# Supplementary material for: Clinical investigation on nebulized human umbilical cord MSC-derived extracellular vesicles for pulmonary fibrosis treatment
Source: Signal Transduct Target Ther. 2025 Jun 4;10:179. doi: 10.1038/s41392-025-02262-3 (PMC12134356; doi:10.1038/s41392-025-02262-3)
Supplement: Supplementary file 33 — RNA proportion of hUCMSC-EVs [file 41392_2025_2262_MOESM33_ESM.xlsx]

## Sheet: Fig. 2A
		UCMSCexo
lib	type	Total	% of Total	uniq	% of uniq
miRNA	RNA class	2744610	58.69		44.46
tRNA	RNA class	968401	20.708	30098	1.98
rRNA	RNA class	398497	8.52135	40634	2.67
mRNA	RNA class	291343	6.23	32653	2.15
Repeats	RNA class	148663	3.17897	3753	0.25
other Rfam RNA	RNA class	65686	1.40461	9151	0.6
snoRNA	RNA class	47058	1.00628	690	0.05
snRNA	RNA class	10663	0.228015	1264	0.08
valid reads	Sequence type	65938	1.41	412934	27.17
		4676453
			`
