# Supplementary material for: Clinical investigation on nebulized human umbilical cord MSC-derived extracellular vesicles for pulmonary fibrosis treatment
Source: Signal Transduct Target Ther. 2025 Jun 4;10:179. doi: 10.1038/s41392-025-02262-3 (PMC12134356; doi:10.1038/s41392-025-02262-3)
Supplement: Supplementary file 34 — All expressed miRNA [file 41392_2025_2262_MOESM34_ESM.xlsx]

## Sheet: Sheet1
Pre-miRNA Index	miRNA_Index	miR_name	miR_seq	len	genomeID	strand	start	end	pre-miRNA_seq	#mir/MIR	mirIDs,	rep_mirID	rep_mirSeq	rep_miRID	rep_miRSeq	type	Sequence in miRbase	group	SS	hairpinLen	CG%	dG	UCMSCexo(raw)	Expression level
225	367	hsa-miR-451a_R-1	AAACCGTTACCATTACTGAGT	21	chr17	-	28861362	28861440	cttgggaatggcaaggAAACCGTTACCATTACTGAGTttagtaATGGTAATGGTTCTCTTGCTatacccagaaaacgtg	15	hsa-mir-451a,ppy-mir-451,ptr-mir-451,mml-mir-451,cja-mir-451,mmu-mir-451a,bta-mir-451,chi-mir-451,cfa-mir-451,rno-mir-451,ssc-mir-451,cpo-mir-451,dno-mir-451,ocu-mir-451,cgr-mir-451a,	hsa-mir-451a	cttgggaatggcaaggAAACCGTTACCATTACTGAGTTtagtaatggtaatggttctcttgctatacccaga	hsa-miR-451a	AAACCGTTACCATTACTGAGTT	5'	Diff	gp1a	.(((((.((((((((..(((((((((((((((((....)))))))))))))))))..)))))))).)))))........	70	41.8	-44.8	49332	High
233	381	hsa-miR-486-5p	TCCTGTACTGAGCTGCCCCGAG	22	chr8	+	41660441	41660508	gtaTCCTGTACTGAGCTGCCCCGAGctgggcagcatgaagggcctCGGGGCAGCTCAGTACAGGATgc	7	hsa-mir-486-2,ppa-mir-486-2,sbo-mir-486b,mml-mir-486,cfa-mir-486,rno-mir-486,pal-mir-486a-2,	hsa-mir-486-2	TCCTGTACTGAGCTGCCCCGAGctgggcagcatgaagggcctCGGGGCAGCTCAGTACAGGATg	hsa-miR-486-5p	TCCTGTACTGAGCTGCCCCGAG	5'	Yes	gp1a	(((((((((((((((((((((((((((...(.....)...)).)))))))))))))))))))))))))	68	63.2	-53	32326	High
234	383	hsa-miR-486-5p	TCCTGTACTGAGCTGCCCCGAG	22	chr8	-	41660414	41660525	tctccatcctccctggggcaTCCTGTACTGAGCTGCCCCGAGgcccttcatgctgcccagctCGGGGCAGCTCAGTACAGGATacctcggggtgggagtcagcaggaggtga	14	hsa-mir-486-1,ppy-mir-486,ptr-mir-486,ggo-mir-486,ppa-mir-486-1,sbo-mir-486a,oga-mir-486,oga-mir-486,mmr-mir-486,eca-mir-486,cpo-mir-486,pal-mir-486a-1,dno-mir-486,tch-mir-486,	hsa-mir-486-1	gcaTCCTGTACTGAGCTGCCCCGAGgcccttcatgctgcccagctCGGGGCAGCTCAGTACAGGATac	hsa-miR-486-5p	TCCTGTACTGAGCTGCCCCGAG	5'	Yes	gp1a	(((((.((((((((((((.(((((((((((((((((((((((((..........)))....)))))))))))))))))))))).)))))))).)))).......)))))...	109	64.3	-72.8	32326	High
156	259	hsa-miR-221-3p	AGCTACATTGTCTGCTGGGTTTC	23	X	-	45746157	45746266	tgaacatccaggtctggggcatgaACCTGGCATACAATGTAGATTTCtgtgttcgttaggcaacAGCTACATTGTCTGCTGGGTTTCaggctacctggaaacatgttctc	27	hsa-mir-221,ppy-mir-221,ggo-mir-221,ppa-mir-221,mml-mir-221,ptr-mir-221,nle-mir-221,oga-mir-221,mmr-mir-221,dma-mir-221,sbo-mir-221,mmu-mir-221,bta-mir-221,chi-mir-221,oar-mir-221,eca-mir-221,mdo-mir-221,cfa-mir-221,efu-mir-221,rno-mir-221,ssc-mir-221,cpo-mir-221,pal-mir-221,dno-mir-221,ocu-mir-221,cgr-mir-221,tch-mir-221,	hsa-mir-221	tgaacatccaggtctggggcatgaACCTGGCATACAATGTAGATTTctgtgttcgttaggcaacAGCTACATTGTCTGCTGGGTTTCaggctacctggaaacatgttctc	hsa-miR-221-3p	AGCTACATTGTCTGCTGGGTTTC	3'	Yes	gp1a	.((((((((((((....(((.((((((..(((.(((((((((....((((..((....))..))))))))))))).)))..)))).)).))))))))))....)))))..	107	47.3	-47	17071	High
130	217	hsa-miR-191-5p_R-1	CAACGGAATCCCAAAAGCAGCT	22	chr3	-	49020602	49020714	gccaacggctggacagcgggCAACGGAATCCCAAAAGCAGCTgttgtctccagagcattccagCTGCGCTTGGATTTCGTCCCCTgctctcctgcctgagcagcgccctggcc	28	hsa-mir-191,ppy-mir-191,mml-mir-191,ptr-mir-191,ggo-mir-191,ppa-mir-191,sbo-mir-191,cja-mir-191,nle-mir-191,oga-mir-191,mmr-mir-191,dma-mir-191,cfa-mir-191,dno-mir-191,tch-mir-191,mmu-mir-191,bta-mir-191,oar-mir-191,eca-mir-191a,mdo-mir-191,efu-mir-191,rno-mir-191a,ssc-mir-191,cpo-mir-191,pal-mir-191,ocu-mir-191,chi-mir-191,cgr-mir-191,	hsa-mir-191	cggctggacagcgggCAACGGAATCCCAAAAGCAGCTGttgtctccagagcattccaGCTGCGCTTGGATTTCGTCCCCtgctctcctgcct	hsa-miR-191-5p	CAACGGAATCCCAAAAGCAGCTG	5'	Diff	gp1a	((((..(((.(((.((((((..(((((((((.((..(((((((..((((....)).))..)))))))..)))))))))))..)))))).))).)))...((...))..)))).	90	62.8	-53.1	8412	High
64	114	hsa-miR-92a-3p	TATTGCACTTGTCCCGGCCTGT	22	X	-	134169531	134169617	cccattcatccctgggtggggatttgttgcattacttgtgttctatataaagTATTGCACTTGTCCCGGCCTGTggaagaaaggagg	28	hsa-mir-92a-2,ptr-mir-92-2,ppy-mir-92-2,ggo-mir-92-2,ppa-mir-92a-2,mml-mir-92a-2,mne-mir-92,age-mir-92-2,lla-mir-92-2,sla-mir-92-2,cja-mir-92a-1,nle-mir-92a-1,oga-mir-92a-1,sbo-mir-92a-1,mmr-mir-92b,dma-mir-92a-2,lca-mir-92-2,bta-mir-92a-2,eca-mir-92a-2,cfa-mir-92a-2,efu-mir-92a,ssc-mir-92a-2,cpo-mir-92a-2,pal-mir-92a-1,dno-mir-92a-2,ocu-mir-92a-2,chi-mir-92b,tch-mir-92a-2,	hsa-mir-92a-2	tcatccctGGGTGGGGATTTGTTGCATTACttgtgttctatataaagTATTGCACTTGTCCCGGCCTGTggaaga	hsa-miR-92a-3p	TATTGCACTTGTCCCGGCCTGT	3'	Yes	gp1a	.((.(((.(((..(((..(((((..(.((((.(((((((((...)))))).))).)))))..)))))..)))..))).))).))...	83	47.1	-32.7	8235.33	High
65	116	hsa-miR-92a-3p	TATTGCACTTGTCCCGGCCTGT	22	chr13	+	91351299	91351405	gggaaactcaaacccctttctacacAGGTTGGGATCGGTTGCAATGCTgtgtttctgtatggTATTGCACTTGTCCCGGCCTGTtgagtttggtggggattgtgacc	30	hsa-mir-92a-1,ptr-mir-92-1,ggo-mir-92-1,ppa-mir-92a-1,mml-mir-92a-1,age-mir-92-1,lla-mir-92-1,sla-mir-92-1,lca-mir-92-1,bta-mir-92a-1,ppy-mir-92-1,cja-mir-92a-2,nle-mir-92a-2,oga-mir-92a-2,mmr-mir-92a,dma-mir-92a-1,sbo-mir-92a-2,cfa-mir-92a-1,cpo-mir-92a-1,pal-mir-92a-2,mmu-mir-92a-1,eca-mir-92a,mdo-mir-92a-1,efu-mir-92c,rno-mir-92a-1,ssc-mir-92a-1,ocu-mir-92a-1,chi-mir-92a,cgr-mir-92a,tch-mir-92…	hsa-mir-92a-1	ctttctacacAGGTTGGGATCGGTTGCAATGCTgtgtttctgtatggTATTGCACTTGTCCCGGCCTGTtgagtttgg	hsa-miR-92a-3p	TATTGCACTTGTCCCGGCCTGT	3'	Yes	gp1a	((....))(((.((((...((..(((((..(((((..(.((((((((..((......))..)))))))))..)))))..)))))..))......)))).))).....	94	50.5	-44.4	8235.33	High
167	275	hsa-miR-320a-3p	AAAAGCTGGGTTGAGAGGGCGA	22	chr8	-	22244955	22245065	gccacagtatttatcaggcggcgcttcgctcccctccgccttctcttcccggttcttcccggagtcgggAAAAGCTGGGTTGAGAGGGCGAaaaaggatgaggtgactggt	22	hsa-mir-320a,ptr-mir-320a,ppy-mir-320a,ggo-mir-320a,ppa-mir-320a,nle-mir-320a,oga-mir-320a,mmr-mir-320a-3,mmr-mir-320a-1,mmr-mir-320a-4,cfa-mir-320,pal-mir-320,mml-mir-320a,cja-mir-320-1,mmr-mir-320a-2,mmu-mir-320,bta-mir-320a-1,efu-mir-320,rno-mir-320,ssc-mir-320,chi-mir-320,cgr-mir-320a,	hsa-mir-320a	ctcccctccGCCTTCTCTTCCCGGTTCTTCCcggagtcgggAAAAGCTGGGTTGAGAGGGCGAaaaaggatg	hsa-miR-320a-3p	AAAAGCTGGGTTGAGAGGGCGA	3'	Yes	gp1a	..................((((((((((.(((....(((((((((..(((((((.((((((....)))))).)))))))..))))))))).....)))))))))).)))..	91	58.6	-52.8	6500.73	High
85	150	hsa-miR-127-3p	TCGGATCCGTCTGAGCTTGGCT	22	chr14	+	100882965	100883090	gtaaaaggtctcgctgtgatcactgtctccagcctgCTGAAGCTCAGAGGGCTCTGATTcagaaagatcaTCGGATCCGTCTGAGCTTGGCTggtcggaagtctcatcatctgcttccttcgggtt	30	hsa-mir-127,ptr-mir-127,ppy-mir-127,age-mir-127,lla-mir-127,sla-mir-127,ggo-mir-127,ppa-mir-127,dma-mir-127,cpo-mir-127,pal-mir-127,dno-mir-127,ocu-mir-127,tch-mir-127,mml-mir-127,mne-mir-127,cja-mir-127,nle-mir-127,oga-mir-127,sbo-mir-127,cfa-mir-127,mmu-mir-127,eca-mir-127,cgr-mir-127,bta-mir-127,efu-mir-127,rno-mir-127,ssc-mir-127,chi-mir-127,oar-mir-127,	hsa-mir-127	tgtgatcactgtctccagcctgCTGAAGCTCAGAGGGCTCTGATtcagaaagatcaTCGGATCCGTCTGAGCTTGGCTggtcggaagtctcatcatc	hsa-miR-127-3p	TCGGATCCGTCTGAGCTTGGCT	3'	Yes	gp1a	............((.(((((.(((.(((((((((.....(((((((((.((.((((((((.....))..)))))).)).)))))))))))))))..))))))...)))))..))..((....))..	102	52.4	-45.7	6129	High
34	57	hsa-miR-21-5p_R+1	TAGCTTATCAGACTGATGTTGAC	23	chr17	+	59841256	59841347	tgtaccaccttgtcgggTAGCTTATCAGACTGATGTTGACtgttgaatctcatggCAACACCAGTCGATGGGCTGTCtgacattttggtatc	31	hsa-mir-21,ptr-mir-21,ppy-mir-21,ggo-mir-21,ppa-mir-21,mml-mir-21,mne-mir-21,age-mir-21,cja-mir-21,nle-mir-21,oga-mir-21,mmr-mir-21,dma-mir-21,sbo-mir-21,cfa-mir-21,cpo-mir-21,dno-mir-21,ocu-mir-21,tch-mir-21,mmu-mir-21a,bta-mir-21,eca-mir-21,oar-mir-21,mdo-mir-21,efu-mir-21,rno-mir-21,ssc-mir-21,chi-mir-21,cgr-mir-21,pal-mir-21,aja-mir-21,	hsa-mir-21	tgtcgggTAGCTTATCAGACTGATGTTGActgttgaatctcatggCAACACCAGTCGATGGGCTGTctgaca	hsa-miR-21-5p	TAGCTTATCAGACTGATGTTGA	5'	Diff	gp1a	.((((((...((((((..(((..(((.(((((.(((((.(..(.(.....))..)))))).))))))))..)))..))))))...)))))).	90	46.7	-42.3	4089	High
102	173	hsa-miR-142-5p_L+2R-3	CCCATAAAGTAGAAAGCACT	20	chr17	-	58331215	58331325	acagacagacagtgcagtcaCCCATAAAGTAGAAAGCACTactaacagcactggagggtGTAGTGTTTCCTACTTTATGGAtgagtgtactgtgggcttcggagatcacgc	21	hsa-mir-142,ppy-mir-142,mml-mir-142,bta-mir-142,rno-mir-142,aja-mir-142,ptr-mir-142,ggo-mir-142,cja-mir-142,mmu-mir-142a,eca-mir-142,mdo-mir-142,cfa-mir-142,pal-mir-142,efu-mir-142,ssc-mir-142,cpo-mir-142,dno-mir-142,ocu-mir-142,cgr-mir-142,tch-mir-142,	hsa-mir-142	gacagtgcagtcaccCATAAAGTAGAAAGCACTACTaacagcactggagggTGTAGTGTTTCCTACTTTATGGAtgagtgtactgtg	hsa-miR-142-5p	CATAAAGTAGAAAGCACTACT	5'	Diff	gp1a	........((((((((.(((.(((((((((((.(((((((((...((....))......))))))))).))))))))))).))).))))))))..................	85	47.7	-44.4	2801	High
72	127	hsa-miR-100-5p	AACCCGTAGATCCGAACTTGTG	22	chr11	-	122152229	122152311	aggcctgttgccacaAACCCGTAGATCCGAACTTGTGgtattagtccgcacAAGCTTGTATCTATAGGTATGtgtctgttagg	17	hsa-mir-100,ptr-mir-100,ggo-mir-100,ppa-mir-100,ppy-mir-100,mml-mir-100,nle-mir-100,age-mir-100,lla-mir-100,sla-mir-100,mmu-mir-100,bta-mir-100,mdo-mir-100,rno-mir-100,ssc-mir-100,chi-mir-100,cgr-mir-100,	hsa-mir-100	cctgttgccacaAACCCGTAGATCCGAACTTGTGgtattagtccgcaCAAGCTTGTATCTATAGGTATGtgtctgttagg	hsa-miR-100-5p	AACCCGTAGATCCGAACTTGTG	5'	Yes	gp1a	...((((....((((.(((..(((((.(((.((((((...........)))))).))).)))))..))).)))).....))))	80	47	-26	2531.5	High
40	69	hsa-miR-25-3p	CATTGCACTTGTCTCGGTCTGA	22	chr7	-	100093552	100093650	cgggactggccagtgttgagAGGCGGAGACTTGGGCAATTGCTggacgctgccctgggCATTGCACTTGTCTCGGTCTGAcagtgccggcccaacactg	28	hsa-mir-25,ptr-mir-25,ppy-mir-25,ggo-mir-25,ppa-mir-25,mml-mir-25,mne-mir-25,lla-mir-25,mmu-mir-25,eca-mir-25,aja-mir-25,cja-mir-25,nle-mir-25,oga-mir-25,dma-mir-25,cpo-mir-25,pal-mir-25,dno-mir-25,ocu-mir-25,tch-mir-25,bta-mir-25,oar-mir-25,mdo-mir-25,cfa-mir-25,efu-mir-25,rno-mir-25,chi-mir-25,cgr-mir-25,	hsa-mir-25	ggccagtgttgagAGGCGGAGACTTGGGCAATTGctggacgctgccctgggCATTGCACTTGTCTCGGTCTGAcagtgccggcc	hsa-miR-25-3p	CATTGCACTTGTCTCGGTCTGA	3'	Yes	gp1a	.(((.((((.((.((((...((((.(((((..(((((((.(((((.......))..)))))))).)).))))).)))))))).))))))))).......	91	62.6	-41.3	2344	High
157	261	hsa-miR-222-3p_R+3	AGCTACATCTGGCTACTGGGTCTC	24	X	-	45747004	45747126	cagctgctggaaggtgtaggtaccctcaatggCTCAGTAGCCAGTGTAGATCCtgtctttcgtaatcagcAGCTACATCTGGCTACTGGGTCTCtgatggcatcttctagcttctgcttcagt	26	hsa-mir-222,ppy-mir-222,ptr-mir-222,ggo-mir-222,ppa-mir-222,nle-mir-222,mml-mir-222,cja-mir-222-1,oga-mir-222,mmr-mir-222,dma-mir-222,age-mir-222,mmu-mir-222,bta-mir-222,eca-mir-222,cfa-mir-222,efu-mir-222,rno-mir-222,ssc-mir-222,cpo-mir-222,dno-mir-222,pal-mir-222,ocu-mir-222,chi-mir-222,cgr-mir-222,tch-mir-222,	hsa-mir-222	gctgctggaaggtgtaggtaccctcaatggCTCAGTAGCCAGTGTAGATCCTgtctttcgtaatcagcAGCTACATCTGGCTACTGGGTctctgatggcatcttctagct	hsa-miR-222-3p	AGCTACATCTGGCTACTGGGT	3'	Diff	gp1a	(((..(((((((((((......((.(((..(((((((((((((((((((...(((...........)))...))))).))))))))))))))..))).)))))))))))))..))).......	116	50.4	-57.2	1949	High
47	83	hsa-miR-29a-3p	TAGCACCATCTGAAATCGGTTA	22	chr7	-	130876735	130876822	accccttagaggatgACTGATTTCTTTTGGTGTTCagagtcaatataattttcTAGCACCATCTGAAATCGGTTAtaatgattgggga	32	hsa-mir-29a,ptr-mir-29a,ppy-mir-29a,ggo-mir-29a,ppa-mir-29a,mml-mir-29a,mne-mir-29a,age-mir-29a,lla-mir-29a,sla-mir-29a,bta-mir-29a,oar-mir-29a,cja-mir-29a,nle-mir-29a,oga-mir-29a,mmr-mir-29a,dma-mir-29a,cfa-mir-29a,cpo-mir-29a,dno-mir-29a,sbo-mir-29a,mmu-mir-29a,rno-mir-29a,eca-mir-29a,mdo-mir-29a-1,efu-mir-29a,ssc-mir-29a,pal-mir-29a,ocu-mir-29a,chi-mir-29a,cgr-mir-29a,tch-mir-29a,	hsa-mir-29a	atgACTGATTTCTTTTGGTGTTCAGagtcaatataattttcTAGCACCATCTGAAATCGGTTAt	hsa-miR-29a-3p	TAGCACCATCTGAAATCGGTTA	3'	Yes	gp1a	.((((.......((((((((((((...(((((((.((((...........)))))))))))...)))))))))))).......)))).	64	37.5	-34.6	1809.5	High
181	295	hsa-miR-339-5p_R-3	TCCCTGTCCTCCAGGAGCTC	20	chr7	-	1022933	1023045	gtcctgtgctccgcaggggcggggcggccgctcTCCCTGTCCTCCAGGAGCTCacgtgtgcctgcctgTGAGCGCCTCGACGACAGAGCcggcgcctgccccagtgtctgcgc	7	hsa-mir-339,ptr-mir-339,ppy-mir-339,ggo-mir-339,mml-mir-339,cja-mir-339,dma-mir-339,	hsa-mir-339	cggggcggccgctcTCCCTGTCCTCCAGGAGCTCACGtgtgcctgcctgTGAGCGCCTCGACGACAGAGCCGgcgcctgccccagtgtctgcgc	hsa-miR-339-5p	TCCCTGTCCTCCAGGAGCTCACG	5'	Diff	gp1a	.....((((..(((.((((((((.((.(((((((....(((.((.(((.((((((..((....))..)))))).))).)).))))))).))))))))))))).)))...))))	108	73.5	-57	1752	High
100	171	hsa-miR-140-3p_L-1R+1	ACCACAGGGTAGAACCACGGA	21	chr16	+	69933073	69933190	gccctgtgtgtgtctctctctgtgtcctgcCAGTGGTTTTACCCTATGGTAGgttacgtcatgctgttctACCACAGGGTAGAACCACGGAcaggataccggggcaccctctgcgtcg	27	hsa-mir-140,ptr-mir-140,ppy-mir-140,mml-mir-140,ggo-mir-140,ppa-mir-140,nle-mir-140,oga-mir-140,mmr-mir-140,cpo-mir-140,dno-mir-140,ocu-mir-140,cja-mir-140,mne-mir-140,dma-mir-140,mmu-mir-140,mdo-mir-140,ssc-mir-140,bta-mir-140,eca-mir-140,cfa-mir-140,pal-mir-140,efu-mir-140,rno-mir-140,chi-mir-140,cgr-mir-140,tch-mir-140,	hsa-mir-140	tgtgtctctctctgtgtcctgcCAGTGGTTTTACCCTATGGTAGgttacgtcatgctgttcTACCACAGGGTAGAACCACGGacaggataccggggcacc	hsa-miR-140-3p	TACCACAGGGTAGAACCACGG	3'	Diff	gp1a	((((((...............((((((((((.(((((((((((((.(((((((..(((......)))))))))).))))))))))))))).)))))))))))))).............	78	56.8	-56.1	1370	High
103	176	hsa-miR-143-3p	TGAGATGAAGCACTGTAGCTC	21	chr5	+	149428918	149429023	gcgcagcgccctgtctcccagcctgaGGTGCAGTGCTGCATCTCTGGtcagttgggagtcTGAGATGAAGCACTGTAGCTCaggaagagagaagttgttctgcagc	29	hsa-mir-143,ppy-mir-143,ggo-mir-143,lla-mir-143,ptr-mir-143,ppa-mir-143,mml-mir-143,cja-mir-143,mmu-mir-143,nle-mir-143,oga-mir-143,cfa-mir-143,cpo-mir-143,pal-mir-143,dno-mir-143,ocu-mir-143,dma-mir-143,sbo-mir-143,bta-mir-143,eca-mir-143,mdo-mir-143,efu-mir-143,rno-mir-143,ssc-mir-143,chi-mir-143,oar-mir-143,cgr-mir-143,tch-mir-143,aja-mir-143,	hsa-mir-143	gcgcagcgccctgtctcccagcctgaGGTGCAGTGCTGCATCTCTGGTcagttgggagtcTGAGATGAAGCACTGTAGCTCaggaagagagaagttgttctgcagc	hsa-miR-143-3p	TGAGATGAAGCACTGTAGCTC	3'	Yes	gp1a	((((((..(....((((....((((((.(((((((((.((((((.((((......)).)).)))))).))))))))).))))))....))))....)..)))).))	106	57.5	-50.9	1317	High
216	353	hsa-miR-423-5p_R-2	TGAGGGGCAGAGAGCGAGACT	21	chr17	+	30117025	30117215	ccgtacattttcccggatggaagcccgaagtttgagggagaaacttgtgaggaaataaaggaagttaggcTGAGGGGCAGAGAGCGAGACTtttctattttccaaaAGCTCGGTCTGAGGCCCCTCAGTcttgcttcctaacccgcgcttgagtttctccccgcttggatgctctcaggggcagtgtgaag	25	hsa-mir-423,ptr-mir-423,ppy-mir-423,ggo-mir-423,ppa-mir-423,nle-mir-423,oga-mir-423,dma-mir-423,sbo-mir-423,cfa-mir-423a,cpo-mir-423,pal-mir-423,dno-mir-423,ocu-mir-423,tch-mir-423,mml-mir-423,bta-mir-423,cja-mir-423,mmu-mir-423,eca-mir-423,efu-mir-423,rno-mir-423,ssc-mir-423,chi-mir-423,cgr-mir-423,	hsa-mir-423	ataaaggaagttaggcTGAGGGGCAGAGAGCGAGACTTTtctattttccaaaAGCTCGGTCTGAGGCCCCTCAGTcttgcttcctaacccgcgc	hsa-miR-423-5p	TGAGGGGCAGAGAGCGAGACTTT	5'	Diff	gp1a	...((((((..(((...((..(((((.((((..(.((((((((((((((.((......((((((..((((((((((((..(((.((((.(((((.........))))))))).)))...))))))))))))..))))))...)).)))..))))))))))))))))))..)))..)))))..))))))...	185	52.4	-87.2	1228	High
41	70	hsa-miR-26a-5p	TTCAAGTAATCCAGGATAGGCT	22	chr3	+	37969359	37969530	gccacaggagccaagagcaggaggaccaaggccctggcgaaggccgtggcctcgTTCAAGTAATCCAGGATAGGCTgtgcaggtcccaatgggCCTATTCTTGGTTACTTGCACGgggacgcgggcctggacgccggcatccgggctcaggacccccctctctgccagaggc	25	hsa-mir-26a-1,ptr-mir-26a-1,ppy-mir-26a,ggo-mir-26a,ppa-mir-26a,mml-mir-26a-1,lla-mir-26a,cja-mir-26a-1,nle-mir-26a-1,oga-mir-26a-1,mmr-mir-26a-1,dma-mir-26a-1,sbo-mir-26a-1,cfa-mir-26a-1,pal-mir-26a-1,mne-mir-26a,mmu-mir-26a-1,bta-mir-26a-1,chi-mir-26a,eca-mir-26a-2,efu-mir-26a,rno-mir-26a,cpo-mir-26a-1,dno-mir-26a-1,cgr-mir-26a-1,	hsa-mir-26a-1	gtggcctcgTTCAAGTAATCCAGGATAGGCTgtgcaggtcccaatgggCCTATTCTTGGTTACTTGCACGgggacgc	hsa-miR-26a-5p	TTCAAGTAATCCAGGATAGGCT	5'	Yes	gp1a	.........(((....((((((((.((..((((((((((.((((((((.((((((.(((((((((.((((((((((...((........)))))))))))).))))))))).)))))).))))).)))...)))))......)))))..)).....)))).))))....)))	163	65.1	-79.5	1225.67	High
43	74	hsa-miR-26a-5p	TTCAAGTAATCCAGGATAGGCT	22	chr12	-	57824609	57824692	ggctgtggctggaTTCAAGTAATCCAGGATAGGCTgtttccatctgtgaggCCTATTCTTGATTACTTGTTTctggaggcagct	23	hsa-mir-26a-2,ppy-mir-26a-2,mml-mir-26a-2,cja-mir-26a-2,bta-mir-26a-2,eca-mir-26a,ssc-mir-26a,ptr-mir-26a-2,nle-mir-26a-2,oga-mir-26a-2,dma-mir-26a-2,sbo-mir-26a-2,cpo-mir-26a-2,pal-mir-26a-2,mmr-mir-26a-2,mmu-mir-26a-2,cfa-mir-26a-2,efu-mir-26c,dno-mir-26a-2,ocu-mir-26a,cgr-mir-26a-2,tch-mir-26a-1,oar-mir-26a,	hsa-mir-26a-2	ggctgtggctggaTTCAAGTAATCCAGGATAGGCTgtttccatctgtgaggCCTATTCTTGATTACTTGTTTCtggaggcagct	hsa-miR-26a-5p	TTCAAGTAATCCAGGATAGGCT	5'	Yes	gp1a	((((((..(..((..(((((((((.((((((((((..............)))))))))).)))))))))..))..)..))))))	84	47.6	-42.2	1225.67	High
126	212	hsa-miR-185-5p	TGGAGAGAAAGGCAGTTCCTGA	22	chr22	+	20033116	20033243	tgggcagtgggcctggctcgagcagggggcgagggatTGGAGAGAAAGGCAGTTCCTGAtggtcccctccccAGGGGCTGGCTTTCCTCTGGTccttccctcccaatgaccgcgtcttcgtcgaggcc	20	hsa-mir-185,ppy-mir-185,ptr-mir-185,ggo-mir-185,mml-mir-185,cja-mir-185,oga-mir-185,mmu-mir-185,bta-mir-185,eca-mir-185,cfa-mir-185,tch-mir-185,efu-mir-185,rno-mir-185,ssc-mir-185,cpo-mir-185,pal-mir-185,dno-mir-185,ocu-mir-185,cgr-mir-185,	hsa-mir-185	agggggcgagggatTGGAGAGAAAGGCAGTTCCTGAtggtcccctccccAGGGGCTGGCTTTCCTCTGGTCcttccctccca	hsa-miR-185-5p	TGGAGAGAAAGGCAGTTCCTGA	5'	Yes	gp1a	.((((.....))))(((((((...(((((.(((((((..(((.(((((.(((..((((..((......)).))))..))).))))))))..))))))).)))))...(((...)))....))))).))	80	65.6	-65.2	1072	High
3	3	mmu-miR-92a-3p_R+1	TATTGCACTTGTCCCGGCCTGA	22	chr13	+	91351320	91351384	acacaggttgggatcggttgcaatgctgtgtttctgtatggTATTGCACTTGTCCCGGCCTGTtg	2	mmu-mir-92a-2,rno-mir-92a-2,	mmu-mir-92a-2	tgcccattcatccacAGGTGGGGATTGGTGGCATTACttgtgttagatataaagTATTGCACTTGTCCCGGCCTGaggaagaaagagggtt	mmu-miR-92a-3p	TATTGCACTTGTCCCGGCCTG	3'	Diff	gp2a	..(((((..(((((..(.((((((((..((......))..)))))))))..)))))..)))))..	61	50.8	-33.8	1040	High
231	378	hsa-miR-484_R-1	TCAGGCTCAGTCCCCTCCCGA	21	chr16	+	15643281	15643390	ctcgcggccctgcagcctcgTCAGGCTCAGTCCCCTCCCGAtaaacccctaaatagggactttcccggggggtgaccctggcttttttggcgaaaacccccagtttaagg	13	hsa-mir-484,ppy-mir-484,ptr-mir-484,ggo-mir-484,ppa-mir-484,nle-mir-484,mml-mir-484,cja-mir-484,mmr-mir-484,bta-mir-484,ssc-mir-484,pal-mir-484,cgr-mir-484,	hsa-mir-484	agcctcgTCAGGCTCAGTCCCCTCCCGATaaacccctaaatagggactttcccggggggtgaccctggcttttttggcg	hsa-miR-484	TCAGGCTCAGTCCCCTCCCGAT	5'	Diff	gp1a	.(((((((......)))..((((((....(((.(((((((..(((.((((....))))..)))..))))))).))))))))).......)))).................	63	60	-37.8	1024	High
55	98	hsa-miR-30d-5p_R-2	TGTAAACATCCCCGACTGGA	20	chr8	-	134804867	134804956	tcagaaagtctgttgtTGTAAACATCCCCGACTGGAagctgtaagacacagctaagCTTTCAGTCAGATGTTTGCTGCtaccggctattc	25	hsa-mir-30d,ptr-mir-30d,ppy-mir-30d,ggo-mir-30d,ppa-mir-30d,mne-mir-30d,mml-mir-30d,cja-mir-30d,nle-mir-30d,oga-mir-30d,mmu-mir-30d,rno-mir-30d,bta-mir-30d,oar-mir-30d,eca-mir-30d,eca-mir-30d,mdo-mir-30e,efu-mir-30d,ssc-mir-30d,cpo-mir-30d,pal-mir-30d,dno-mir-30d,ocu-mir-30d,chi-mir-30d,cgr-mir-30d,	hsa-mir-30d	gttgtTGTAAACATCCCCGACTGGAAGctgtaagacacagctaagCTTTCAGTCAGATGTTTGCTGCtac	hsa-miR-30d-5p	TGTAAACATCCCCGACTGGAAG	5'	Diff	gp1a	...(((((((.((.(..(((((((((...(((((((((((..............))))))))))).)))))))))..).)).)))).)))	87	45.6	-33.4	1003.5	High
8	12	hsa-let-7i-5p	TGAGGTAGTAGTTTGTGCTGTT	22	chr12	+	62603671	62603805	cccgacaccatggccctggcTGAGGTAGTAGTTTGTGCTGTTggtcgggttgtgacattgcccgctgtggagataaCTGCGCAAGCTACTGCCTTGCTagtgctggtgatgctcagcgccgcggaggacaatggc	24	hsa-let-7i,ppy-let-7i,bta-let-7i,mdo-let-7i,oar-let-7i,ptr-let-7i,ggo-let-7i,chi-let-7i,ppa-let-7i,cja-let-7i,nle-let-7i,cpo-let-7i,dno-let-7i,ocu-let-7i,tch-let-7i,mml-let-7i,mmu-let-7i,rno-let-7i,ssc-let-7i,aja-let-7i,oga-let-7i,pal-let-7i,cgr-let-7i,sha-let-7i,	hsa-let-7i	ctggcTGAGGTAGTAGTTTGTGCTGTTggtcgggttgtgacattgcccgctgtggagataaCTGCGCAAGCTACTGCCTTGCTa	hsa-let-7i-5p	TGAGGTAGTAGTTTGTGCTGTT	5'	Yes	gp1a	.((..((((..(((.(((((.(((((((((((((((((.(((((.(((((.........)))))))........))).)))))))))))))))))))))).)))))))...(((.((...)).)))......)).	103	59.3	-56.8	981	High
99	102	PC-3p-3710_316	CGAGTCCCATCAGCCACCCCA	21	chr1	+	7426032	7426128	acaggtgagctgcggtcctggaaaaggtggcagggtaggggcctcctggcatctgcagggctcctccctccttctgCTAGTCCCATCAGCCACCCCA	0						3'	New	gp4	...((((.((((.((..((((...((..((.((((.((((((((....((....)).))))))))))))))..)).))))..))..))))))))...	91	63.9	-44.2	930	High
54	96	hsa-miR-30b-5p	TGTAAACATCCTACACTCAGCT	22	chr8	-	134800520	134800610	taaaccaagtttcagttcaTGTAAACATCCTACACTCAGCTgtaatacatggattggCTGGGAGGTGGATGTTTACTTcagctgacttgga	28	hsa-mir-30b,ptr-mir-30b,ppy-mir-30b,ppa-mir-30b,mml-mir-30b,mne-mir-30b,ggo-mir-30b,cja-mir-30b,cja-mir-30b,nle-mir-30b,oga-mir-30b,age-mir-30b,lla-mir-30b,mmu-mir-30b,bta-mir-30b,eca-mir-30b,mdo-mir-30b,cfa-mir-30b,rno-mir-30b,ssc-mir-30b,cpo-mir-30b,pal-mir-30b,dno-mir-30b,ocu-mir-30b,chi-mir-30b,cgr-mir-30b,tch-mir-30b,oar-mir-30b,	hsa-mir-30b	accaagtttcagttcaTGTAAACATCCTACACTCAGCTgtaatacatggattggCTGGGAGGTGGATGTTTACTTCagctgacttgga	hsa-miR-30b-5p	TGTAAACATCCTACACTCAGCT	5'	Yes	gp1a	....(((((..((((((...((((((((((.((.(((((((..............)))))))..))))))))))))...))))))))))).	86	41.8	-36.8	896	High
7	10	hsa-let-7a-5p	TGAGGTAGTAGGTTGTATAGTT	22	chr22	+	46112729	46112844	ccaagaccgactgccctttggggTGAGGTAGTAGGTTGTATAGTTtggggctctgccctgctatgggataaCTATACAATCTACTGTCTTTCctgaagtggctgtaatatctgcgg	21	hsa-let-7a-3,ppy-let-7a-3,mml-let-7a-3,bta-let-7a-3,ptr-let-7a-3,ggo-let-7a,ppa-let-7a-1,nle-let-7a-1,dma-let-7a-1,pal-let-7a-1,cja-let-7a-2,oga-let-7a-1,mmr-let-7a-1,mmu-let-7c-2,rno-let-7c-2,eca-let-7a-2,cfa-let-7a-1,cpo-let-7a-3,ocu-let-7a-3,chi-let-7a,cgr-let-7c-2,	hsa-let-7a-3	gggTGAGGTAGTAGGTTGTATAGTTtggggctctgccctgctatgggataaCTATACAATCTACTGTCTTTCct	hsa-let-7a-5p	TGAGGTAGTAGGTTGTATAGTT	5'	Yes	gp1a	((.(((...((.((((((..(((...(..((((((((((((((((.(((((...)))))..........))))))))))))))))..)..)))..))).))).))....)))..))	116	49.1	-46.7	895.343	High
14	23	hsa-let-7a-5p	TGAGGTAGTAGGTTGTATAGTT	22	chr9	+	94175948	94176051	tcttcactgtgggaTGAGGTAGTAGGTTGTATAGTTttagggtcacacccaccactgggagataaCTATACAATCTACTGTCTTTCCtaacgtgatagaaaagt	14	hsa-let-7a-1,ppy-let-7a-1,mml-let-7a-1,bta-let-7a-1,ptr-let-7a-1,mmu-let-7a-1,rno-let-7a-1,mdo-let-7a-1,ssc-let-7a-2,cpo-let-7a-1,dno-let-7a,ocu-let-7a-1,cgr-let-7a-1,oar-let-7a,	hsa-let-7a-1	tgggaTGAGGTAGTAGGTTGTATAGTTttagggtcacacccaccactgggagataaCTATACAATCTACTGTCTTTCcta	hsa-let-7a-5p	TGAGGTAGTAGGTTGTATAGTT	5'	Yes	gp1a	(((((((..(((((.(((..((((((((((((((((...(((.....))).((....))....))))))))))))))))..))))))))..)))).))).....	99	41.3	-42.9	895.343	High
16	27	hsa-let-7a-5p	TGAGGTAGTAGGTTGTATAGTT	22	chr11	-	122146470	122146622	ttttccagccattgtgactgcatgctcccaggtTGAGGTAGTAGGTTGTATAGTTtagaattacatcaagggagataaCTGTACAGCCTCCTAGCTTTCCttgggtcttgcactaaacaacatggtgagaacgatcatgattcctccaggcct	24	hsa-let-7a-2,ppy-let-7a-2,bta-let-7a-2,eca-let-7a,ptr-let-7a-2,ppa-let-7a-2,nle-let-7a-2,sbo-let-7a,cpo-let-7a-2,mml-let-7a-2,cja-let-7a-1,oga-let-7a-2,mmr-let-7a-2,dma-let-7a-2,mmu-let-7a-2,mdo-let-7a-2,cfa-let-7a-2,rno-let-7a-2,ssc-let-7a-1,pal-let-7a-2,dno-let-7c-2,ocu-let-7a-2,cgr-let-7a-2,sha-let-7a,	hsa-let-7a-2	aggtTGAGGTAGTAGGTTGTATAGTTtagaattacatcaagggagataaCTGTACAGCCTCCTAGCTTTCCt	hsa-let-7a-5p	TGAGGTAGTAGGTTGTATAGTT	5'	Yes	gp1a	.......(((.((((...((((....((((((..(((.(((.(((((((((((((.........(((......)))))))))))))))).))).)))..))))))...))))....))))((((((.......)))))).........)))..	109	45.1	-49.8	895.343	High
11	17	hsa-let-7g-5p	TGAGGTAGTAGTTTGTACAGTT	22	chr3	-	52268249	52268386	gctccgtttccttttgcctgattccaggcTGAGGTAGTAGTTTGTACAGTTtgagggtctatgataccacccggtacaggagataaCTGTACAGGCCACTGCCTTGCCaggaacagcgcgccagctgccaagtggggc	26	hsa-let-7g,ppy-let-7g,mml-let-7g,ptr-let-7g,bta-let-7g,mdo-let-7g,oar-let-7g,ggo-let-7g,ppa-let-7g,nle-let-7g,dma-let-7g,cfa-let-7g,pal-let-7g,dno-let-7g,ocu-let-7g,tch-let-7g,cja-let-7g,oga-let-7g,mmr-let-7g,cpo-let-7g,mmu-let-7g,eca-let-7g,rno-let-7g,ssc-let-7g,chi-let-7g,cgr-let-7g,	hsa-let-7g	aggcTGAGGTAGTAGTTTGTACAGTTtgagggtctatgataccacccggtacaggagataaCTGTACAGGCCACTGCCTTGCca	hsa-let-7g-5p	TGAGGTAGTAGTTTGTACAGTT	5'	Yes	gp1a	(((((..........(((((.((((.(((.((((((((.(..(((((((((.....((((.((.((((....))))))..)))))))))))))..).))))))))))).))))))).))....(((....))))))))	104	55.1	-57.8	885.143	High
123	209	hsa-miR-182-5p_R-2	TTTGGCAATGGTAGAACTCACA	22	chr7	-	129770379	129770492	gagctgcttgcctccccccgttTTTGGCAATGGTAGAACTCACActggtgaggtaacaggatccggtggttctagacttgccaactatggggcgaggactcagccggcaccctg	20	hsa-mir-182,ptr-mir-182,ppy-mir-182,ggo-mir-182,mml-mir-182,cja-mir-182,nle-mir-182,oga-mir-182,cpo-mir-182,dno-mir-182,mmr-mir-182,mmu-mir-182,bta-mir-182,eca-mir-182,mdo-mir-182,cfa-mir-182,efu-mir-182,ssc-mir-182,ocu-mir-182,chi-mir-182,	hsa-mir-182	gagctgcttgcctccccccgttTTTGGCAATGGTAGAACTCACACTggtgaggtaacaggatccggTGGTTCTAGACTTGCCAACTAtggggcgaggactcagccggcac	hsa-miR-182-5p	TTTGGCAATGGTAGAACTCACACT	5'	Diff	gp1a	..((((((..((((.((((((..(((((((...((((((...((((((..............))))))))))))...)))))))..)))))).))))....))).)))......	106	57.9	-46.8	877	High
15	18	bta-miR-2904_L-1R+3	GGAGCCTCGGTTGGCCTCGGA	21	chr21	+	8218601	8218669	acggcagcgccgcGGAGCCTCGGTTGGCCTCGGATAGCCGGTCCCccgcctgtccccgccggcgggccg	3	bta-mir-2904-2,bta-mir-2904-3,bta-mir-2904-1,	bta-mir-2904-3	acggcagcgccgcGGGAGCCTCGGTTGGCCTCggatagccggtcccccgccgtccccgccggcgggccgt	bta-miR-2904	GGGAGCCTCGGTTGGCCTC	5'	Diff	gp1b	.((((..((((((((.(((......)))...((((((.(((....))).)))))))))).)))).))))	24	81.2	-37.4	862	High
113	192	hsa-miR-151b_R+3	TCGAGGAGCTCACAGTCTAGT	21	chr8	-	140732564	140732676	ggggcaaagatgactaaaacacttttcctgcccTCGAGGAGCTCACAGTCTAGTatgtctcatcccctaCTAGACTGAAGCTCCTTGAGGacagggatggtcatactcacctc	24	hsa-mir-151a,mml-mir-151,ptr-mir-151,ppy-mir-151a,ggo-mir-151a,ppa-mir-151,nle-mir-151,oga-mir-151,mmr-mir-151,dma-mir-151,sbo-mir-151,mmu-mir-151,bta-mir-151,eca-mir-151,cfa-mir-151,efu-mir-151,rno-mir-151,ssc-mir-151,cpo-mir-151,pal-mir-151,dno-mir-151,ocu-mir-151,chi-mir-151,cgr-mir-151,	hsa-mir-151a	tttcctgcccTCGAGGAGCTCACAGTCTagtatgtctcatcccctaCTAGACTGAAGCTCCTTGAGGacagggatggtcatactcacctc	hsa-miR-151b	TCGAGGAGCTCACAGTCT	5'	Diff	gp1a	((((.....(((((((........((((((.((((((((((((..((((((((((............)))))))))).)))))))))))).))))))))))))).....))))	113	50.4	-54.3	843.5	High
81	141	hsa-miR-125b-5p	TCCCTGAGACCCTAACTTGTGA	22	chr21	+	16590237	16590325	accagacttttcctagTCCCTGAGACCCTAACTTGTGAggtattttagtaacatcACAAGTCAGGCTCTTGGGACCtaggcggagggga	28	hsa-mir-125b-2,ptr-mir-125b-2,ppy-mir-125b-2,ggo-mir-125b-2,mml-mir-125b-2,mne-mir-125b-2,age-mir-125b-2,lla-mir-125b-2,lca-mir-125b,ssc-mir-125b-2,cja-mir-125b,dma-mir-125b-2,pal-mir-125b-2,nle-mir-125b-2,sbo-mir-125b-2,cfa-mir-125b-2,dno-mir-125b-2,ocu-mir-125b-2,oga-mir-125b-2,mmu-mir-125b-2,bta-mir-125b-2,eca-mir-125b-2,mdo-mir-125b-1,efu-mir-125b,rno-mir-125b-2,cpo-mir-125b-2,chi-mir-125b,cg…	hsa-mir-125b-2	accagacttttcctagTCCCTGAGACCCTAACTTGTGAggtattttagtaacaTCACAAGTCAGGCTCTTGGGACctaggcggagggga	hsa-miR-125b-5p	TCCCTGAGACCCTAACTTGTGA	5'	Yes	gp1a	.((...(((..(((((..((..(((.(((.((((((((..(((....)))...)))))))).))).)))..))..)))))..)))))..	86	49.4	-37.9	831.5	High
83	145	hsa-miR-125b-5p	TCCCTGAGACCCTAACTTGTGA	22	chr11	-	122099751	122099847	tgttgcgctcctctcagTCCCTGAGACCCTAACTTGTGAtgtttaccgtttaaatccACGGGTTAGGCTCTTGGGAGCTgcgagtcgtgcttttgca	31	hsa-mir-125b-1,ptr-mir-125b-1,ppy-mir-125b-1,ggo-mir-125b-1,mml-mir-125b-1,mne-mir-125b-1,age-mir-125b-1,lla-mir-125b-1,sla-mir-125b,ppa-mir-125b,cja-mir-125,nle-mir-125b-1,cfa-mir-125b-1,oga-mir-125b-1,mmr-mir-125a,sbo-mir-125b-1,cpo-mir-125b-1,dno-mir-125b-1,ocu-mir-125b-1,tch-mir-125b,dma-mir-125b-1,mmu-mir-125b-1,bta-mir-125b-1,oar-mir-125b,eca-mir-125b,mdo-mir-125b-2,efu-mir-125a,rno-mir-125…	hsa-mir-125b-1	tgcgctcctctcagTCCCTGAGACCCTAACTTGTGAtgtttaccgtttaaatccACGGGTTAGGCTCTTGGGAGCTgcgagtcgtgct	hsa-miR-125b-5p	TCCCTGAGACCCTAACTTGTGA	5'	Yes	gp1a	....((((..(((.(((..((..(((.((((((..(((..(((((.....))))).)))..)))))).)))..))..))).)))..)))).......	86	51.5	-42	831.5	High
218	357	hsa-miR-425-5p_R-1	AATGACACGATCACTCCCGTTG	22	chr3	-	49020128	49020261	gtctccaggtcatgcaccttcagaatggaaagcgctttggAATGACACGATCACTCCCGTTGagtgggcacccgagaagcCATCGGGAATGTCGTGTCCGCCcagtgctctttcggcgcctcccagcagggcct	19	hsa-mir-425,ppy-mir-425,ptr-mir-425,mml-mir-425,mmr-mir-425,mmu-mir-425,bta-mir-425,eca-mir-425,mdo-mir-425,cfa-mir-425,cpo-mir-425,rno-mir-425,ssc-mir-425,pal-mir-425,dno-mir-425,ocu-mir-425,chi-mir-425,cgr-mir-425,tch-mir-425,	hsa-mir-425	gaaagcgctttggAATGACACGATCACTCCCGTTGAgtgggcacccgagaagccATCGGGAATGTCGTGTCCGCCCagtgctctttc	hsa-miR-425-5p	AATGACACGATCACTCCCGTTGA	5'	Diff	gp1a	......(((((.(((..........(((((((((((..((...(((((((((((((.....)))))....(((((.......)))))...))))))))..)).)))))).)))))..........))).)))))	90	59.7	-46.7	806	High
127	214	hsa-miR-186-5p_R-1	CAAAGAATTCTCCTTTTGGGC	21	chr1	-	71067631	71067716	tgcttgtaactttcCAAAGAATTCTCCTTTTGGGCtttctggttttattttaagcccaaaggtgaattttttgggaagtttgagct	25	hsa-mir-186,ptr-mir-186,ppy-mir-186,ggo-mir-186,ppa-mir-186,mml-mir-186,cja-mir-186,nle-mir-186,sbo-mir-186,oga-mir-186,dma-mir-186,mmu-mir-186,bta-mir-186,chi-mir-186,eca-mir-186,mdo-mir-186,cfa-mir-186,dno-mir-186,rno-mir-186,ssc-mir-186,cpo-mir-186,pal-mir-186,ocu-mir-186,cgr-mir-186,tch-mir-186,	hsa-mir-186	tgcttgtaactttcCAAAGAATTCTCCTTTTGGGCTttctggttttattttaaGCCCAAAGGTGAATTTTTTGGGaagtttgagct	hsa-miR-186-5p	CAAAGAATTCTCCTTTTGGGCT	5'	Diff	gp1a	.(((...(((((((((((((((((.(((((.((((((..............))))))))))).)))))))))))))))))..))).	84	36	-39.7	785	High
141	236	hsa-miR-199a-3p	ACAGTAGTCTGCACATTGGTTA	22	chr1	-	172144535	172144644	aggaagcttctggagatcctgctccgtcgcCCCAGTGTTCAGACTACCTGTTCaggacaatgccgttgtACAGTAGTCTGCACATTGGTTAgactgggcaagggagagca	30	hsa-mir-199a-2,ptr-mir-199a-2,ppy-mir-199a,ggo-mir-199a,ppa-mir-199a,mml-mir-199a-1,mne-mir-199a,sla-mir-199a,nle-mir-199a-2,oga-mir-199-1,mmr-mir-199-1,dma-mir-199,sbo-mir-199-2,pal-mir-199-1,tch-mir-199a,lla-mir-199a,mmu-mir-199a-2,bta-mir-199a-1,oar-mir-199a,eca-mir-199a,mdo-mir-199b-2,cfa-mir-199-2,efu-mir-199-1,rno-mir-199a,cgr-mir-199a-2,ssc-mir-199a-1,cpo-mir-199-2,dno-mir-199-1,ocu-mir-19…	hsa-mir-199a-2	aggaagcttctggagatcctgctccgtcgcCCCAGTGTTCAGACTACCTGTTCaggacaatgccgttgtACAGTAGTCTGCACATTGGTTAgactgggcaagggagagca	hsa-miR-199a-3p	ACAGTAGTCTGCACATTGGTTA	3'	Yes	gp1a	.....((.(((.....((((((((.(((...(((((((.((((((((.(((...((......)).....))))))))))).)))))))...))).))))).)))))))).	104	53.6	-43	780.333	High
142	238	hsa-miR-199a-3p	ACAGTAGTCTGCACATTGGTTA	22	chr9	-	128244721	128244830	ccagaggacacctccactccgtctaCCCAGTGTTTAGACTATCTGTTCaggactcccaaattgtACAGTAGTCTGCACATTGGTTAggctgggctgggttagaccctcgg	23	hsa-mir-199b,ptr-mir-199b,ppy-mir-199b,ppa-mir-199b,nle-mir-199b,mmr-mir-199-3,pal-mir-199-3,cja-mir-199-2,eca-mir-199b,oga-mir-199-2,sbo-mir-199-3,tch-mir-199b,mmu-mir-199b,bta-mir-199b,mdo-mir-199b-1,cfa-mir-199-3,efu-mir-199-3,ssc-mir-199b,cpo-mir-199-3,dno-mir-199-2,chi-mir-199b,chi-mir-199c,cgr-mir-199b,	hsa-mir-199b	ccagaggacacctccactccgtctaCCCAGTGTTTAGACTATCTGTTCaggactcccaaattgtACAGTAGTCTGCACATTGGTTAggctgggctgggttagaccctcgg	hsa-miR-199a-3p	ACAGTAGTCTGCACATTGGTTA	3'	Yes	gp1a	((.((((.....((((..(((((((.(((((((..((((((.((((.((((....))....)).))))))))))..))))))).))))).))..))))......))))))	110	52.7	-41.4	780.333	High
143	240	hsa-miR-199a-3p	ACAGTAGTCTGCACATTGGTTA	22	chr19	-	10817389	10817519	ctgcaggatggatagccggccccgccaaCCCAGTGTTCAGACTACCTGTTCaggaggctctcaatgtgtACAGTAGTCTGCACATTGGTTAggctgggcttgggtgagcggctcgtcgagacaggcccccc	16	hsa-mir-199a-1,ptr-mir-199a-1,mml-mir-199a-2,cja-mir-199-1,nle-mir-199a-1,mmr-mir-199-2,sbo-mir-199-1,mmu-mir-199a-1,bta-mir-199a-2,cfa-mir-199-1,efu-mir-199-2,ssc-mir-199a-2,cpo-mir-199-1,pal-mir-199-2,ocu-mir-199a-1,cgr-mir-199a,	hsa-mir-199a-1	gccaaCCCAGTGTTCAGACTACCTGTTCaggaggctctcaatgtgtACAGTAGTCTGCACATTGGTTAggc	hsa-miR-199a-3p	ACAGTAGTCTGCACATTGGTTA	3'	Yes	gp1a	.....((.....((.(((((((.(((...(((((((.((((((((.(((.((.(((...)))....)).))))))))))).)))))))...))).))))).)).))...(((..((....))..))).)).	94	60.3	-50.5	780.333	High
35	60	hsa-miR-22-3p	AAGCTGCCAGTTGAAGAACTGT	22	chr17	-	1713895	1714005	cctctcacgccctcacctggctgagccgcagtAGTTCTTCAGTGGCAAGCTTTatgtcctgacccagctaAAGCTGCCAGTTGAAGAACTGTtgccctctgcccctggctt	33	hsa-mir-22,ptr-mir-22,ppy-mir-22,ppa-mir-22,mml-mir-22,mne-mir-22,age-mir-22,lla-mir-22,lca-mir-22,bta-mir-22,eca-mir-22,oar-mir-22,ggo-mir-22,cja-mir-22,sbo-mir-22,nle-mir-22,oga-mir-22,mmr-mir-22,dma-mir-22,cfa-mir-22,cpo-mir-22,pal-mir-22,dno-mir-22,ocu-mir-22,tch-mir-22,sla-mir-22,mmu-mir-22,aja-mir-22,efu-mir-22,rno-mir-22,ssc-mir-22,chi-mir-22,cgr-mir-22,	hsa-mir-22	ggctgagccgcagtAGTTCTTCAGTGGCAAGCTTTAtgtcctgacccagctaAAGCTGCCAGTTGAAGAACTGTtgccctctgcc	hsa-miR-22-3p	AAGCTGCCAGTTGAAGAACTGT	3'	Yes	gp1a	........(((.......(((.(((..(((..(((((((((((((((.((((((.((.........))))))))))))).))))))))))..))).))).)))...)))..	101	56.8	-43.3	770	High
216	354	hsa-miR-423-3p	AGCTCGGTCTGAGGCCCCTCAGT	23	chr17	+	30117025	30117215	ccgtacattttcccggatggaagcccgaagtttgagggagaaacttgtgaggaaataaaggaagttaggcTGAGGGGCAGAGAGCGAGACTtttctattttccaaaAGCTCGGTCTGAGGCCCCTCAGTcttgcttcctaacccgcgcttgagtttctccccgcttggatgctctcaggggcagtgtgaag	25	hsa-mir-423,ptr-mir-423,ppy-mir-423,ggo-mir-423,ppa-mir-423,nle-mir-423,oga-mir-423,dma-mir-423,sbo-mir-423,cfa-mir-423a,cpo-mir-423,pal-mir-423,dno-mir-423,ocu-mir-423,tch-mir-423,mml-mir-423,bta-mir-423,cja-mir-423,mmu-mir-423,eca-mir-423,efu-mir-423,rno-mir-423,ssc-mir-423,chi-mir-423,cgr-mir-423,	hsa-mir-423	ataaaggaagttaggcTGAGGGGCAGAGAGCGAGACTTTtctattttccaaaAGCTCGGTCTGAGGCCCCTCAGTcttgcttcctaacccgcgc	hsa-miR-423-3p	AGCTCGGTCTGAGGCCCCTCAGT	3'	Yes	gp1a	...((((((..(((...((..(((((.((((..(.((((((((((((((.((......((((((..((((((((((((..(((.((((.(((((.........))))))))).)))...))))))))))))..))))))...)).)))..))))))))))))))))))..)))..)))))..))))))...	185	52.4	-87.2	737	High
83	146	hsa-miR-125b-1-3p	ACGGGTTAGGCTCTTGGGAGCT	22	chr11	-	122099751	122099847	tgttgcgctcctctcagTCCCTGAGACCCTAACTTGTGAtgtttaccgtttaaatccACGGGTTAGGCTCTTGGGAGCTgcgagtcgtgcttttgca	31	hsa-mir-125b-1,ptr-mir-125b-1,ppy-mir-125b-1,ggo-mir-125b-1,mml-mir-125b-1,mne-mir-125b-1,age-mir-125b-1,lla-mir-125b-1,sla-mir-125b,ppa-mir-125b,cja-mir-125,nle-mir-125b-1,cfa-mir-125b-1,oga-mir-125b-1,mmr-mir-125a,sbo-mir-125b-1,cpo-mir-125b-1,dno-mir-125b-1,ocu-mir-125b-1,tch-mir-125b,dma-mir-125b-1,mmu-mir-125b-1,bta-mir-125b-1,oar-mir-125b,eca-mir-125b,mdo-mir-125b-2,efu-mir-125a,rno-mir-125…	hsa-mir-125b-1	tgcgctcctctcagTCCCTGAGACCCTAACTTGTGAtgtttaccgtttaaatccACGGGTTAGGCTCTTGGGAGCTgcgagtcgtgct	hsa-miR-125b-1-3p	ACGGGTTAGGCTCTTGGGAGCT	3'	Yes	gp1a	....((((..(((.(((..((..(((.((((((..(((..(((((.....))))).)))..)))))).)))..))..))).)))..)))).......	86	51.5	-42	734	High
3	3	hsa-let-7f-5p	TGAGGTAGTAGATTGTATAGTT	22	chr9	+	94176333	94176442	aaaacattgctctatcagagTGAGGTAGTAGATTGTATAGTTgtggggtagtgattttaccctgttcaggagataaCTATACAATCTATTGCCTTCCCtgaggagtagac	27	hsa-let-7f-1,ppy-let-7f-1,mml-let-7f-1,bta-let-7f-1,mdo-let-7f-1,ptr-let-7f-1,ggo-let-7f,ppa-let-7f,nle-let-7f,oga-let-7f,mmr-let-7f,dma-let-7f,sbo-let-7f,cfa-let-7f,pal-let-7f,dno-let-7f-1,ocu-let-7f-1,tch-let-7f,cja-let-7f,mmu-let-7f-1,rno-let-7f-1,eca-let-7f,efu-let-7f,ssc-let-7f-2,cpo-let-7f-1,chi-let-7f,cgr-let-7f,	hsa-let-7f-1	tcagagTGAGGTAGTAGATTGTATAGTTgtggggtagtgattttaccctgttcaggagataaCTATACAATCTATTGCCTTCCCtga	hsa-let-7f-5p	TGAGGTAGTAGATTGTATAGTT	5'	Yes	gp1a	......(((((((.((((...((((((((((((((((((((((((((((((.....))))))).........)))))))))))))))))))))))..)))))))))))..	102	40	-49.5	711.643	High
15	25	hsa-let-7f-5p	TGAGGTAGTAGATTGTATAGTT	22	X	-	53557192	53557274	tgtgggaTGAGGTAGTAGATTGTATAGTTttagggtcataccccatcttggagataaCTATACAGTCTACTGTCTTTCCcacg	13	hsa-let-7f-2,ppy-let-7f-2,mml-let-7f-2,mmu-let-7f-2,bta-let-7f-2,rno-let-7f-2,ssc-let-7f-1,oar-let-7f,ptr-let-7f-2,mdo-let-7f-2,cpo-let-7f-2,dno-let-7f-2,ocu-let-7f-2,	hsa-let-7f-2	tgtgggaTGAGGTAGTAGATTGTATAGTTttagggtcataccccatcttggagataaCTATACAGTCTACTGTCTTTCCcacg	hsa-let-7f-5p	TGAGGTAGTAGATTGTATAGTT	5'	Yes	gp1a	.((((((.(((..((((((((((((((((...(((.....))).(((.....)))))))))))))))))))..))))))))).	81	42.2	-40.7	711.643	High
42	72	hsa-miR-26b-5p_R+1	TTCAAGTAATTCAGGATAGGTT	22	chr2	+	218402626	218402749	gctccctcgccccaccctgcccgggacccagTTCAAGTAATTCAGGATAGGTTgtgtgctgtccagCCTGTTCTCCATTACTTGGCTcggggaccggtgccctgcagccttggggtgagggggc	24	hsa-mir-26b,ppy-mir-26b,mml-mir-26b,ptr-mir-26b,ggo-mir-26b,ppa-mir-26b,mmr-mir-26b,dma-mir-26b,cfa-mir-26b,tch-mir-26b,cja-mir-26b,oga-mir-26b,mmu-mir-26b,bta-mir-26b,oar-mir-26b,efu-mir-26b,rno-mir-26b,ssc-mir-26b,cpo-mir-26b,ocu-mir-26b,pal-mir-26b,dno-mir-26b,chi-mir-26b,cgr-mir-26b,	hsa-mir-26b	ccgggacccagTTCAAGTAATTCAGGATAGGTtgtgtgctgtccagCCTGTTCTCCATTACTTGGCTcggggaccgg	hsa-miR-26b-5p	TTCAAGTAATTCAGGATAGGT	5'	Diff	gp1a	((((((((((((((..((((((((..((((((.((((((((..(((((((((((.........)))))))))))..))))))))))).)))..))))......))))...))))))))))))))	124	63.7	-73.3	675.667	High
80	139	hsa-miR-122-5p_R-1	TGGAGTGTGACAATGGTGTTT	21	chr18	+	58451068	58451176	gagtttccttagcagagctgTGGAGTGTGACAATGGTGTTTgtgtctaaactatcaAACGCCATTATCACACTAAATagctactgctaggcaatccttccctcgataaa	21	hsa-mir-122,ppy-mir-122,ptr-mir-122,ggo-mir-122,mml-mir-122a,cja-mir-122,mmu-mir-122,bta-mir-122,ssc-mir-122,eca-mir-122,mdo-mir-122,cfa-mir-122,cpo-mir-122,ocu-mir-122,rno-mir-122,pal-mir-122,dno-mir-122,dno-mir-122,chi-mir-122,cgr-mir-122,tch-mir-122,	hsa-mir-122	ccttagcagagctgTGGAGTGTGACAATGGTGTTTGtgtctaaactatcaAACGCCATTATCACACTAAATAgctactgctaggc	hsa-miR-122-5p	TGGAGTGTGACAATGGTGTTTG	5'	Diff	gp1a	.......((((((((((((((..(((((((.(((((((((((............))))))))))).)))))))..)))))).))))))))...................	83	42.2	-45.9	672	High
131	219	hsa-miR-192-5p	CTGACCTATGAATTGACAGCC	21	chr11	-	64891132	64891246	gccgagaccgagtgcacagggctCTGACCTATGAATTGACAGCCagtgctctcgtctcccctctggCTGCCAATTCCATAGGTCAcaggtatgttcgcctcaatgccagccacca	21	hsa-mir-192,ppy-mir-192,ptr-mir-192,ggo-mir-192,ppa-mir-192,mml-mir-192,nle-mir-192,oga-mir-192,mmu-mir-192,bta-mir-192,eca-mir-192,cfa-mir-192,efu-mir-192,rno-mir-192,ssc-mir-192,cpo-mir-192,pal-mir-192,dno-mir-192,chi-mir-192,cgr-mir-192,tch-mir-192,	hsa-mir-192	gccgagaccgagtgcacagggctCTGACCTATGAATTGACAGCCagtgctctcgtctcccctctggCTGCCAATTCCATAGGTCACAGgtatgttcgcctcaatgccagc	hsa-miR-192-5p	CTGACCTATGAATTGACAGCC	5'	Yes	gp1a	((((....)).))......(((..((((((((((((((.(((((((................))))))).))))).)))))))))..(((((..........))))).)))....	61	57.4	-39.6	669.5	High
84	148	hsa-miR-126-3p_R-1	TCGTACCGTGAGTAATAATGC	21	chr9	+	136670597	136670693	gcctccgctggcgacgggaCATTATTACTTTTGGTACGCGctgtgacacttcaaacTCGTACCGTGAGTAATAATGCgccgtccacggcaccgcatc	21	hsa-mir-126,ptr-mir-126,ppy-mir-126,mml-mir-126,cja-mir-126,nle-mir-126,mmr-mir-126,cfa-mir-126,cpo-mir-126,mmu-mir-126a,bta-mir-126,eca-mir-126,mdo-mir-126,efu-mir-126,efu-mir-126,rno-mir-126a,ssc-mir-126,pal-mir-126,dno-mir-126,chi-mir-126,cgr-mir-126a,	hsa-mir-126	cgctggcgacgggaCATTATTACTTTTGGTACGCGctgtgacacttcaaacTCGTACCGTGAGTAATAATGCGccgtccacggca	hsa-miR-126-3p	TCGTACCGTGAGTAATAATGCG	3'	Diff	gp1a	((....((((..(((((..((((((((((..(((((((.....(((....)))....)))))))..))))))))))..)))))..))))...))...	94	55.7	-39.7	660	High
12	19	hsa-let-7b-5p	TGAGGTAGTAGGTTGTGTGGTT	22	chr22	+	46113652	46113804	ggcgggccctcccgcagtgcaaggccgggcctggcggggTGAGGTAGTAGGTTGTGTGGTTtcagggcagtgatgttgcccctcggaagataaCTATACAACCTACTGCCTTCCCtgaggagcccagtgacacgaccccatgggagggccgcc	22	hsa-let-7b,ptr-let-7b,ppy-let-7b,mml-let-7b,ggo-let-7b,ppa-let-7b,oga-let-7b,mmr-let-7b,dma-let-7b,sbo-let-7b,cja-let-7b,mmu-let-7b,bta-let-7b,mdo-let-7b,cfa-let-7b,rno-let-7b,cpo-let-7b,dno-let-7b,ocu-let-7b,chi-let-7b,cgr-let-7b,oar-let-7b,	hsa-let-7b	cggggTGAGGTAGTAGGTTGTGTGGTTtcagggcagtgatgttgcccctcggaagataaCTATACAACCTACTGCCTTCCCtg	hsa-let-7b-5p	TGAGGTAGTAGGTTGTGTGGTT	5'	Yes	gp1a	(((.((((((((((..(((....((.((((((..(((((.(((((((((((((((((((((...((((((.....)))))).((....)).)))))))))))))))))))))))))).)).)))).))..))).......)))))))))))))	153	64.1	-90.3	650.083	High
141	235	hsa-miR-199a-5p	CCCAGTGTTCAGACTACCTGTTC	23	chr1	-	172144535	172144644	aggaagcttctggagatcctgctccgtcgcCCCAGTGTTCAGACTACCTGTTCaggacaatgccgttgtACAGTAGTCTGCACATTGGTTAgactgggcaagggagagca	30	hsa-mir-199a-2,ptr-mir-199a-2,ppy-mir-199a,ggo-mir-199a,ppa-mir-199a,mml-mir-199a-1,mne-mir-199a,sla-mir-199a,nle-mir-199a-2,oga-mir-199-1,mmr-mir-199-1,dma-mir-199,sbo-mir-199-2,pal-mir-199-1,tch-mir-199a,lla-mir-199a,mmu-mir-199a-2,bta-mir-199a-1,oar-mir-199a,eca-mir-199a,mdo-mir-199b-2,cfa-mir-199-2,efu-mir-199-1,rno-mir-199a,cgr-mir-199a-2,ssc-mir-199a-1,cpo-mir-199-2,dno-mir-199-1,ocu-mir-19…	hsa-mir-199a-2	aggaagcttctggagatcctgctccgtcgcCCCAGTGTTCAGACTACCTGTTCaggacaatgccgttgtACAGTAGTCTGCACATTGGTTAgactgggcaagggagagca	hsa-miR-199a-5p	CCCAGTGTTCAGACTACCTGTTC	5'	Yes	gp1a	.....((.(((.....((((((((.(((...(((((((.((((((((.(((...((......)).....))))))))))).)))))))...))).))))).)))))))).	104	53.6	-43	644	High
143	239	hsa-miR-199a-5p	CCCAGTGTTCAGACTACCTGTTC	23	chr19	-	10817389	10817519	ctgcaggatggatagccggccccgccaaCCCAGTGTTCAGACTACCTGTTCaggaggctctcaatgtgtACAGTAGTCTGCACATTGGTTAggctgggcttgggtgagcggctcgtcgagacaggcccccc	16	hsa-mir-199a-1,ptr-mir-199a-1,mml-mir-199a-2,cja-mir-199-1,nle-mir-199a-1,mmr-mir-199-2,sbo-mir-199-1,mmu-mir-199a-1,bta-mir-199a-2,cfa-mir-199-1,efu-mir-199-2,ssc-mir-199a-2,cpo-mir-199-1,pal-mir-199-2,ocu-mir-199a-1,cgr-mir-199a,	hsa-mir-199a-1	gccaaCCCAGTGTTCAGACTACCTGTTCaggaggctctcaatgtgtACAGTAGTCTGCACATTGGTTAggc	hsa-miR-199a-5p	CCCAGTGTTCAGACTACCTGTTC	5'	Yes	gp1a	.....((.....((.(((((((.(((...(((((((.((((((((.(((.((.(((...)))....)).))))))))))).)))))))...))).))))).)).))...(((..((....))..))).)).	94	60.3	-50.5	644	High
14	11	cgr-miR-1260	ATCCCACCGCTGCCACCA	18	chr9	-	1304233	1304284	aatggagggagtatcaagatgaaaaatgcatatATCCCACCGCTGTCACCAa	1	cgr-mir-1260,	cgr-mir-1260	acttgggaaATCCCACCGCTGCCACCAaataaagtgaaacacagtaaatggggatcgctatggagtcaaagcaagtttga	cgr-miR-1260	ATCCCACCGCTGCCACCA	3'	Yes	gp2b	...((.((((((((((..........)).)))).)))).))...........	38	42.3	-8.7	633.5	High
45	79	hsa-miR-27b-3p	TTCACAGTGGCTAAGTTCTGC	21	chr9	+	95085415	95085581	tcaccgtccctttatttatgcccagcgatgacctctctaacaaggtgcAGAGCTTAGCTGATTGGTGAACagtgattggtttccgctttgTTCACAGTGGCTAAGTTCTGCacctgaagagaaggtgagatggggacagttaagttggagccgctggggcagaggcc	26	hsa-mir-27b,ppy-mir-27b,mml-mir-27b,rno-mir-27b,ptr-mir-27b,ggo-mir-27b,ppa-mir-27b,mmr-mir-27b,sbo-mir-27b,cpo-mir-27b,tch-mir-27b,cja-mir-27b,nle-mir-27b,oga-mir-27b,dma-mir-27b,mmu-mir-27b,bta-mir-27b,eca-mir-27b,mdo-mir-27b,cfa-mir-27b,pal-mir-27b,efu-mir-27b,ssc-mir-27b,dno-mir-27b,ocu-mir-27b,chi-mir-27b,	hsa-mir-27b	acctctctaacaaggtgcAGAGCTTAGCTGATTGGTGAACagtgattggtttccgctttgTTCACAGTGGCTAAGTTCTGCacctgaagagaaggtg	hsa-miR-27b-3p	TTCACAGTGGCTAAGTTCTGC	3'	Yes	gp1a	........((((......(((((((((...((((((((....(((((((((((((((((.((((.(((((((....(((...)))..))))))))))))))))))))))))))))..))))).)))....((....)).............))))))).))))))..	96	51.5	-69.6	625.5	High
10	11	ssc-mir-1285-p3	TAGCGAGACCCCGTCTCTT	19	chr14	+	49586803	49586882	gctgatcagtagTGGGATCGCGCCTGTGAAtagccactgcactccagcctgggcaacaTAGCGAGACCCCGTCTCTTttg	1	ssc-mir-1285,	ssc-mir-1285	gctgatcagtagtgggatcgcgcctgtgaatagccactgtactccagcCTGGGCAACATAGCGAGACCCCGTctcttttg	ssc-mir-1285-p3	TAGCGAGACCCCGTctctt	3'	New	gp1b	.......((.((((((.((.((.(((((....(((...((......))...)))..))))))).)).)))).))))....	69	57.5	-21.9	614	High
187	307	hsa-miR-363-3p_R-1	AATTGCACGGTATCCATCTGT	21	X	-	134169345	134169490	gttctgatatttagtcattgtaaaatgatctgttttgctgttgtcgggtggatcacgatgcaattttgatgagtatcataggagaaaAATTGCACGGTATCCATCTGTaaaccgcaggacctttgttggcgacattcctgatcagc	18	hsa-mir-363,ppy-mir-363,mml-mir-363,ggo-mir-363,cja-mir-363,bta-mir-363,eca-mir-363,mdo-mir-363,cfa-mir-363,rno-mir-363,ssc-mir-363-2,ssc-mir-363-1,cpo-mir-363,pal-mir-363,dno-mir-363,tch-mir-363,ocu-mir-363,chi-mir-363,	hsa-mir-363	tgttgtCGGGTGGATCACGATGCAATTTtgatgagtatcataggagaaaAATTGCACGGTATCCATCTGTAaacc	hsa-miR-363-3p	AATTGCACGGTATCCATCTGTA	3'	Diff	gp1a	...(((((.....((((((....))))))..((..(((.(((..(((((((((..((.(((((((((..................)))))))))))..)))))))))..))).)))..))......((....))......))))).	89	41.1	-41.1	606	High
102	81	pal-miR-9993a-3p_1ss11GA	ATCTCGGTGGAACCTCCA	18	chr1	-	179095401	179095429	agttcctatctATCTCGGTGGGACCTCCA	2	pal-mir-9993a,pal-mir-9995,	pal-mir-9993a	TGGGTCTCAGAGAAAActccccttctctctctggggaagATCTCGGTGGGACCTCCA	pal-miR-9993a-3p	ATCTCGGTGGGACCTCCA	3'	Diff	gp2b	((.(((((((......))))))).))...	26	51.7	-8.3	572	High
114	89	pal-miR-9995-3p	ATCTCGGTGGAACCTCCA	18	chr15	-	65868999	65869076	ggcggttccatggtgtaatggttagcactctggactctgaatccagcgatccgagttcaaATCTCGGTGGAACCTGCA	1	pal-mir-9995,	pal-mir-9995	GAAATCCATGGGGATGGtcagtgcaaactgtATCTCGGTGGAACCTCCA	pal-miR-9995-3p	ATCTCGGTGGAACCTCCA	3'	Yes	gp2b	.(((((((((((((((........))))).(((((((.((.((....)))).))))))).......)))))))).)).	76	52.6	-27	572	High
200	331	hsa-miR-378a-3p	ACTGGACTTGGAGTCAGAAGGC	22	chr5	+	149732797	149732908	atgcagccagagggtgacagagccacccagggCTCCTGACTCCAGGTCCTGTgtgttacctagaaatagcACTGGACTTGGAGTCAGAAGGCctgagtggagtcaccttccc	24	hsa-mir-378a,hsa-mir-378a,ptr-mir-378a,ppy-mir-378a,ggo-mir-378a,ppa-mir-378a,nle-mir-378a,mml-mir-378a,mmu-mir-378a,bta-mir-378-1,eca-mir-378,cja-mir-378,cfa-mir-378,cpo-mir-378,ocu-mir-378,tch-mir-378a,oga-mir-378,dno-mir-378,efu-mir-378,rno-mir-378a,ssc-mir-378-1,pal-mir-378,chi-mir-378,cgr-mir-378,	hsa-mir-378a	agggCTCCTGACTCCAGGTCCTGTGTgttacctagaaatagcACTGGACTTGGAGTCAGAAGGCct	hsa-miR-378a-3p	ACTGGACTTGGAGTCAGAAGGC	3'	Yes	gp1a	.........(((((((((....((((.((((.((.((((((((((((((...((((((........)))))).)))))))))))))).)).)))).)))).)))))))))..	101	57.1	-62.7	544.917	High
52	92	hsa-miR-30c-5p_R+1	TGTAAACATCCTACACTCTCAGCT	24	chr1	+	40757279	40757376	ctataaccatgctgtagtgtgTGTAAACATCCTACACTCTCAGCTgtgagctcaaggtggCTGGGAGAGGGTTGTTTACTCCttctgccatggaaaac	18	hsa-mir-30c-1,ppy-mir-30c-1,mml-mir-30c-1,eca-mir-30c,ptr-mir-30c-1,mmu-mir-30c-1,rno-mir-30c-1,cgr-mir-30c-1,bta-mir-30c,chi-mir-30c,oar-mir-30c,mdo-mir-30c-2,cfa-mir-30c-1,dno-mir-30c-1,ocu-mir-30c-1,efu-mir-30c,ssc-mir-30c-1,cpo-mir-30c-1,	hsa-mir-30c-1	accatgctgtagtgtgTGTAAACATCCTACACTCTCAGCtgtgagctcaaggtggCTGGGAGAGGGTTGTTTACTCCttctgccatgga	hsa-miR-30c-5p	TGTAAACATCCTACACTCTCAGC	5'	Diff	gp1a	......(((((..((((.....(((((((.(((...((((((((..(.........)..)))))))).))).))))))).....))))))))).....	87	48	-34.7	544	High
53	94	hsa-miR-30c-5p_R+1	TGTAAACATCCTACACTCTCAGCT	24	chr6	-	71376933	71377045	gagcactgagcgacagatacTGTAAACATCCTACACTCTCAGCTgtggaaagtaagaaagCTGGGAGAAGGCTGTTTACTCTttctgccttggaagtcaactaaagagaaatg	26	hsa-mir-30c-2,ptr-mir-30c-2,mne-mir-30c,lla-mir-30c,ggo-mir-30c,mml-mir-30c-2,cja-mir-30c,nle-mir-30c,cfa-mir-30c-2,oga-mir-30c,mmr-mir-30c,dma-mir-30c,pal-mir-30c,mmu-mir-30c-2,bta-mir-30f,eca-mir-30c-2,eca-mir-30c-2,mdo-mir-30c-1,efu-mir-30b,rno-mir-30c-2,ssc-mir-30c-2,cpo-mir-30c-2,dno-mir-30c-2,ocu-mir-30c-2,cgr-mir-30c-2,tch-mir-30c,	hsa-mir-30c-2	agatacTGTAAACATCCTACACTCTCAGCtgtggaaagtaagaaagCTGGGAGAAGGCTGTTTACTCTttct	hsa-miR-30c-5p	TGTAAACATCCTACACTCTCAGC	5'	Diff	gp1a	((...(..((...((((....(((((((.(((...(((((((((..............))))))))).))).)))))))....)))).))..)...))...............	98	44.2	-32.1	544	High
344	534	hsa-miR-1246_R+1	AATGGATTTTTGGAGCAGGG	20	chr2	-	176600980	176601052	tgtatccttgAATGGATTTTTGGAGCAGGAgtggacacctgacccaaaggaaatcaatccataggctagcaat	2	hsa-mir-1246,ptr-mir-1246,	hsa-mir-1246	tgtatccttgAATGGATTTTTGGAGCAGGagtggacacctgacccaaaggaaatcaatccataggctagcaat	hsa-miR-1246	AATGGATTTTTGGAGCAGG	5'	Diff	gp1a	(((..(((...((((((((((((..((((........))))..))))).......))))))))))...)))..	71	43.8	-18.8	497.5	High
24	41	hsa-miR-16-5p	TAGCAGCACGTAAATATTGGCG	22	chr13	-	50048972	50049063	atgtcagcagtgcctTAGCAGCACGTAAATATTGGCGttaagattctaaaattatctCCAGTATTAACTGTGCTGCTGAagtaaggttgacc	29	hsa-mir-16-1,ptr-mir-16-1,ppy-mir-16-1,ggo-mir-16,ppa-mir-16,mml-mir-16-1,cja-mir-16-1,mne-mir-16,age-mir-16,sla-mir-16,nle-mir-16-1,oga-mir-16-1,dma-mir-16,sbo-mir-16-1,cfa-mir-16-1,lla-mir-16,lca-mir-16,mmu-mir-16-1,bta-mir-16a,eca-mir-16-2,mdo-mir-16-1,efu-mir-16-1,ssc-mir-16-2,cpo-mir-16a,dno-mir-16a,pal-mir-16-1,ocu-mir-16a,chi-mir-16a,cgr-mir-16,	hsa-mir-16-1	gtcagcagtgcctTAGCAGCACGTAAATATTGGCGttaagattctaaaattatctCCAGTATTAACTGTGCTGCTGAagtaaggttgac	hsa-miR-16-5p	TAGCAGCACGTAAATATTGGCG	5'	Yes	gp1a	..((((((..(((.((((((((((((.((((((((.....((((.........)))))))))))).)).)))))))))).)))..)))))).	89	40.2	-38.2	491	High
25	43	hsa-miR-16-5p	TAGCAGCACGTAAATATTGGCG	22	chr3	+	160404738	160404832	catacttgttccactcTAGCAGCACGTAAATATTGGCGtagtgaaatatatattaaacACCAATATTACTGTGCTGCTTtagtgtgacagggata	21	hsa-mir-16-2,ptr-mir-16-2,ppy-mir-16-2,mml-mir-16-2,cja-mir-16-2,nle-mir-16-2,oga-mir-16-2,cpo-mir-16b,pal-mir-16-2,ocu-mir-16b,sbo-mir-16-2,mmu-mir-16-2,bta-mir-16b,eca-mir-16-1,mdo-mir-16-2,cfa-mir-16-2,efu-mir-16-2,rno-mir-16,ssc-mir-16-1,dno-mir-16b,cgr-mir-16-2,	hsa-mir-16-2	gttccactcTAGCAGCACGTAAATATTGGCGtagtgaaatatatattaaacaCCAATATTACTGTGCTGCTTTAgtgtgac	hsa-miR-16-5p	TAGCAGCACGTAAATATTGGCG	5'	Yes	gp1a	....(((((..((((..(((((((((..((((((((.((..(((........))).)).))))))))..)))))))))..))))..)))))....	87	36.8	-37.2	491	High
350	540	hsa-miR-1268a	CGGGCGTGGTGGTGGGGG	18	chr17	+	80098828	80098877	accCGGGCGTGGTGGTGGGGGtgggtgcctgtaattccagctagttggga	1	hsa-mir-1268b,	hsa-mir-1268b	accCGGGCGTGGTGGTGGGGGtgggtgcctgtaattccagctagttggga	hsa-miR-1268a	CGGGCGTGGTGGTGGGGG	5'	Yes	gp1a	.(((((((.(((...((..(((....)))..))...))))))...)))).	48	64	-15.5	485	High
351	541	hsa-miR-1268a	CGGGCGTGGTGGTGGGGG	18	chr15	-	22225278	22225329	tagcCGGGCGTGGTGGTGGGGGcctgtggtcccagctactttggaggctgag	1	hsa-mir-1268a,	hsa-mir-1268a	tagcCGGGCGTGGTGGTGGGGGcctgtggtcccagctactttggaggctgag	hsa-miR-1268a	CGGGCGTGGTGGTGGGGG	5'	Yes	gp1a	(((((...((..((((..((((((...))))))..))))..))..)))))..	50	67.3	-24.6	485	High
191	314	hsa-miR-370-3p	GCCTGCTGGGGTGGAACCTGGT	22	chr14	+	100911128	100911275	gtcggggcacaagacagagaagccaggtcacgtctctgcagttacacagctcacgagtGCCTGCTGGGGTGGAACCTGGTctgtctgtctgtctaacaccagagctcgggcgctgctgcagagggagccaagatttgggtgagggagg	18	hsa-mir-370,ppy-mir-370,ptr-mir-370,ggo-mir-370,ppa-mir-370,mml-mir-370,mmu-mir-370,bta-mir-370,eca-mir-370,eca-mir-370,cfa-mir-370,efu-mir-370,rno-mir-370,ssc-mir-370,cpo-mir-370,pal-mir-370,ocu-mir-370,oar-mir-370,	hsa-mir-370	agacagagaagcCAGGTCACGTCTCTGCAGTTACacagctcacgagtGCCTGCTGGGGTGGAACCTGGTctgtct	hsa-miR-370-3p	GCCTGCTGGGGTGGAACCTGGT	5'	Yes	gp1a	(((..(((...(((((((..((((((((..(..(((.((((..((...........))..)))).)))..)..)))))).)).))))))).(((..((.(((.((....)).))).))...)))..)))..)))..............	79	60.1	-51.3	479	High
438	650	hsa-miR-4448_R-2_1ss6CG	GGCTCGTTGGTCTAGGGG	18	chr3	+	183886800	183886885	aggagtgaccaaaagacaagagtgcgagccttctattatgcccagacagggccaccagagGGCTCCTTGGTCTAGGGGtaatgcca	1	hsa-mir-4448,	hsa-mir-4448	aggagtgaccaaaagacaagagtgcgagccttctattatgcccagacagggccaccagagGGCTCCTTGGTCTAGGGGTAatgcca	hsa-miR-4448	GGCTCCTTGGTCTAGGGGTA	3'	Diff	gp1a	.((....(((...((((..(((...(((((((((.....((((.....))))....)))))))))))).))))...)))....)).	84	54.7	-33.2	458	High
71	125	hsa-miR-99b-5p	CACCCGTAGAACCGACCTTGCG	22	chr19	+	51692608	51692687	tcctggcaccCACCCGTAGAACCGACCTTGCGgggccttcgccgcacaCAAGCTCGTGTCTGTGGGTCCGTgtcgggggc	17	hsa-mir-99b,mml-mir-99b,mmu-mir-99b,bta-mir-99b,eca-mir-99b,rno-mir-99b,ssc-mir-99b,chi-mir-99b,cgr-mir-99b,ptr-mir-99b,ptr-mir-99b,oga-mir-99b,cfa-mir-99b,efu-mir-99b,cpo-mir-99b,pal-mir-99b,tch-mir-99b,	hsa-mir-99b	ggcaccCACCCGTAGAACCGACCTTGCGgggccttcgccgcacaCAAGCTCGTGTCTGTGGGTCCGtgtc	hsa-miR-99b-5p	CACCCGTAGAACCGACCTTGCG	5'	Yes	gp1a	(((((((((..((((..(((..(((.(((((((((...)).)))))....)).)))..)))..))))..)))))))))..	78	68.8	-37.4	454	High
4	5	hsa-let-7d-5p	AGAGGTAGTAGGTTGCATAGTT	22	chr9	+	94178825	94178944	aaatgggttcctaggaAGAGGTAGTAGGTTGCATAGTTttagggcagggattttgcccacaaggaggtaaCTATACGACCTGCTGCCTTTCTtagggccttattattcaccgataacctg	19	hsa-let-7d,ppy-let-7d,mml-let-7d,oar-let-7d,ptr-let-7d,cja-let-7d,mmu-let-7d,bta-let-7d,eca-let-7d,mdo-let-7d,cfa-let-7d,efu-let-7d,rno-let-7d,ssc-let-7d,cpo-let-7d,ocu-let-7d,dno-let-7d,chi-let-7d,cgr-let-7d,	hsa-let-7d	cctaggaAGAGGTAGTAGGTTGCATAGTTttagggcagggattttgcccacaaggaggtaaCTATACGACCTGCTGCCTTTCTtagg	hsa-let-7d-5p	AGAGGTAGTAGGTTGCATAGTT	5'	Yes	gp1a	.(((..(..((((((.(((((((((((((((.((((((...((((((.....))))))..........)))))).)))))))))))))))))))))..)..)))................	103	45.8	-48.7	436	High
299	302	PC-3p-11396_88	TCGACTCCCGGTATGGGAACCA	22	chr2	-	130337067	130337147	gcagttcccatatggtctagcggttaggattcctggttttcacccaggtggcccgggtTCGACTCCCGGTATGGGAACAAa	0						3'	New	gp4	...((((((((((((((.(((..(..((...(((((.......)))))...))..)))).))))....))))))))))...	75	55.6	-30.4	433.5	High
157	260	hsa-miR-222-5p_R-1	CTCAGTAGCCAGTGTAGATCC	21	X	-	45747004	45747126	cagctgctggaaggtgtaggtaccctcaatggCTCAGTAGCCAGTGTAGATCCtgtctttcgtaatcagcAGCTACATCTGGCTACTGGGTCTCtgatggcatcttctagcttctgcttcagt	26	hsa-mir-222,ppy-mir-222,ptr-mir-222,ggo-mir-222,ppa-mir-222,nle-mir-222,mml-mir-222,cja-mir-222-1,oga-mir-222,mmr-mir-222,dma-mir-222,age-mir-222,mmu-mir-222,bta-mir-222,eca-mir-222,cfa-mir-222,efu-mir-222,rno-mir-222,ssc-mir-222,cpo-mir-222,dno-mir-222,pal-mir-222,ocu-mir-222,chi-mir-222,cgr-mir-222,tch-mir-222,	hsa-mir-222	gctgctggaaggtgtaggtaccctcaatggCTCAGTAGCCAGTGTAGATCCTgtctttcgtaatcagcAGCTACATCTGGCTACTGGGTctctgatggcatcttctagct	hsa-miR-222-5p	CTCAGTAGCCAGTGTAGATCCT	5'	Diff	gp1a	(((..(((((((((((......((.(((..(((((((((((((((((((...(((...........)))...))))).))))))))))))))..))).)))))))))))))..))).......	116	50.4	-57.2	407	High
34	58	hsa-miR-21-3p_R+1	CAACACCAGTCGATGGGCTGTC	22	chr17	+	59841256	59841347	tgtaccaccttgtcgggTAGCTTATCAGACTGATGTTGACtgttgaatctcatggCAACACCAGTCGATGGGCTGTCtgacattttggtatc	31	hsa-mir-21,ptr-mir-21,ppy-mir-21,ggo-mir-21,ppa-mir-21,mml-mir-21,mne-mir-21,age-mir-21,cja-mir-21,nle-mir-21,oga-mir-21,mmr-mir-21,dma-mir-21,sbo-mir-21,cfa-mir-21,cpo-mir-21,dno-mir-21,ocu-mir-21,tch-mir-21,mmu-mir-21a,bta-mir-21,eca-mir-21,oar-mir-21,mdo-mir-21,efu-mir-21,rno-mir-21,ssc-mir-21,chi-mir-21,cgr-mir-21,pal-mir-21,aja-mir-21,	hsa-mir-21	tgtcgggTAGCTTATCAGACTGATGTTGActgttgaatctcatggCAACACCAGTCGATGGGCTGTctgaca	hsa-miR-21-3p	CAACACCAGTCGATGGGCTGT	3'	Diff	gp1a	.((((((...((((((..(((..(((.(((((.(((((.(..(.(.....))..)))))).))))))))..)))..))))))...)))))).	90	46.7	-42.3	406	High
113	193	hsa-miR-151a-3p	CTAGACTGAAGCTCCTTGAGG	21	chr8	-	140732564	140732676	ggggcaaagatgactaaaacacttttcctgcccTCGAGGAGCTCACAGTCTAGTatgtctcatcccctaCTAGACTGAAGCTCCTTGAGGacagggatggtcatactcacctc	24	hsa-mir-151a,mml-mir-151,ptr-mir-151,ppy-mir-151a,ggo-mir-151a,ppa-mir-151,nle-mir-151,oga-mir-151,mmr-mir-151,dma-mir-151,sbo-mir-151,mmu-mir-151,bta-mir-151,eca-mir-151,cfa-mir-151,efu-mir-151,rno-mir-151,ssc-mir-151,cpo-mir-151,pal-mir-151,dno-mir-151,ocu-mir-151,chi-mir-151,cgr-mir-151,	hsa-mir-151a	tttcctgcccTCGAGGAGCTCACAGTCTagtatgtctcatcccctaCTAGACTGAAGCTCCTTGAGGacagggatggtcatactcacctc	hsa-miR-151a-3p	CTAGACTGAAGCTCCTTGAGG	3'	Yes	gp1a	((((.....(((((((........((((((.((((((((((((..((((((((((............)))))))))).)))))))))))).))))))))))))).....))))	113	50.4	-54.3	398	High
44	77	hsa-miR-27a-3p_R-1	TTCACAGTGGCTAAGTTCCG	20	chr19	-	13836392	13836568	gatgctgcccggggacggggtggcagagaggccccgaagcctgtgcctggcctgaggagcAGGGCTTAGCTGCTTGTGAGCAgggtccacaccaagtcgtgTTCACAGTGGCTAAGTTCCGccccccaggccctcacctcctctggccttgccgcctgtcccctgctgccgcctgtc	28	hsa-mir-27a,ptr-mir-27a,ggo-mir-27a,ppa-mir-27a,mml-mir-27a,ppy-mir-27a,cja-mir-27a,oga-mir-27a,mne-mir-27a,age-mir-27a,sla-mir-27a,sbo-mir-27a,lca-mir-27a,mmu-mir-27a,bta-mir-27a,eca-mir-27a,cfa-mir-27a,efu-mir-27a,rno-mir-27a,ssc-mir-27a,cpo-mir-27a,pal-mir-27a,dno-mir-27a,chi-mir-27a,cgr-mir-27a,tch-mir-27a,oar-mir-27a,oar-mir-27a,	hsa-mir-27a	ctgaggagcAGGGCTTAGCTGCTTGTGAGCAgggtccacaccaagtcgtgTTCACAGTGGCTAAGTTCCGCcccccag	hsa-miR-27a-3p	TTCACAGTGGCTAAGTTCCGC	3'	Diff	gp1a	...((.((..(((((((((.(((((...(((((..((.....(((...((((((.((.((.(..((((((..((.(((((((.((...........)).)))))))))..))))))..).)).)).))))))..)))....)).))))))))))))))))))).)).))........	166	67.8	-91.1	396.5	High
106	181	hsa-miR-146a-5p	TGAGAACTGAATTCCATGGGTT	22	chr5	+	160485352	160485460	ccgatgtgtatcctcagcttTGAGAACTGAATTCCATGGGTTgtgtcagtgtcagaCCTCTGAAATTCAGTTCTTCAgctgggatatctctgtcatcgtgggcttgagg	19	hsa-mir-146a,ptr-mir-146a,ppy-mir-146a,ggo-mir-146a,mml-mir-146a,cja-mir-146a,nle-mir-146a,pal-mir-146a,mmr-mir-146a,bta-mir-146a,eca-mir-146a,mdo-mir-146a,cfa-mir-146a,ssc-mir-146a,cpo-mir-146a,tch-mir-146a,ocu-mir-146a,chi-mir-146a,cgr-mir-146a,	hsa-mir-146a	ccgatgtgtatcctcagcttTGAGAACTGAATTCCATGGGTTgtgtcagtgtcagaCCTCTGAAATTCAGTTCTTCAGctgggatatctctgtcatcgt	hsa-miR-146a-5p	TGAGAACTGAATTCCATGGGTT	5'	Yes	gp1a	.......((((((.(((((..((((((((((((.((..((((.((.......))))))..)).)))))))))))).)))))))))))(((.(((......)))..))).	80	47.7	-40	396.5	High
57	102	hsa-miR-31-5p_R+1	AGGCAAGATGCTGGCATAGCTG	22	chr9	-	21512101	21512203	ctcctgtaacttggaactggagaggAGGCAAGATGCTGGCATAGCTGttgaactgggaacctgCTATGCCAACATATTGCCATCtttcctgtctgacagcagc	32	hsa-mir-31,ptr-mir-31,ppy-mir-31,ggo-mir-31,ppa-mir-31,mml-mir-31,mne-mir-31,hsa-mir-31,ptr-mir-31,ppy-mir-31,ggo-mir-31,ppa-mir-31,mml-mir-31,mne-mir-31,cja-mir-31,nle-mir-31,oga-mir-31,mmr-mir-31,dma-mir-31,cfa-mir-31,ocu-mir-31,mmu-mir-31,bta-mir-31,eca-mir-31,mdo-mir-31,efu-mir-31,rno-mir-31a,ssc-mir-31,cpo-mir-31,pal-mir-31,dno-mir-31,cgr-mir-31,	hsa-mir-31	ggagaggAGGCAAGATGCTGGCATAGCTgttgaactgggaaccTGCTATGCCAACATATTGCCATctttcc	hsa-miR-31-5p	AGGCAAGATGCTGGCATAGCT	5'	Diff	gp1a	...((((...(..((...((((((..(((((.(((.(((((((((.(((........)))..))))))))).))).)))))..))))))..))..)..)))).	99	50.5	-44.4	396	High
60	47	mmu-miR-5119_L-1_1ss5TG	ATCGCATCCTGGGGCTGG	18	chr7	-	45194955	45195003	ctggcttccctcactgccctatgtcATCGCATCCTGTGGCTGGagcacc	1	mmu-mir-5119,	mmu-mir-5119	cagggctggcctatgggacagatactataagtCATCTCATCCTGGGGCTGGgtctgc	mmu-miR-5119	CATCTCATCCTGGGGCTGG	3'	Diff	gp2b	...(((((..((((......((((....))))...))))..)))))...	43	61.2	-10.3	383	High
158	263	hsa-miR-223-3p	TGTCAGTTTGTCAAATACCCCA	22	X	+	66018867	66018992	tggcctggcctcctgcagtgccacgctccgtgtatTTGACAAGCTGAGTTGGACACtccatgtggtagagTGTCAGTTTGTCAAATACCCCAagtgcggcacatgcttaccagctctaggccaggg	20	hsa-mir-223,ptr-mir-223,ggo-mir-223,ppa-mir-223,ppy-mir-223,mml-mir-223,cja-mir-223,sla-mir-223,mmu-mir-223,bta-mir-223,eca-mir-223,cfa-mir-223,cfa-mir-223,efu-mir-223,rno-mir-223,ssc-mir-223,cpo-mir-223,dno-mir-223,ocu-mir-223,chi-mir-223,	hsa-mir-223	cctggcctcctgcagtgccacgctcCGTGTATTTGACAAGCTGAGTTggacactccatgtggtagagTGTCAGTTTGTCAAATACCCCAagtgcggcacatgcttaccag	hsa-miR-223-3p	TGTCAGTTTGTCAAATACCCCA	3'	Yes	gp1a	...((((((((......(((((.((((....((((((((((((((......(((((((.........)))))))))))))))))))))....)))).)))))..(((....)))...)))))))).	85	55.6	-58.1	380	High
161	269	hsa-miR-299-3p_L+1R-1	GTATGTGGGATGGTAAACCGCT	22	chr14	+	101023780	101023890	tcgtgcggtacttgaagaaaTGGTTTACCGTCCCACATACATtttgaatatGTATGTGGGATGGTAAACCGCTtcttggtatccagcccagccatccaaacctccctggag	28	hsa-mir-299,hsa-mir-299,ptr-mir-299,ppy-mir-299,ppy-mir-299,ggo-mir-299,ppa-mir-299,mml-mir-299,mml-mir-299,cja-mir-299,mmu-mir-299a,cfa-mir-299,rno-mir-299a,mmu-mir-299a,cfa-mir-299,rno-mir-299a,bta-mir-299,bta-mir-299,eca-mir-299,eca-mir-299,efu-mir-299,ssc-mir-299,cpo-mir-299,cpo-mir-299,pal-mir-299a,ocu-mir-299,dno-mir-299,oar-mir-299,	hsa-mir-299	aagaaaTGGTTTACCGTCCCACATACATtttgaatatgTATGTGGGATGGTAAACCGCTTctt	hsa-miR-299-3p	TATGTGGGATGGTAAACCGCTT	3'	Diff	gp1a	...((.((((((..(((((..(((((((((((((((((((((.......)))))))))))))))))))))..))))))))))))).........((((........)))).	82	47.7	-50.2	373	High
242	245	PC-5p-3542_335	AGCGGTACGTGAGTTGGG	18	chr16	+	89884634	89884738	aaagcagcacgggagaagcATCGGTACGTGAGTTGGGcctggctgtgctctgtccctctgcctgacgcccctctccctctgcctgacgccctctccctctgcctg	0						5'	New	gp4	...((((...((((((.((.((((((...(((..((((..(((................)))....))))..)))....)))).)).))..)))))).))))...	99	64.8	-37.3	370	High
75	132	hsa-miR-103a-3p	AGCAGCATTGTACAGGGCTATGA	23	chr20	+	3917470	3917590	ccccacctcagcagagCTGCGTCTTTGTGCTTTCagcttctttacagtgctgccttgtagcattcaggtcaAGCAGCATTGTACAGGGCTATGAaagaaccaagaatgggctgcccttggg	23	hsa-mir-103a-2,ppy-mir-103-2,mml-mir-103-2,ptr-mir-103-2,cja-mir-103a-1,oga-mir-103b,mmr-mir-103b,pal-mir-103b,dno-mir-103a-2,ocu-mir-103a-2,dma-mir-103b,mmu-mir-103-2,rno-mir-103-2,bta-mir-103-2,eca-mir-103,mdo-mir-103-2,cfa-mir-103-2,efu-mir-103b,ssc-mir-103-2,cpo-mir-103-2,chi-mir-103,cgr-mir-103,tch-mir-103a-2,	hsa-mir-103a-2	ttgtgctttcAGCTTCTTTACAGTGCTGCCTTGtagcattcaggtcaAGCAGCATTGTACAGGGCTATGAaagaacca	hsa-miR-103a-3p	AGCAGCATTGTACAGGGCTATGA	3'	Yes	gp1a	.((((.....((((..((...((((.((.((((((((.(((.(((((((((((((((.......))))....))))))))))).))))))..))))).)).))))..)).))))...))))	120	52.1	-42.9	369	High
76	133	hsa-miR-103a-3p	AGCAGCATTGTACAGGGCTATGA	23	chr5	-	168560892	168560977	ttcttactgccctcggcttctttacagtgctgccttgttgcatatggatcaAGCAGCATTGTACAGGGCTATGAaggcattgagac	28	hsa-mir-103a-1,ptr-mir-103-1,ppy-mir-103-1,ggo-mir-103,ppa-mir-103,mml-mir-103-1,mne-mir-103,age-mir-103,lla-mir-103,cja-mir-103a-2,nle-mir-103a,oga-mir-103a,mmr-mir-103a,cfa-mir-103-1,pal-mir-103a,tch-mir-103a-1,dma-mir-103a,mmu-mir-103-1,rno-mir-103-1,bta-mir-103-1,eca-mir-107a,mdo-mir-103-1,efu-mir-103a,ssc-mir-103-1,cpo-mir-103-1,dno-mir-103a-1,ocu-mir-103a-1,oar-mir-103,	hsa-mir-103a-1	tactgccctcGGCTTCTTTACAGTGCTGCCTTGttgcatatggatcaAGCAGCATTGTACAGGGCTATGAaggcattg	hsa-miR-103a-3p	AGCAGCATTGTACAGGGCTATGA	3'	Yes	gp1a	.(((((.((((.(((((.(((.(((((((((((.(((............)))))))))))))).))))))..)).)))).))))).	84	47.7	-34.6	369	High
36	62	hsa-miR-23a-3p_R+1	ATCACATTGCCAGGGATTTCCA	22	chr19	-	13836582	13836660	cggccggctGGGGTTCCTGGGGATGGGATTtgcttcctgtcacaaATCACATTGCCAGGGATTTCCAaccgaccctgag	27	hsa-mir-23a,ptr-mir-23a,ppy-mir-23a,ggo-mir-23a,ppa-mir-23a,mml-mir-23a,mne-mir-23a,cja-mir-23a,oga-mir-23a,age-mir-23a,sla-mir-23a,lca-mir-23a,mmu-mir-23a,bta-mir-23a,oar-mir-23a,eca-mir-23a,mdo-mir-23a,mdo-mir-23a,cfa-mir-23a,efu-mir-23a,rno-mir-23a,ssc-mir-23a,cpo-mir-23a,pal-mir-23a,dno-mir-23a,chi-mir-23a,cgr-mir-23a,	hsa-mir-23a	ggccggctGGGGTTCCTGGGGATGGGATTTgcttcctgtcacaaATCACATTGCCAGGGATTTCCaaccgacc	hsa-miR-23a-3p	ATCACATTGCCAGGGATTTCC	3'	Diff	gp1a	.((.(((..(..((((((((..(((.((((((..........)))))).)))..))))))))..)...))).)).....	73	58.2	-30.7	365	High
439	651	hsa-miR-4454_L-2	ATCCGAGTCACGGCACCA	18	chr4	-	163093574	163093628	ccggATCCGAGTCACGGCACCAaatttcatgcgtgtccgtgtgaagagaccacca	1	hsa-mir-4454,	hsa-mir-4454	ccGGATCCGAGTCACGGCACCAaatttcatgcgtgtccgtgtgaagagaccacca	hsa-miR-4454	GGATCCGAGTCACGGCACCA	5'	Diff	gp1a	..((.((.....((((((((((.......)).))).)))))....))..))....	49	56.4	-13.3	360	High
75	60	mmu-mir-6240-p5_2	TTTCTGCCCAGTGCTCTGA	19	chr21	+	8217522	8217633	caaagcatcgcgaaggcccgcggcgggtgttgacgcgatgtgaTTTCTGCCCAGTGCTCTGAATGTcaaagtgaagaaattcaatgaagcgcgggtaaacggcgggagtaac	1	mmu-mir-6240,	mmu-mir-6240	ttgagaaaaacaaaaccaaaaaaccCCAAAGCATCGCGAAGGCCCACGGCGggtgttgactcgatgtgatttctgcccagtgctctgaaggtcaatgtgaagaaatgtgactctctt	mmu-mir-6240-p5	tttctgcccagtgctctga	5'	New	gp2b	....((((((((...(((((...))))).....)))))))).(((((((((...(((.(((....(((...((((....)))).)))....))))))...)))))))))...	67	54.5	-40.9	358	High
320	501	hsa-miR-758-3p_R-1	TTTGTGACCTGGTCCACTAAC	21	chr14	+	101026015	101026114	cacgtgcctggatacatgagatggttgaccagagagcacacgctttatttgtgccgTTTGTGACCTGGTCCACTAACcctcagtatctaatgcccccttg	17	hsa-mir-758,ppy-mir-758,ptr-mir-758,ggo-mir-758,mml-mir-758,mmu-mir-758,bta-mir-758,eca-mir-758,cfa-mir-758,rno-mir-758,ssc-mir-758,cpo-mir-758,pal-mir-758,dno-mir-758,ocu-mir-758,chi-mir-758,oar-mir-758,	hsa-mir-758	gcctggatacatgaGATGGTTGACCAGAGAGCACACgctttatttgtgccgTTTGTGACCTGGTCCACTAACCctcagtatctaatgc	hsa-miR-758-3p	TTTGTGACCTGGTCCACTAACC	3'	Diff	gp1a	.....((.(((((((.((((.((((.((((((...(((.((((.........).))).)))...)))))).))))...)))))))))))..)).......	88	51	-30.2	336	High
302	305	PC-5p-5830_198	AGTACCTGCAGGAAAGGAC	19	chr5	+	161257037	161257105	taaagacAGTACCTGCAGGAAAGGAAcatataaacctcctggccacctttccactgccagctgtctgac	0						5'	New	gp4	...(((((((....((((((((((..((...........))....)))))))..)))..)))))))...	63	49.3	-19.3	335	High
56	100	hsa-miR-30e-5p_R+2	TGTAAACATCCTTGACTGGAAGCT	24	chr1	+	40754351	40754463	ttctgggcagtctttgctacTGTAAACATCCTTGACTGGAAGCTgtaaggtgttcagaggagCTTTCAGTCGGATGTTTACAGCggcaggctgccacggtcgtccccagctac	25	hsa-mir-30e,ppy-mir-30e,eca-mir-30e,ptr-mir-30e,ggo-mir-30e,ppa-mir-30e,nle-mir-30e,oga-mir-30e,mmr-mir-30e,dma-mir-30e,pal-mir-30e,mml-mir-30e,cja-mir-30e,mmu-mir-30e,rno-mir-30e,bta-mir-30e,mdo-mir-30d,cfa-mir-30e,efu-mir-30e,ssc-mir-30e,cpo-mir-30e,dno-mir-30e,ocu-mir-30e,chi-mir-30e,cgr-mir-30e,	hsa-mir-30e	gggcagtctttgctacTGTAAACATCCTTGACTGGAAGctgtaaggtgttcagaggagCTTTCAGTCGGATGTTTACAGCggcaggctgcca	hsa-miR-30e-5p	TGTAAACATCCTTGACTGGAAG	5'	Diff	gp1a	..((((((((((..(((..((((((((((((..(((((((((((................)))))))))))))))))))))))..)))))))))).)))..............	97	53.1	-54	327	High
50	50	bta-miR-2478_L-2	ATCCCACTTCTGACACCA	18						2	bta-mir-2478,pal-mir-9226,	bta-mir-2478	gttgggggtcggtggtgagcaagcagagactacataggttgccttGTATCCCACTTCTGACACCAtgtattgtcaac	bta-miR-2478	GTATCCCACTTCTGACACCA	3'	Diff	gp3	..(((..(((((..(((.(((((....((((.....))))..)))))....)))..))))).)))............	63	50.6	-20.2	327	High
208	341	hsa-miR-381-3p	TATACAAGGGCAAGCTCTCTGT	22	chr14	+	101045897	101046005	acctgcccagtgctattgtttggtacttaaagcgaggttgccctttgtatattcggtttattgacatggaaTATACAAGGGCAAGCTCTCTGTgagtatcaaaccttgt	20	hsa-mir-381,ppy-mir-381,mml-mir-381,mmu-mir-381,ptr-mir-381,ggo-mir-381,ppa-mir-381,nle-mir-381,cja-mir-381,mmr-mir-381,dma-mir-381,bta-mir-381,eca-mir-381,cfa-mir-381,efu-mir-381,rno-mir-381,cpo-mir-381,pal-mir-381,chi-mir-381,cgr-mir-381,	hsa-mir-381	tacttaaAGCGAGGTTGCCCTTTGTATATtcggtttattgacatggaaTATACAAGGGCAAGCTCTCTGTgagta	hsa-miR-381-3p	TATACAAGGGCAAGCTCTCTGT	3'	Yes	gp1a	.................((((((((((((.((.(((.((((((((.((((((((.(((....)))...)))))))))))))))).))).)).)))))))))))).....	87	42.2	-44.2	325	High
84	147	hsa-miR-126-5p	CATTATTACTTTTGGTACGCG	21	chr9	+	136670597	136670693	gcctccgctggcgacgggaCATTATTACTTTTGGTACGCGctgtgacacttcaaacTCGTACCGTGAGTAATAATGCgccgtccacggcaccgcatc	21	hsa-mir-126,ptr-mir-126,ppy-mir-126,mml-mir-126,cja-mir-126,nle-mir-126,mmr-mir-126,cfa-mir-126,cpo-mir-126,mmu-mir-126a,bta-mir-126,eca-mir-126,mdo-mir-126,efu-mir-126,efu-mir-126,rno-mir-126a,ssc-mir-126,pal-mir-126,dno-mir-126,chi-mir-126,cgr-mir-126a,	hsa-mir-126	cgctggcgacgggaCATTATTACTTTTGGTACGCGctgtgacacttcaaacTCGTACCGTGAGTAATAATGCGccgtccacggca	hsa-miR-126-5p	CATTATTACTTTTGGTACGCG	5'	Yes	gp1a	((....((((..(((((..((((((((((..(((((((.....(((....)))....)))))))..))))))))))..)))))..))))...))...	94	55.7	-39.7	322	High
70	123	hsa-miR-99a-5p_R-1	AACCCGTAGATCCGATCTTGT	21	chr21	+	16539085	16539174	gttgcccattggcataAACCCGTAGATCCGATCTTGTggtgaagtggaccgcaCAAGCTCGCTTCTATGGGTCTGTgtcagtgtggtaat	34	hsa-mir-99a,ptr-mir-99a,ggo-mir-99a,ppa-mir-99a,mml-mir-99a,mne-mir-99a,lla-mir-99a,bta-mir-99a,chi-mir-99a,oar-mir-99a,ppy-mir-99a,cja-mir-99,nle-mir-99a,oga-mir-99a,sbo-mir-99a,dno-mir-99a,ocu-mir-99a,nle-mir-99a,oga-mir-99a,sbo-mir-99a,dno-mir-99a,ocu-mir-99a,mmr-mir-99a,mmr-mir-99a,mmu-mir-99a,eca-mir-99a-2,cfa-mir-99a-1,efu-mir-99a,rno-mir-99a,ssc-mir-99a,pal-mir-99a,cgr-mir-99a,tch-mir-99a,…	hsa-mir-99a	cccattggcataAACCCGTAGATCCGATCTTGTGgtgaagtggaccgcaCAAGCTCGCTTCTATGGGTCTGtgtcagtgtg	hsa-miR-99a-5p	AACCCGTAGATCCGATCTTGTG	5'	Diff	gp1a	((((((((((((((((.(((((((((..(((.((((((.((........)))))))).)))..))))))))).)))))))))).))))))	90	51.1	-46.8	295.5	High
44	76	hsa-miR-27a-5p	AGGGCTTAGCTGCTTGTGAGCA	22	chr19	-	13836392	13836568	gatgctgcccggggacggggtggcagagaggccccgaagcctgtgcctggcctgaggagcAGGGCTTAGCTGCTTGTGAGCAgggtccacaccaagtcgtgTTCACAGTGGCTAAGTTCCGccccccaggccctcacctcctctggccttgccgcctgtcccctgctgccgcctgtc	28	hsa-mir-27a,ptr-mir-27a,ggo-mir-27a,ppa-mir-27a,mml-mir-27a,ppy-mir-27a,cja-mir-27a,oga-mir-27a,mne-mir-27a,age-mir-27a,sla-mir-27a,sbo-mir-27a,lca-mir-27a,mmu-mir-27a,bta-mir-27a,eca-mir-27a,cfa-mir-27a,efu-mir-27a,rno-mir-27a,ssc-mir-27a,cpo-mir-27a,pal-mir-27a,dno-mir-27a,chi-mir-27a,cgr-mir-27a,tch-mir-27a,oar-mir-27a,oar-mir-27a,	hsa-mir-27a	ctgaggagcAGGGCTTAGCTGCTTGTGAGCAgggtccacaccaagtcgtgTTCACAGTGGCTAAGTTCCGCcccccag	hsa-miR-27a-5p	AGGGCTTAGCTGCTTGTGAGCA	5'	Yes	gp1a	...((.((..(((((((((.(((((...(((((..((.....(((...((((((.((.((.(..((((((..((.(((((((.((...........)).)))))))))..))))))..).)).)).))))))..)))....)).))))))))))))))))))).)).))........	166	67.8	-91.1	295	High
211	346	hsa-miR-409-3p	GAATGTTGCTCGGTGAACCCCT	22	chr14	+	101065292	101065405	cctctccatggtactcggggagAGGTTACCCGAGCAACTTTGCATCtggacgacGAATGTTGCTCGGTGAACCCCTtttcggtatcaaattccaccagggaggccgtcttggag	25	hsa-mir-409,ppy-mir-409,mml-mir-409,eca-mir-409,ptr-mir-409,ggo-mir-409,ppa-mir-409,nle-mir-409,oga-mir-409,mmr-mir-409,dma-mir-409,pal-mir-409,ocu-mir-409,tch-mir-409,cja-mir-409,mmu-mir-409,bta-mir-409a,cfa-mir-409,efu-mir-409,rno-mir-409a,dno-mir-409,chi-mir-409,chi-mir-409,cgr-mir-409,oar-mir-409,	hsa-mir-409	tggtactcggggagAGGTTACCCGAGCAACTTTGCATctggacgacGAATGTTGCTCGGTGAACCCCTtttcggtatca	hsa-miR-409-3p	GAATGTTGCTCGGTGAACCCCT	3'	Yes	gp1a	........((((((.((..(((.((((..(((((((((((((..((.....)))))).)))))))))..)))).)))..)))))))).......((((((......))))))..	79	55.3	-46.2	282	High
109	188	hsa-miR-148a-3p	TCAGTGCACTACAGAACTTTGT	22	chr7	-	25949903	25950013	ggaggaagacagcacgtttggtcttttgaggcAAAGTTCTGAGACACTCCGACTctgagtatgatagaagTCAGTGCACTACAGAACTTTGTctctagaggctgtggtcgc	25	hsa-mir-148a,ppy-mir-148a,mml-mir-148a,ptr-mir-148a,ggo-mir-148a,ppa-mir-148a,nle-mir-148a,oga-mir-148a,cja-mir-148a,sbo-mir-148a,cpo-mir-148a,dno-mir-148a,tch-mir-148a,mmu-mir-148a,bta-mir-148a,eca-mir-148a,ssc-mir-148a,oar-mir-148a,mdo-mir-148,cfa-mir-148a,pal-mir-148a,rno-mir-148a,ocu-mir-148a,chi-mir-148a,cgr-mir-148a,	hsa-mir-148a	gaggcAAAGTTCTGAGACACTCCGACTctgagtatgatagaagTCAGTGCACTACAGAACTTTGTctc	hsa-miR-148a-3p	TCAGTGCACTACAGAACTTTGT	3'	Yes	gp1a	.......(((..(((....(((((((.((((((((((((((((.((((..(((((((.......))).))))))))..)).)))))))))))))).)))))))))))))..	102	48.6	-40.9	278	High
5	4	bta-mir-1246-p5_1ss18AG	TGGATTTTTGGAGCAGGGAG	20	chr13	+	20612238	20612286	ttaaaTGGATTTTTGGAGCAGGGAGattgaataggaccttgctccatct	1	bta-mir-1246,	bta-mir-1246	caacatattaAATGGATTTTTGGAGCAGGaagttggaatagaggctttctcagacaaatactttactgtgcag	bta-mir-1246-p5	TGGATTTTTGGAGCAGGaag	5'	New	gp2b	.............((((((((((.............))))))))))...	33	40.8	-16	275.5	High
6	4	bta-mir-1246-p5_1ss18AG	TGGATTTTTGGAGCAGGGAG	20	chr7	+	53776227	53776318	taagTGGATTTTTGGAGCAGGGAGatggttgaaaataatatacatatgcttaatgttgaccgtttgatcctgctaatcagatgttctgcata	1	bta-mir-1246,	bta-mir-1246	caacatattaAATGGATTTTTGGAGCAGGaagttggaatagaggctttctcagacaaatactttactgtgcag	bta-mir-1246-p5	TGGATTTTTGGAGCAGGaag	5'	New	gp2b	...(..((..(((((((((((((((((((..(...((((((....))).)))...)..)))))))..)))))))..)))))...))..)...	86	35.9	-26.2	275.5	High
35	28	mmu-miR-3968_L-3_1ss14AT	ATCCCACTCCTGACACCA	18	chr1	+	39950677	39950743	ATCCCACTCCTGACACCAgttgtttaggaaaaacctctcaaactgtgtttttcctctactgtcacac	2	mmu-mir-3968,bta-mir-2478,	mmu-mir-3968	acgccgagcgtgtggtggtaggatccgtgtagcaccgtctgtgtgttgttgtgccacacagagaacttgagCGAATCCCACTCCAGACACCAtgagtagg	mmu-miR-3968	CGAATCCCACTCCAGACACCA	5'	Diff	gp2b	..........(((((......((..(((((((((............)))))))))..)))))))...	54	43.3	-12.4	274.5	High
36	28	mmu-miR-3968_L-3_1ss14AT	ATCCCACTCCTGACACCA	18	chr18	+	1691828	1691874	ctgggggttgttagaagctctacttcagATCCCACTCCTGACACCAt	2	mmu-mir-3968,bta-mir-2478,	mmu-mir-3968	acgccgagcgtgtggtggtaggatccgtgtagcaccgtctgtgtgttgttgtgccacacagagaacttgagCGAATCCCACTCCAGACACCAtgagtagg	mmu-miR-3968	CGAATCCCACTCCAGACACCA	3'	Diff	gp2b	..((((((.((..((((.....))))..))...))))))........	37	51.1	-9.5	274.5	High
190	313	hsa-miR-369-3p	AATAATACATGGTTGATCTTT	21	chr14	+	101065586	101065687	ctttcctggtacttgaagggAGATCGACCGTGTTATATTCGctttattgacttcgAATAATACATGGTTGATCTTTtctcagtatcaaatctcaccttggag	19	hsa-mir-369,ppy-mir-369,mml-mir-369,ptr-mir-369,bta-mir-369,ggo-mir-369,ppa-mir-369,pal-mir-369,tch-mir-369,cja-mir-369,mmu-mir-369,eca-mir-369,rno-mir-369,cpo-mir-369,dno-mir-369,dno-mir-369,chi-mir-369,oar-mir-369,cgr-mir-369,	hsa-mir-369	ttgaagggAGATCGACCGTGTTATATTCGCtttattgacttcgAATAATACATGGTTGATCTTTtctcag	hsa-miR-369-3p	AATAATACATGGTTGATCTTT	3'	Yes	gp1a	......((((((.((.((..(((((((((((((..((((((............))))))..)))))))))))).)..))))))))))...(((......)))	81	39.2	-32.7	270	High
23	22	mmu-mir-6240-p5_1	ATTTCTGCCCAGTGCTCT	18	X	+	109054120	109054226	cgcgaaggcccgcggcgggtgttgatgcgatgtgATTTCTGCCCAGTGCTCTgaatgtcaaagtgaagaaattcaatgaagcgcgggtaaacggcaggagtaactat	1	mmu-mir-6240,	mmu-mir-6240	ttgagaaaaacaaaaccaaaaaaccCCAAAGCATCGCGAAGGCCCACGGCGggtgttgactcgatgtgatttctgcccagtgctctgaaggtcaatgtgaagaaatgtgactctctt	mmu-mir-6240-p5	atttctgcccagtgctct	5'	New	gp2a	((((((..((((...))))..))..))))..((.(((((((((...(((.(((....(((...((((....)))).)))....))))))...))))))))).))...	73	52.3	-34.2	269	High
104	178	hsa-miR-144-3p	TACAGTATAGATGATGTACT	20	chr17	-	28861514	28861624	ccccagtggggccctggctgGGATATCATCATATACTGTAAGTttgcgatgagacacTACAGTATAGATGATGTACTagtccgggcacccccagctctggagcctgacaag	21	hsa-mir-144,ptr-mir-144,ppa-mir-144,ppy-mir-144,ggo-mir-144,mml-mir-144,mne-mir-144,cja-mir-144,mmu-mir-144,bta-mir-144,eca-mir-144,cfa-mir-144,rno-mir-144,ssc-mir-144,cpo-mir-144,pal-mir-144,dno-mir-144,ocu-mir-144,chi-mir-144,cgr-mir-144,aja-mir-144,	hsa-mir-144	tggggccctggctgGGATATCATCATATACTGTAAGtttgcgatgagacacTACAGTATAGATGATGTACTagtccgggcaccccc	hsa-miR-144-3p	TACAGTATAGATGATGTACT	3'	Yes	gp1a	..((((((((((((.((((((.((((((((.(((((((((.((((......))))..))))))))))))))))).)))))).))))...))))...))))...........	98	53.2	-48.3	263	High
23	39	hsa-miR-15b-5p	TAGCAGCACATCATGGTTTACA	22	chr3	+	160404588	160404685	ttgaggccttaaagtactgTAGCAGCACATCATGGTTTACAtgctacagtcaagatgCGAATCATTATTTGCTGCTCTagaaatttaaggaaattcat	24	hsa-mir-15b,ptr-mir-15b,ppy-mir-15b,ggo-mir-15b,ppa-mir-15b,mml-mir-15b,mne-mir-15b,age-mir-15b,lla-mir-15b,chi-mir-15b,cja-mir-15b,nle-mir-15b,oga-mir-15b,mmu-mir-15b,eca-mir-15b,bta-mir-15b,cfa-mir-15b,tch-mir-15b,efu-mir-15,rno-mir-15b,ssc-mir-15b,pal-mir-15b,dno-mir-15b,cgr-mir-15b,	hsa-mir-15b	ttgaggccttaaagtactgTAGCAGCACATCATGGTTTACAtgctacagtcaagatgCGAATCATTATTTGCTGCTCTAgaaatttaaggaaattcat	hsa-miR-15b-5p	TAGCAGCACATCATGGTTTACA	5'	Yes	gp1a	.(((..(((((((...((..(((((((.((.((((((..(((.((.......)))))..)))))).)).)))))))..))...)))))))....))).	96	36.7	-29.5	256	High
77	135	hsa-miR-106b-3p_R-2	CCGCACTGTGGGTACTTGCT	20	chr7	-	100093991	100094074	cctgccggggcTAAAGTGCTGACAGTGCAGATagtggtcctctccgtgctaCCGCACTGTGGGTACTTGCTgctccagcagggc	27	hsa-mir-106b,ptr-mir-106b,ppy-mir-106b,ggo-mir-106b,ppa-mir-106b,age-mir-106b,sla-mir-106b,mml-mir-106b,mne-mir-106b,cja-mir-106b,dno-mir-106b,nle-mir-106b,oga-mir-106b,dma-mir-106b,lla-mir-106b,mmu-mir-106b,rno-mir-106b,bta-mir-106b,eca-mir-106b,cfa-mir-106b,efu-mir-106,cpo-mir-106b,pal-mir-106b,ocu-mir-106b,chi-mir-106b,oar-mir-106b,cgr-mir-106b,	hsa-mir-106b	cctgccggggcTAAAGTGCTGACAGTGCAGATagtggtcctctccgtgctaCCGCACTGTGGGTACTTGCTGCtccagcagg	hsa-miR-106b-3p	CCGCACTGTGGGTACTTGCTGC	3'	Diff	gp1a	(((((.(((((..((((((..(((((((...((((((......))..))))..)))))))..))))))...))))).)))))..	82	61.9	-43	256	High
515	734	hsa-miR-7977_1ss6AG	TTCCCGGCCAACGCACCA	18	chr3	+	176515103	176515151	TTCCCAGCCAACGCACCAaaaatgatatgggtctgttgtctggagaaac	1	hsa-mir-7977,	hsa-mir-7977	TTCCCAGCCAACGCACCAaaaatgatatgggtctgttgtctggagaaac	hsa-miR-7977	TTCCCAGCCAACGCACCA	5'	Diff	gp1a	(((((((.(((((..(((.........)))...))))).)))).)))..	47	46.9	-14.2	255	High
116	91	pal-miR-9995-3p_1ss1AG	GTCTCGGTGGAACCTCCA	18	chr8	-	133561338	133561433	gatggtgagacccaggtatgtgtGTCTCAGTGGAACCTCCAgaaagctcaaggaattcatggcactcggagacatgtagttgggtggtttgcccat	1	pal-mir-9995,	pal-mir-9995	GAAATCCATGGGGATGGtcagtgcaaactgtATCTCGGTGGAACCTCCA	pal-miR-9995-3p	ATCTCGGTGGAACCTCCA	5'	Diff	gp2b	...((..(((((((..((..(((.((..((((......((((((..(.....)..))).)))))))..)).)))..))..)))))..))..))...	90	51	-28.8	250	High
85	149	hsa-miR-127-5p_R+1	CTGAAGCTCAGAGGGCTCTGATT	23	chr14	+	100882965	100883090	gtaaaaggtctcgctgtgatcactgtctccagcctgCTGAAGCTCAGAGGGCTCTGATTcagaaagatcaTCGGATCCGTCTGAGCTTGGCTggtcggaagtctcatcatctgcttccttcgggtt	30	hsa-mir-127,ptr-mir-127,ppy-mir-127,age-mir-127,lla-mir-127,sla-mir-127,ggo-mir-127,ppa-mir-127,dma-mir-127,cpo-mir-127,pal-mir-127,dno-mir-127,ocu-mir-127,tch-mir-127,mml-mir-127,mne-mir-127,cja-mir-127,nle-mir-127,oga-mir-127,sbo-mir-127,cfa-mir-127,mmu-mir-127,eca-mir-127,cgr-mir-127,bta-mir-127,efu-mir-127,rno-mir-127,ssc-mir-127,chi-mir-127,oar-mir-127,	hsa-mir-127	tgtgatcactgtctccagcctgCTGAAGCTCAGAGGGCTCTGATtcagaaagatcaTCGGATCCGTCTGAGCTTGGCTggtcggaagtctcatcatc	hsa-miR-127-5p	CTGAAGCTCAGAGGGCTCTGAT	5'	Diff	gp1a	............((.(((((.(((.(((((((((.....(((((((((.((.((((((((.....))..)))))).)).)))))))))))))))..))))))...)))))..))..((....))..	102	52.4	-45.7	249	High
14	24	hsa-let-7a-3p_R+1	CTATACAATCTACTGTCTTTCT	22	chr9	+	94175948	94176051	tcttcactgtgggaTGAGGTAGTAGGTTGTATAGTTttagggtcacacccaccactgggagataaCTATACAATCTACTGTCTTTCCtaacgtgatagaaaagt	14	hsa-let-7a-1,ppy-let-7a-1,mml-let-7a-1,bta-let-7a-1,ptr-let-7a-1,mmu-let-7a-1,rno-let-7a-1,mdo-let-7a-1,ssc-let-7a-2,cpo-let-7a-1,dno-let-7a,ocu-let-7a-1,cgr-let-7a-1,oar-let-7a,	hsa-let-7a-1	tgggaTGAGGTAGTAGGTTGTATAGTTttagggtcacacccaccactgggagataaCTATACAATCTACTGTCTTTCcta	hsa-let-7a-3p	CTATACAATCTACTGTCTTTC	3'	Diff	gp1a	(((((((..(((((.(((..((((((((((((((((...(((.....))).((....))....))))))))))))))))..))))))))..)))).))).....	99	41.3	-42.9	241	High
82	143	hsa-miR-125a-5p_R-1	TCCCTGAGACCCTTTAACCTGTG	23	chr19	+	51693248	51693355	ccatgttgccagtctctaggTCCCTGAGACCCTTTAACCTGTGaggacatccagggtcaCAGGTGAGGTTCTTGGGAGCCtggcgtctggcccaaccacacacctggg	22	hsa-mir-125a,ppy-mir-125a,ptr-mir-125a,ggo-mir-125a,ppa-mir-125a,mml-mir-125a,cja-mir-125a,nle-mir-125a,sbo-mir-125a,cfa-mir-125a,cpo-mir-125a,oga-mir-125a,dma-mir-125a,mmu-mir-125a,bta-mir-125a,eca-mir-125a,rno-mir-125a,ssc-mir-125a,pal-mir-125a,chi-mir-125a,cgr-mir-125a,tch-mir-125a,	hsa-mir-125a	tgccagtctctaggTCCCTGAGACCCTTTAACCTGTGAggacatccagggtcACAGGTGAGGTTCTTGGGAGCCtggcgtctggcc	hsa-miR-125a-5p	TCCCTGAGACCCTTTAACCTGTGA	5'	Diff	gp1a	.......(((((...(((((..((..(((.((((..((((((((((....))....)))))))))))).)))..))..)))))...)))))....(((......))).	84	59.3	-47.9	233	High
69	56	mmu-mir-6236-p3_1	AATCAACTAGCCCTGAAA	18	chr21	+	8260056	8260202	ggtgttggttgatatagacagcaggacggtggccatggaagtcggaatccgctaaggagtgtgtaacaactcacctgccgAATCAACTAGCCCTGAAAatggatggcgctggagcgtcgggcccatacccggccgtcgccggcagtc	1	mmu-mir-6236,	mmu-mir-6236	acaactcacctgccgaatcaactagccctgaaaatggatggcgctggagcgtggggaccatacccaGCCGTCGCCGGCAGTCAGGggtgggggtgggggtggagaaagaaaaaaaatcaataa	mmu-mir-6236-p3	aatcaactagccctgaaa	3'	New	gp2b	((.((((((((((.......(((((..(((((((.........))...)))))...((((........)))).)))))...))))))))))))...........((((((((.((((((((......))))).)))..))))).)))	93	58.5	-50.3	225.5	High
70	56	mmu-mir-6236-p3_1	AATCAACTAGCCCTGAAA	18	chr21	+	8398861	8399007	ggtgttggttgatatagacagcaggacggtggccatggaagtcggaatccgctaaggagtgtgtaacaactcacctgccgAATCAACTAGCCCTGAAAatggatggcgctggagcgtcgggcccatacccggccgtcgccggcagtc	1	mmu-mir-6236,	mmu-mir-6236	acaactcacctgccgaatcaactagccctgaaaatggatggcgctggagcgtggggaccatacccaGCCGTCGCCGGCAGTCAGGggtgggggtgggggtggagaaagaaaaaaaatcaataa	mmu-mir-6236-p3	aatcaactagccctgaaa	3'	New	gp2b	((.((((((((((.......(((((..(((((((.........))...)))))...((((........)))).)))))...))))))))))))...........((((((((.((((((((......))))).)))..))))).)))	93	58.5	-50.3	225.5	High
287	457	hsa-miR-574-3p	CACGCTCATGCACACACCCACA	22	chr4	+	38868022	38868131	gcgcggccgagggacctgcgtgggtgcgggcgtgTGAGTGTGTGTGTGTGAGTGTGTGtcgctccgggtcCACGCTCATGCACACACCCACAcgcccacactcagggtct	12	hsa-mir-574,ggo-mir-574,ppa-mir-574,mml-mir-574,cfa-mir-574,pal-mir-574,ocu-mir-574,oga-mir-574,mmu-mir-574,efu-mir-574-2,ssc-mir-574,cgr-mir-574,	hsa-mir-574	gggacctgcgtgggtgcgggcgtgTGAGTGTGTGTGTGTGAGTGTGTgtcgctccgggtcCACGCTCATGCACACACCCACAcgcccacactcagg	hsa-miR-574-3p	CACGCTCATGCACACACCCACA	3'	Yes	gp1a	...........((((((...((((((.(((((((((...(((((((..((((((((..((......))..))))))))..))))))).))))))))).))))))))))))	99	67.3	-65.9	219	High
107	85	pal-miR-9993a-3p	ATCTCGGTGGGACCTCCA	18	chr2	-	238211462	238211502	aactagagggtccccagacATCTCGGTGGGACCTCCTaaat	2	pal-mir-9993a,pal-mir-9995,	pal-mir-9993a	TGGGTCTCAGAGAAAActccccttctctctctggggaagATCTCGGTGGGACCTCCA	pal-miR-9993a-3p	ATCTCGGTGGGACCTCCA	3'	Yes	gp2b	...(((..((((((..((....))...))))))..)))...	35	53.7	-15.8	213.5	High
371	568	hsa-miR-1307-3p_R+1	ACTCGGCGTGGCGTCGGTCGTGG	23	chr10	-	103394253	103394401	catcaagacccagctgagtcactgtcactgcctaccaatcTCGACCGGACCTCGACCGGCTcgtctgtgttgccaatcgACTCGGCGTGGCGTCGGTCGTGGtagataggcggtcatgcatacgaattttcagctcttgttctggtgac	18	hsa-mir-1307,ppy-mir-1307,ptr-mir-1307,ggo-mir-1307,ppa-mir-1307,nle-mir-1307,ocu-mir-1307,cja-mir-1307,mmr-mir-1307,dma-mir-1307,bta-mir-1307,eca-mir-1307,cfa-mir-1307,efu-mir-1307,ssc-mir-1307,pal-mir-1307,dno-mir-1307,chi-mir-1307,	hsa-mir-1307	catcaagacccagctgagtcactgtcactgcctaccaatcTCGACCGGACCTCGACCGGCTcgtctgtgttgccaatcgACTCGGCGTGGCGTCGGTCGTGgtagataggcggtcatgcatacgaattttcagctcttgttctggtgac	hsa-miR-1307-3p	ACTCGGCGTGGCGTCGGTCGTG	3'	Diff	gp1a	(((((..((..(((((((((..(((.((((((((...(((.(((((((.((.((.(((..(((..((......))..)))..))))).))..))))))).)))...))))))))...)))...))...)))))))...))..)))))..	147	56.4	-56.1	213	High
68	71	PC-5p-12990_74	ATCCTCTCGTGGACACCA	18	chr7	+	121529736	121529801	ttagaATCCTCTCGTGGTCACCAgtattctgatatttcagcatggtgtatcttgttaggtttcaat	0						5'	New	gp4	...(((.(((..(..((((((((.....((((....))))..))))).)))..)..))).)))...	60	37.9	-17.5	212	High
102	174	hsa-miR-142-3p_L-1	GTAGTGTTTCCTACTTTATGGA	22	chr17	-	58331215	58331325	acagacagacagtgcagtcaCCCATAAAGTAGAAAGCACTactaacagcactggagggtGTAGTGTTTCCTACTTTATGGAtgagtgtactgtgggcttcggagatcacgc	21	hsa-mir-142,ppy-mir-142,mml-mir-142,bta-mir-142,rno-mir-142,aja-mir-142,ptr-mir-142,ggo-mir-142,cja-mir-142,mmu-mir-142a,eca-mir-142,mdo-mir-142,cfa-mir-142,pal-mir-142,efu-mir-142,ssc-mir-142,cpo-mir-142,dno-mir-142,ocu-mir-142,cgr-mir-142,tch-mir-142,	hsa-mir-142	gacagtgcagtcaccCATAAAGTAGAAAGCACTACTaacagcactggagggTGTAGTGTTTCCTACTTTATGGAtgagtgtactgtg	hsa-miR-142-3p	TGTAGTGTTTCCTACTTTATGGA	3'	Diff	gp1a	........((((((((.(((.(((((((((((.(((((((((...((....))......))))))))).))))))))))).))).))))))))..................	85	47.7	-44.4	209	High
51	90	hsa-miR-30a-5p_R+2	TGTAAACATCCTCGACTGGAAGCT	24	chr6	-	71403543	71403627	cagtgagcgacTGTAAACATCCTCGACTGGAAGCTgtgaagccacagatgggCTTTCAGTCGGATGTTTGCAGCtgcctactgcc	24	hsa-mir-30a,ptr-mir-30a,ppy-mir-30a,ggo-mir-30a,ppa-mir-30a,mml-mir-30a,cja-mir-30a,nle-mir-30a,cfa-mir-30a,tch-mir-30a,oga-mir-30a,mmr-mir-30a,dma-mir-30a,mmu-mir-30a,bta-mir-30a,oar-mir-30a,mdo-mir-30a,efu-mir-30a,rno-mir-30a,cpo-mir-30a,pal-mir-30a,dno-mir-30a,ocu-mir-30a,cgr-mir-30a,	hsa-mir-30a	gcgacTGTAAACATCCTCGACTGGAAGctgtgaagccacagatgggCTTTCAGTCGGATGTTTGCAGCtgc	hsa-miR-30a-5p	TGTAAACATCCTCGACTGGAAG	5'	Diff	gp1a	((((..((..((((((((((((..((((((((((((((....))).....)))))))))))))))))))))))..))..))))..	83	54.1	-43.4	203.5	High
38	65	hsa-miR-24-3p_R-2	TGGCTCAGTTCAGCAGGAAC	20	chr9	+	95086013	95086092	gacccgccctccGGTGCCTACTGAGCTGATATCAgttctcattttacacacTGGCTCAGTTCAGCAGGAACaggagtcga	24	hsa-mir-24-1,ppy-mir-24-1,ppa-mir-24-1,mml-mir-24-1,cja-mir-24-2,mne-mir-24-1,bta-mir-24-1,eca-mir-24-2,ptr-mir-24-1,nle-mir-24-1,mmr-mir-24,dma-mir-24,oga-mir-24-1,sbo-mir-24-2,mmu-mir-24-1,rno-mir-24-1,cgr-mir-24-1,mdo-mir-24-1,cfa-mir-24-1,ssc-mir-24-2,chi-mir-24,cpo-mir-24-1,dno-mir-24a,ocu-mir-24-1,	hsa-mir-24-1	ctccggTGCCTACTGAGCTGATATCAGTtctcattttacacacTGGCTCAGTTCAGCAGGAACAGgag	hsa-miR-24-3p	TGGCTCAGTTCAGCAGGAACAG	3'	Diff	gp1a	....((..((((.((.(((.(((((((((..(((((.............))))).))))))))).))).)).)))).)).	75	53.8	-28	201.5	High
39	67	hsa-miR-24-3p_R-2	TGGCTCAGTTCAGCAGGAAC	20	chr19	-	13836268	13836371	ggcctccctgggctctgcctcccGTGCCTACTGAGCTGAAACACAGTtggtttgtgtacacTGGCTCAGTTCAGCAGGAACaggggtcaagcccccttggagcc	18	hsa-mir-24-2,ptr-mir-24-2,ppy-mir-24-2,ggo-mir-24,ppa-mir-24-2,mml-mir-24-2,mne-mir-24-2,cja-mir-24-1,nle-mir-24-2,oga-mir-24-2,sbo-mir-24-1,bta-mir-24-2,eca-mir-24-1,mdo-mir-24-2,cfa-mir-24-2,ssc-mir-24-1,dno-mir-24b,ocu-mir-24-2,	hsa-mir-24-2	ctctgcctcccgTGCCTACTGAGCTGAAACACAGttggtttgtgtacacTGGCTCAGTTCAGCAGGAACAGgg	hsa-miR-24-3p	TGGCTCAGTTCAGCAGGAACAG	3'	Diff	gp1a	((.((((..(((((..(((.((.((.(((.(((((((((....((((.(.........)))))..))))))))).))).)).)))))..)))))....))))))	104	60.6	-45.8	201.5	High
217	356	hsa-miR-424-3p	CAAAACGTGAGGCGCTGCTAT	21	X	-	134546606	134546729	atcccccttcattgactccgaggggataCAGCAGCAATTCATGTTTTGAAgtgttctaaatggttCAAAACGTGAGGCGCTGCTATaccccctcgtggggaaggtagaaggtggggtctgccgg	16	hsa-mir-424,ppy-mir-424,mml-mir-424,ptr-mir-424,ppa-mir-424,nle-mir-424,cja-mir-424,mmr-mir-424,dno-mir-424,bta-mir-424,eca-mir-424,cfa-mir-424,efu-mir-424,ssc-mir-424,chi-mir-424,tch-mir-424,	hsa-mir-424	cgaggggataCAGCAGCAATTCATGTTTTGAAgtgttctaaatggttCAAAACGTGAGGCGCTGCTATaccccctcgtggggaaggtagaaggtgggg	hsa-miR-424-3p	CAAAACGTGAGGCGCTGCTAT	3'	Yes	gp1a	((((((((((.((..((((((((((.((.((((((..(((((((((((((..(((...)))..)))))))))))))..)))))).)).))))))).)))..))...))))).))))).......	117	52.4	-58.6	201	High
5	7	hsa-let-7e-5p	TGAGGTAGGAGGTTGTATAGTT	22	chr19	+	51692773	51692881	acctgccgcgccccccgggcTGAGGTAGGAGGTTGTATAGTTgaggaggacacccaaggagatcaCTATACGGCCTCCTAGCTTTCCccaggctgcgccctgcacggga	22	hsa-let-7e,ppy-let-7e,mml-let-7e,bta-let-7e,ptr-let-7e,ggo-let-7e,chi-let-7e,ppa-let-7e,oga-let-7e,tch-let-7e,cja-let-7e,nle-let-7e,sbo-let-7e,mmu-let-7e,rno-let-7e,eca-let-7e,cfa-let-7e,efu-let-7e,ssc-let-7e,cpo-let-7e,pal-let-7e,cgr-let-7e,	hsa-let-7e	cccgggcTGAGGTAGGAGGTTGTATAGTTgaggaggacacccaaggagatcaCTATACGGCCTCCTAGCTTTCCccagg	hsa-let-7e-5p	TGAGGTAGGAGGTTGTATAGTT	5'	Yes	gp1a	.(((((.((((..((.(((..(((.(((((((..(((((((.((...((....)).......)))))))))..))))))).)))..))).))..))))...))).))..	106	63.3	-50.4	195.7	High
108	186	hsa-miR-148b-3p	TCAGTGCATCACAGAACTTTGT	22	chr12	+	54337208	54337320	atcatttccaagcacgattagcatttgaggtGAAGTTCTGTTATACACTCAGGCtgtggctctctgaaagTCAGTGCATCACAGAACTTTGTctcgaaagctttctagcagct	25	hsa-mir-148b,ppy-mir-148b,mml-mir-148b,ptr-mir-148b,ggo-mir-148b,ppa-mir-148b,nle-mir-148b,oga-mir-148b,mmr-mir-148b,cja-mir-148b,dma-mir-148b,mmu-mir-148b,bta-mir-148b,eca-mir-148b,cfa-mir-148b,cpo-mir-148b,pal-mir-148b,dno-mir-148b,ocu-mir-148b,tch-mir-148b,efu-mir-148,rno-mir-148b,ssc-mir-148b,chi-mir-148b,cgr-mir-148b,	hsa-mir-148b	caagcacgattagcatttgaggtgAAGTTCTGTTATACACTCAGGCtgtggctctctgaaagTCAGTGCATCACAGAACTTTGTctcgaaagctttcta	hsa-miR-148b-3p	TCAGTGCATCACAGAACTTTGT	3'	Yes	gp1a	...........((..((..(((.(((((((..(((((((((.((.((((..((((.............)))))))).)).)))))))))..))))))).))).))..))....	98	43.4	-36.4	192	High
24	23	efu-miR-9226_L-4_1ss22GA	GTCCCTGTTCGGGCGCCA	18	chr19	-	57513026	57513098	agaccttcttcactcacGTCCCTGTTCGGGCGCCActtgtggctgtcggttcgggactgaatgaagaaggaca	2	efu-mir-9226,pal-mir-9226,	efu-mir-9226	acttctcggagcgacccgctcgcctgacttttgagagtacccctgtacTCAAGTCCCTGTTCGGGCGCCGaatgtggata	efu-miR-9226	TCAAGTCCCTGTTCGGGCGCCG	5'	Diff	gp2a	...(((((((((.(((.(((((...((((..((((....))))..))))...)))))))).)))))))))...	67	56.2	-35.7	188	High
76	62	mmu-mir-6240-p5_1ss17GT	TGCCCAGTGCTCTGAATGTC	20	chr1	+	237603037	237603112	gatgtgatttcTGCCCAGTGCTCTGAATGTCaaagtgaagaaattcaatgaaggacgggtaaacggcgggagtaac	1	mmu-mir-6240,	mmu-mir-6240	ttgagaaaaacaaaaccaaaaaaccCCAAAGCATCGCGAAGGCCCACGGCGggtgttgactcgatgtgatttctgcccagtgctctgaaggtcaatgtgaagaaatgtgactctctt	mmu-mir-6240-p5	tgcccagtgctctgaaggtc	5'	New	gp2b	......(((((((((...(((((.....(((....((((....))))......))))))))...)))))))))...	67	46.1	-22.6	187	High
77	62	mmu-mir-6240-p5_1ss17GT	TGCCCAGTGCTCTGAATGTC	20	chr7	+	69062427	69062502	gatgtgatttcTGCCCAGTGCTCTGAATGTCaaactgaagaaattcagtgaaatgcgggtaaacggcgggagtaac	1	mmu-mir-6240,	mmu-mir-6240	ttgagaaaaacaaaaccaaaaaaccCCAAAGCATCGCGAAGGCCCACGGCGggtgttgactcgatgtgatttctgcccagtgctctgaaggtcaatgtgaagaaatgtgactctctt	mmu-mir-6240-p5	tgcccagtgctctgaaggtc	5'	New	gp2b	......(((((((((...(((.(((....((..((((((....))))))))....))))))...)))))))))...	67	46.1	-26	187	High
136	139	PC-3p-12870_78	ATCGGAATGTCCCTTGATC	19	chr10	-	98474935	98475044	aagggctcaagagttccaagtagacaaattagggggaaattctgaatgtaaagttcaatgtgaatgtttcggATCAGAATGTCCCTTGATCtttctattgctaggccata	0						3'	New	gp4	...((((....(((....((((((...(((((((((..(((((((.((....((((.....))))....))..))))))).)))))))))...))))))))).))))...	104	39.1	-30.8	185	High
134	225	hsa-miR-194-5p	TGTAACAGCAACTCCATGTGGA	22	chr1	-	220118157	220118241	atggtgttatcaagTGTAACAGCAACTCCATGTGGActgtgtaccaatttccagtggagatgctgttacttttgatggttaccaa	12	hsa-mir-194-1,ptr-mir-194,ggo-mir-194,mml-mir-194-1,mne-mir-194,age-mir-194,ppy-mir-194,cja-mir-194,eca-mir-194-2,cfa-mir-194,efu-mir-194-1,ocu-mir-194,	hsa-mir-194-1	atggtgttatcaagTGTAACAGCAACTCCATGTGGActgtgtaccaatttccagtggagatgctgttacttttgatggttaccaa	hsa-miR-194-5p	TGTAACAGCAACTCCATGTGGA	5'	Yes	gp1a	.(((((..(((((..(((((((((.((((((.((((..((......)).)))))))))).)))))))))..)))))..).)))).	83	41.2	-36.9	177.5	High
135	226	hsa-miR-194-5p	TGTAACAGCAACTCCATGTGGA	22	chr11	-	64891355	64891439	tggttcccgcccccTGTAACAGCAACTCCATGTGGAagtgcccactggttccagtggggctgctgttatctggggcgagggccag	13	hsa-mir-194-2,mml-mir-194-2,mmu-mir-194-2,bta-mir-194-2,eca-mir-194-1,efu-mir-194-2,rno-mir-194-2,ssc-mir-194a,cpo-mir-194,pal-mir-194b,dno-mir-194,tch-mir-194,oar-mir-194,	hsa-mir-194-2	tggttcccgcccccTGTAACAGCAACTCCATGTGGAagtgcccactggttCCAGTGGGGCTGCTGTTATCTGgggcgagggccag	hsa-miR-194-5p	TGTAACAGCAACTCCATGTGGA	5'	Yes	gp1a	(((..(.((((((..(((((((((..(((....)))....(((((((....)))))))..)))))))))..)))))).)..))).	84	62.4	-51.4	177.5	High
142	237	hsa-miR-199b-5p	CCCAGTGTTTAGACTATCTGTTC	23	chr9	-	128244721	128244830	ccagaggacacctccactccgtctaCCCAGTGTTTAGACTATCTGTTCaggactcccaaattgtACAGTAGTCTGCACATTGGTTAggctgggctgggttagaccctcgg	23	hsa-mir-199b,ptr-mir-199b,ppy-mir-199b,ppa-mir-199b,nle-mir-199b,mmr-mir-199-3,pal-mir-199-3,cja-mir-199-2,eca-mir-199b,oga-mir-199-2,sbo-mir-199-3,tch-mir-199b,mmu-mir-199b,bta-mir-199b,mdo-mir-199b-1,cfa-mir-199-3,efu-mir-199-3,ssc-mir-199b,cpo-mir-199-3,dno-mir-199-2,chi-mir-199b,chi-mir-199c,cgr-mir-199b,	hsa-mir-199b	ccagaggacacctccactccgtctaCCCAGTGTTTAGACTATCTGTTCaggactcccaaattgtACAGTAGTCTGCACATTGGTTAggctgggctgggttagaccctcgg	hsa-miR-199b-5p	CCCAGTGTTTAGACTATCTGTTC	5'	Yes	gp1a	((.((((.....((((..(((((((.(((((((..((((((.((((.((((....))....)).))))))))))..))))))).))))).))..))))......))))))	110	52.7	-41.4	176	High
21	36	hsa-miR-10b-5p_R-1	TACCCTGTAGAACCGAATTTGT	22	chr2	+	176150298	176150418	gggacccagaggttgtaacgttgtctatataTACCCTGTAGAACCGAATTTGTgtggtatccgtatagtcaCAGATTCGATTCTAGGGGAATatatggtcgatgcaaaaacttcacgtttc	30	hsa-mir-10b,ppa-mir-10b,ptr-mir-10b,ppy-mir-10b,mml-mir-10b,ggo-mir-10b,cja-mir-10b,nle-mir-10b,oga-mir-10,mmr-mir-10,mne-mir-10b,dma-mir-10,cpo-mir-10b,sbo-mir-10b,mmu-mir-10b,bta-mir-10b,eca-mir-10b,mdo-mir-10b,cfa-mir-10b,efu-mir-10,ssc-mir-10b,rno-mir-10b,pal-mir-10b,dno-mir-10b,ocu-mir-10b,chi-mir-10b,cgr-mir-10b,tch-mir-10b-1,tch-mir-10b-2,oar-mir-10b,	hsa-mir-10b	ccagaggttgtaacgttgtctatataTACCCTGTAGAACCGAATTTGTGtggtatccgtatagtcACAGATTCGATTCTAGGGGAATatatggtcgatgcaaaaacttca	hsa-miR-10b-5p	TACCCTGTAGAACCGAATTTGTG	5'	Diff	gp1a	(..((...((((((....(((((.((((((((.((((.(((((.((((((((((..(((....)))...)))))))))).))))))))).)))))))).)))))....))))))..))..)	121	42.1	-46.5	171	High
66	117	hsa-miR-93-5p	CAAAGTGCTGTTCGTGCAGGTAG	23	chr7	-	100093764	100093851	agtcctgggggctcCAAAGTGCTGTTCGTGCAGGTAGtgtgattacccaacctACTGCTGAGCTAGCACTTCCCGAgcccccgggaca	28	hsa-mir-93,sla-mir-93,ptr-mir-93,ppy-mir-93,ggo-mir-93,ppa-mir-93,mml-mir-93,mne-mir-93,cja-mir-93,nle-mir-93,oga-mir-93,dma-mir-93,cfa-mir-93,pal-mir-93,age-mir-93,lla-mir-93,mmu-mir-93,bta-mir-93,eca-mir-93,mdo-mir-93,efu-mir-93,rno-mir-93,cpo-mir-93,dno-mir-93,ocu-mir-93,tch-mir-93,chi-mir-93,cgr-mir-93,	hsa-mir-93	ctgggggctcCAAAGTGCTGTTCGTGCAGGTAGtgtgattacccaacctACTGCTGAGCTAGCACTTCCCGagcccccgg	hsa-miR-93-5p	CAAAGTGCTGTTCGTGCAGGTAG	5'	Yes	gp1a	.(((((((((((((..((((((((((((.((((.(((..((......))..)))))))))))).)))))))...))))))))))))).	86	59.1	-54.4	169	High
73	129	hsa-miR-101-3p_R+1	TACAGTACTGTGATAACTGAAG	22	chr1	-	65058430	65058512	aggctgccctggctcagttatcacagtgctgatgctgtctattctaaaggTACAGTACTGTGATAACTGAAGgatggcagcca	29	hsa-mir-101-1,age-mir-101,ptr-mir-101-1,ppy-mir-101-1,ggo-mir-101,ppa-mir-101,mml-mir-101-1,mne-mir-101,lla-mir-101,sla-mir-101,rno-mir-101a,cja-mir-101-1,ssc-mir-101-2,nle-mir-101-1,dma-mir-101-1,mmr-mir-101-1,mmu-mir-101a,bta-mir-101-1,chi-mir-101,eca-mir-101-1,mdo-mir-101-1,cfa-mir-101-1,pal-mir-101-2,efu-mir-101,cpo-mir-101-1,dno-mir-101-1,ocu-mir-101-1,cgr-mir-101a,tch-mir-101,	hsa-mir-101-1	tgccctggctCAGTTATCACAGTGCTGATGCTgtctattctaaaggTACAGTACTGTGATAACTGAAggatggca	hsa-miR-101-3p	TACAGTACTGTGATAACTGAA	3'	Diff	gp1a	.(((((((.....((((((((((((((((((.((((............)))))))))))))))))))))).....))))))).	81	48.2	-47.1	169	High
74	130	hsa-miR-101-3p_R+1	TACAGTACTGTGATAACTGAAG	22	chr9	+	4850291	4850381	gactgaactgtcctttttcggttatcatggtaccgatgctgtatatctgaaaggTACAGTACTGTGATAACTGAAGaatggtggtgccatc	18	hsa-mir-101-2,ppy-mir-101-2,mml-mir-101-2,bta-mir-101-2,ptr-mir-101-2,cja-mir-101-2,mmr-mir-101-2,dma-mir-101-2,nle-mir-101-2,eca-mir-101-2,mdo-mir-101-2,cfa-mir-101-2,pal-mir-101-1,ssc-mir-101-1,cpo-mir-101-2,dno-mir-101-2,ocu-mir-101-2,cgr-mir-101b,	hsa-mir-101-2	actgtccttttTCGGTTATCATGGTACCGATGCtgtatatctgaaaggTACAGTACTGTGATAACTGAAgaatggtggt	hsa-miR-101-3p	TACAGTACTGTGATAACTGAA	3'	Diff	gp1a	...((.((..((.((((((((((((((..((......(((((((.........)))))))))..)))))))))))))).))..))..))..	86	42.9	-32	169	High
160	267	hsa-miR-296-3p_L-1	AGGGTTGGGTGGAGGCTCTCC	21	chr20	-	58817592	58817705	ggtgaggagaaaggacccttccagAGGGCCCCCCCTCAATCCTGTtgtgcctaattcagAGGGTTGGGTGGAGGCTCTCCtgaagggctctgaagagcgctgcacccgcagctg	8	hsa-mir-296,mml-mir-296,ptr-mir-296,ppy-mir-296,ggo-mir-296,cja-mir-296,rno-mir-296,cpo-mir-296,	hsa-mir-296	aggacccttccagAGGGCCCCCCCTCAATCCTGTtgtgcctaattcaGAGGGTTGGGTGGAGGCTCTCCtgaagggctct	hsa-miR-296-3p	GAGGGTTGGGTGGAGGCTCTCC	3'	Diff	gp1a	...........((..((((((..(((((((.((.(((((((((.(((.........)))))))))))).)).)))))))..))))))..)).......(((((....)))))..	80	61.4	-50.8	169	High
94	162	hsa-miR-134-5p	TGTGACTGGTTGACCAGAGGGG	22	chr14	+	101054684	101054764	gtccagggtgTGTGACTGGTTGACCAGAGGGGcatgcactgtgttcaccctgtgggccacctagtcaccaaccctcagcat	16	hsa-mir-134,ppy-mir-134,ppa-mir-134,mne-mir-134,ptr-mir-134,ggo-mir-134,mml-mir-134,cja-mir-134,mmu-mir-134,bta-mir-134,eca-mir-134,cfa-mir-134,rno-mir-134,cpo-mir-134,ocu-mir-134,cgr-mir-134,	hsa-mir-134	cagggtgTGTGACTGGTTGACCAGAGGGGcatgcactgtgttcacCCTGTGGGCCACCTAGTCACCAAccctc	hsa-miR-134-5p	TGTGACTGGTTGACCAGAGGGG	5'	Yes	gp1a	((..(((((..((((((((.((.(((.((((((((.....))))...)))).)))..)).))))))))..)))))..))..	79	59.3	-37.2	166	High
239	392	hsa-miR-493-5p	TTGTACATGGTAGGCTTTCATT	22	chr14	+	100869050	100869164	ggggctcattctggcctccagggctTTGTACATGGTAGGCTTTCATTcattcgtttgcacattcggTGAAGGTCTACTGTGTGCCAGGccctgtgccaggcatcgtgtagatgga	17	hsa-mir-493,ppy-mir-493,mml-mir-493,ggo-mir-493,ppa-mir-493,cja-mir-493,oga-mir-493,mmu-mir-493,bta-mir-493,eca-mir-493b,cfa-mir-493,efu-mir-493,rno-mir-493,ssc-mir-493,pal-mir-493,chi-mir-493,oar-mir-493,	hsa-mir-493	ctggcctccagggctTTGTACATGGTAGGCTTTCATTcattcgtttgcacattcggTGAAGGTCTACTGTGTGCCAGGccctgtgccag	hsa-miR-493-5p	TTGTACATGGTAGGCTTTCATT	5'	Yes	gp1a	..........(((((...((((((((.(((((..((((((((((((...................))))))))))))..))))).)))))))).))))).((((.....))))..	89	53.9	-52.2	166	High
32	54	hsa-miR-20a-5p	TAAAGTGCTTATAGTGCAGGTAG	23	chr13	+	91351048	91351152	ctgatgtgacagcttctgtagcacTAAAGTGCTTATAGTGCAGGTAGtgtttagttatctaCTGCATTATGAGCACTTAAAGTactgctagctgtagaactccag	28	hsa-mir-20a,ptr-mir-20a,ppy-mir-20a,ggo-mir-20a,ppa-mir-20,mml-mir-20a,mne-mir-20,age-mir-20,lla-mir-20,sla-mir-20,bta-mir-20a,eca-mir-20a,ssc-mir-20a,cja-mir-20a,nle-mir-20,pal-mir-20a,dno-mir-20a,ocu-mir-20a,tch-mir-20a,mmr-mir-20,lca-mir-20,mmu-mir-20a,mdo-mir-20a,cfa-mir-20a,efu-mir-20,rno-mir-20a,cpo-mir-20a,chi-mir-20a,	hsa-mir-20a	gtagcacTAAAGTGCTTATAGTGCAGGTAGtgtttagttatctACTGCATTATGAGCACTTAAAGtactgc	hsa-miR-20a-5p	TAAAGTGCTTATAGTGCAGGTAG	5'	Yes	gp1a	(((..((.((((((...((((.(((.(((((((((((((((((.(((((......)).))))))))))))))))))))..))).)))).))))))...))..)))	105	41	-41.5	163	High
104	177	hsa-miR-144-5p_R+1	GGATATCATCATATACTGTAAGT	23	chr17	-	28861514	28861624	ccccagtggggccctggctgGGATATCATCATATACTGTAAGTttgcgatgagacacTACAGTATAGATGATGTACTagtccgggcacccccagctctggagcctgacaag	21	hsa-mir-144,ptr-mir-144,ppa-mir-144,ppy-mir-144,ggo-mir-144,mml-mir-144,mne-mir-144,cja-mir-144,mmu-mir-144,bta-mir-144,eca-mir-144,cfa-mir-144,rno-mir-144,ssc-mir-144,cpo-mir-144,pal-mir-144,dno-mir-144,ocu-mir-144,chi-mir-144,cgr-mir-144,aja-mir-144,	hsa-mir-144	tggggccctggctgGGATATCATCATATACTGTAAGtttgcgatgagacacTACAGTATAGATGATGTACTagtccgggcaccccc	hsa-miR-144-5p	GGATATCATCATATACTGTAAG	5'	Diff	gp1a	..((((((((((((.((((((.((((((((.(((((((((.((((......))))..))))))))))))))))).)))))).))))...))))...))))...........	98	53.2	-48.3	163	High
7	5	bta-miR-1246_R+3	AATGGATTTTTGGAGCAGGGAG	22	chr14	+	96384707	96384762	caatatattaAATGGATTTTTGGAGCAGGGAGatagaataggctcttgctccatta	1	bta-mir-1246,	bta-mir-1246	caacatattaAATGGATTTTTGGAGCAGGaagttggaatagaggctttctcagacaaatactttactgtgcag	bta-miR-1246	AATGGATTTTTGGAGCAGG	5'	Diff	gp2b	....................((((((((((.............))))))))))...	33	35.7	-15.8	162	High
77	134	hsa-miR-106b-5p	TAAAGTGCTGACAGTGCAGAT	21	chr7	-	100093991	100094074	cctgccggggcTAAAGTGCTGACAGTGCAGATagtggtcctctccgtgctaCCGCACTGTGGGTACTTGCTgctccagcagggc	27	hsa-mir-106b,ptr-mir-106b,ppy-mir-106b,ggo-mir-106b,ppa-mir-106b,age-mir-106b,sla-mir-106b,mml-mir-106b,mne-mir-106b,cja-mir-106b,dno-mir-106b,nle-mir-106b,oga-mir-106b,dma-mir-106b,lla-mir-106b,mmu-mir-106b,rno-mir-106b,bta-mir-106b,eca-mir-106b,cfa-mir-106b,efu-mir-106,cpo-mir-106b,pal-mir-106b,ocu-mir-106b,chi-mir-106b,oar-mir-106b,cgr-mir-106b,	hsa-mir-106b	cctgccggggcTAAAGTGCTGACAGTGCAGATagtggtcctctccgtgctaCCGCACTGTGGGTACTTGCTGCtccagcagg	hsa-miR-106b-5p	TAAAGTGCTGACAGTGCAGAT	5'	Yes	gp1a	(((((.(((((..((((((..(((((((...((((((......))..))))..)))))))..))))))...))))).)))))..	82	61.9	-43	161	High
100	103	PC-3p-18056_51	GGTTCGACTCCCGGTATGGGAAC	23	chr13	-	41060678	41060765	catagcacttcccatatggtctagcggttaggattcctggttttcacccaggtggcccgGGTTCGACTCCCGGTATGGGAACgcttcc	0						3'	New	gp4	...(((..(((((((((((((.(((..(..((...(((((.......)))))...))..)))).))))....))))))))).)))...	82	56.8	-29	154.5	High
19	18	bta-miR-1246_L-1R+2	ATGGATTTTTGGAGCAGGGA	20	X	+	91798157	91798212	tatatcctctgtccgaggacaatatattacATGGATTTTTGGAGCAGGGAgatgga	1	bta-mir-1246,	bta-mir-1246	caacatattaAATGGATTTTTGGAGCAGGaagttggaatagaggctttctcagacaaatactttactgtgcag	bta-miR-1246	AATGGATTTTTGGAGCAGG	3'	Diff	gp2a	..((((((((((((((..(...(((.....)))..)..))))).))))).))))..	52	41.1	-14.6	154	High
213	348	hsa-miR-411-5p	TAGTAGACCGTATAGCGTACG	21	chr14	+	101023300	101023429	agcctttgtcctcggcatctctgtgtggtacttggagagaTAGTAGACCGTATAGCGTACGctttatctgtgacgTATGTAACACGGTCCACTAACcctcagtatcaaatccatccccgaggctcctgga	22	hsa-mir-411,ppy-mir-411,ptr-mir-411,ggo-mir-411,ppa-mir-411a,mml-mir-411,mmu-mir-411,bta-mir-411a,eca-mir-411,cja-mir-411,oga-mir-411a,mmr-mir-411a,cpo-mir-411,pal-mir-411,dno-mir-411,ocu-mir-411,cfa-mir-411,rno-mir-411,ssc-mir-411,chi-mir-411a,tch-mir-411,oar-mir-411a,	hsa-mir-411	tggtacttggagagaTAGTAGACCGTATAGCGTACGctttatctgtgacgTATGTAACACGGTCCACTAACCctcagtatcaaatccatccccgag	hsa-miR-411-5p	TAGTAGACCGTATAGCGTACG	5'	Yes	gp1a	..((...(.((((((..........(((((((..(((...((((.((((((...(((((((.((.......)))))))))...)))))).))))...)))))))))).........)))))))....)).	82	50	-41.6	146	High
408	615	hsa-miR-3615_R+1	TCTCTCGGCTCCTCGCGGCTCG	22	chr17	+	74748613	74748699	gactctgggacgctcagacgccgcgcggggcggggattggtctgtggtccTCTCTCGGCTCCTCGCGGCTCGcggcggccgacggtt	1	hsa-mir-3615,	hsa-mir-3615	gactctgggacgctcagacgccgcgcggggcggggattggtctgtggtccTCTCTCGGCTCCTCGCGGCTCgcggcggccgacggtt	hsa-miR-3615	TCTCTCGGCTCCTCGCGGCTC	3'	Diff	gp1a	((((...((.((((..((.((((((.(((((.((((..((........))..)))).))))).))))))))..)))).))...))))	87	73.6	-42.8	146	High
63	113	hsa-miR-92b-3p	TATTGCACTCGTCCCGGCCTCC	22	chr1	+	155195167	155195283	agcgggatcccgggccccgggcgggcgggAGGGACGGGACGCGGTGCAGTGTTgttttttcccccgccaaTATTGCACTCGTCCCGGCCTCCggcccccccggccccccggcctccc	21	hsa-mir-92b,ptr-mir-92b,ppy-mir-92b,ggo-mir-92b,ppa-mir-92b,ppa-mir-92b,mml-mir-92b,cja-mir-92b,nle-mir-92b,mmu-mir-92b,bta-mir-92b,eca-mir-92b,mdo-mir-92b,cfa-mir-92b,efu-mir-92b,rno-mir-92b,ssc-mir-92b,cpo-mir-92b,pal-mir-92b,dno-mir-92b,cgr-mir-92b,	hsa-mir-92b	cgggccccgggcgggcgggAGGGACGGGACGCGGTGCAGTGttgttttttcccccgccaaTATTGCACTCGTCCCGGCCTCCggcccccccggccc	hsa-miR-92b-3p	TATTGCACTCGTCCCGGCCTCC	3'	Yes	gp1a	...((((..(((((..(((((.((((.(((((..(((((((.((((((((((((.............))))))))))))))))))).))))).)))).)))))...)))))..))))	114	76.1	-78.4	144.333	High
323	505	hsa-miR-769-5p	TGAGACCTCTGGGTTCTGAGCT	22	chr19	+	46018932	46019060	gccttggtgctgattcctgggctctgaccTGAGACCTCTGGGTTCTGAGCTgtgatgttgctctcgagCTGGGATCTCCGGGGTCTTGGTTcagggccggggcctctgggttccaagcaccagtgagga	9	hsa-mir-769,ggo-mir-769,ppa-mir-769,mml-mir-769,cja-mir-769,nle-mir-769,cfa-mir-769,ssc-mir-769,cpo-mir-769,	hsa-mir-769	gccttggtgctgattcctgggctctgaccTGAGACCTCTGGGTTCTGAGCTgtgatgttgctctcgagCTGGGATCTCCGGGGTCTTGGTTcagggccggggcctctgggttccaagc	hsa-miR-769-5p	TGAGACCTCTGGGTTCTGAGCT	5'	Yes	gp1a	.((((((((((........((((((((.(..(((((((.(((.((..((((.(((........)))))))..)).))).)))))))..).))))))))((..((....))..)).)))))))...))).	79	61.2	-63.7	143	High
66	54	mmu-mir-6236-p3_3	CAACTAGCCCTGAAAATGGA	20	chr19	+	35575628	35575729	gttggttgatatagacagcaggacggtggccatggaagtcagaatccactaaggagtgtgtaacaactcacctgccgaatCAACTAGCCCTGAAAATGGAtg	1	mmu-mir-6236,	mmu-mir-6236	acaactcacctgccgaatcaactagccctgaaaatggatggcgctggagcgtggggaccatacccaGCCGTCGCCGGCAGTCAGGggtgggggtgggggtggagaaagaaaaaaaatcaataa	mmu-mir-6236-p3	caactagccctgaaaatgga	3'	New	gp2b	((((((((((.......(((((..(((((...((.....))....)))))...((((........)))).)))))...))))))))))..............	88	48	-27.5	143	High
67	54	mmu-mir-6236-p3_3	CAACTAGCCCTGAAAATGGA	20	chr21	+	8443093	8443235	gttggttgatatagacagcaggacggtggccatggaagtcggaatccgctaaggagtgtgtaacaactcacctgccgaatCAACTAGCCCTGAAAATGGAtggcgctggagcgtcgggcccatacccggccgtcgccggcagt	1	mmu-mir-6236,	mmu-mir-6236	acaactcacctgccgaatcaactagccctgaaaatggatggcgctggagcgtggggaccatacccaGCCGTCGCCGGCAGTCAGGggtgggggtgggggtggagaaagaaaaaaaatcaataa	mmu-mir-6236-p3	caactagccctgaaaatgga	3'	New	gp2b	((((((((((.......(((((..(((((((.........))...)))))...((((........)))).)))))...)))))))))).(((...((((.((((((....))))))...))))..(((((....)))))))).	88	58	-47.1	143	High
35	59	hsa-miR-22-5p_R-1	AGTTCTTCAGTGGCAAGCTTT	21	chr17	-	1713895	1714005	cctctcacgccctcacctggctgagccgcagtAGTTCTTCAGTGGCAAGCTTTatgtcctgacccagctaAAGCTGCCAGTTGAAGAACTGTtgccctctgcccctggctt	33	hsa-mir-22,ptr-mir-22,ppy-mir-22,ppa-mir-22,mml-mir-22,mne-mir-22,age-mir-22,lla-mir-22,lca-mir-22,bta-mir-22,eca-mir-22,oar-mir-22,ggo-mir-22,cja-mir-22,sbo-mir-22,nle-mir-22,oga-mir-22,mmr-mir-22,dma-mir-22,cfa-mir-22,cpo-mir-22,pal-mir-22,dno-mir-22,ocu-mir-22,tch-mir-22,sla-mir-22,mmu-mir-22,aja-mir-22,efu-mir-22,rno-mir-22,ssc-mir-22,chi-mir-22,cgr-mir-22,	hsa-mir-22	ggctgagccgcagtAGTTCTTCAGTGGCAAGCTTTAtgtcctgacccagctaAAGCTGCCAGTTGAAGAACTGTtgccctctgcc	hsa-miR-22-5p	AGTTCTTCAGTGGCAAGCTTTA	5'	Diff	gp1a	........(((.......(((.(((..(((..(((((((((((((((.((((((.((.........))))))))))))).))))))))))..))).))).)))...)))..	101	56.8	-43.3	142	High
156	258	hsa-miR-221-5p_R+1	ACCTGGCATACAATGTAGATTTC	23	X	-	45746157	45746266	tgaacatccaggtctggggcatgaACCTGGCATACAATGTAGATTTCtgtgttcgttaggcaacAGCTACATTGTCTGCTGGGTTTCaggctacctggaaacatgttctc	27	hsa-mir-221,ppy-mir-221,ggo-mir-221,ppa-mir-221,mml-mir-221,ptr-mir-221,nle-mir-221,oga-mir-221,mmr-mir-221,dma-mir-221,sbo-mir-221,mmu-mir-221,bta-mir-221,chi-mir-221,oar-mir-221,eca-mir-221,mdo-mir-221,cfa-mir-221,efu-mir-221,rno-mir-221,ssc-mir-221,cpo-mir-221,pal-mir-221,dno-mir-221,ocu-mir-221,cgr-mir-221,tch-mir-221,	hsa-mir-221	tgaacatccaggtctggggcatgaACCTGGCATACAATGTAGATTTctgtgttcgttaggcaacAGCTACATTGTCTGCTGGGTTTCaggctacctggaaacatgttctc	hsa-miR-221-5p	ACCTGGCATACAATGTAGATTT	5'	Diff	gp1a	.((((((((((((....(((.((((((..(((.(((((((((....((((..((....))..))))))))))))).)))..)))).)).))))))))))....)))))..	107	47.3	-47	142	High
132	221	hsa-miR-193a-5p	TGGGTCTTTGCGGGCGAGATGA	22	chr17	+	31559980	31560090	gacgcaccccgaactccgaggatgggagctgagggcTGGGTCTTTGCGGGCGAGATGAgggtgtcggatcAACTGGCCTACAAAGTCCCAGTtctcggcccccgggaccag	16	hsa-mir-193a,ptr-mir-193a,ppy-mir-193a,ggo-mir-193a,ppa-mir-193a,mml-mir-193a,oga-mir-193a,eca-mir-193a,mdo-mir-193a,cfa-mir-193a,cpo-mir-193a,dno-mir-193a,ocu-mir-193a,efu-mir-193a,ssc-mir-193a,pal-mir-193a,	hsa-mir-193a	cgaggatgggagctgagggcTGGGTCTTTGCGGGCGAGATGAgggtgtcggatcAACTGGCCTACAAAGTCCCAGTtctcggcccccg	hsa-miR-193a-5p	TGGGTCTTTGCGGGCGAGATGA	5'	Yes	gp1a	.......((((...((....)).(((.((((((..(((((.(((((..(((.((.(((..........))).)).)))..))))).)))))..))))))))))))).....	79	64.9	-55.9	141	High
308	485	hsa-miR-654-3p_R-2	TATGTCTGCTGACCATCACC	20	chr14	+	101040199	101040307	aggtggggctgagccctccagggtaagtggaaagaTGGTGGGCCGCAGAACATGtgctgagttcgtgccaTATGTCTGCTGACCATCACCtttagaagccccctttcgc	8	hsa-mir-654,ppy-mir-654,mml-mir-654,ptr-mir-654,ggo-mir-654,ppa-mir-654,cja-mir-654,bta-mir-654,	hsa-mir-654	gggtaagtggaaagaTGGTGGGCCGCAGAACATGTGCtgagttcgtgccaTATGTCTGCTGACCATCACCTTtagaagccc	hsa-miR-654-3p	TATGTCTGCTGACCATCACCTT	3'	Diff	gp1a	(((.((((((..((((....))))......((((.((((((...((((.((((((((((....)).).)))))))))))...)))))).))))...)))))))))....	63	56.9	-43.7	140	High
20	35	hsa-miR-10a-5p_R-1	TACCCTGTAGATCCGAATTTGT	22	chr17	-	48579831	48579952	aagaagatctgtctgtcttctgtataTACCCTGTAGATCCGAATTTGTgtaaggaattttgtggtcacaaattcgtatctaggggaatatgtagttgacataaacactccgctcttattttt	27	hsa-mir-10a,ggo-mir-10a,ppa-mir-10a,ptr-mir-10a,ppy-mir-10a,mml-mir-10a,cja-mir-10a,nle-mir-10a,oga-mir-10a,mmr-mir-10a,dma-mir-10a,age-mir-10a,sla-mir-10a,sbo-mir-10a,cfa-mir-10a,pal-mir-10a,dno-mir-10a,ocu-mir-10a,mmu-mir-10a,rno-mir-10a,bta-mir-10a,oar-mir-10a,eca-mir-10a,mdo-mir-10a,ssc-mir-10a,chi-mir-10a,cgr-mir-10a,	hsa-mir-10a	gatctgtctgtcttctgtataTACCCTGTAGATCCGAATTTGTGtaaggaattttgtggtcaCAAATTCGTATCTAGGGGAATAtgtagttgacataaacactccgctct	hsa-miR-10a-5p	TACCCTGTAGATCCGAATTTGTG	5'	Diff	gp1a	((((.((..(((.((((..((..((((.((((.(((((.((((((((((................)))))))))).))))))))).))))..))..))))...))).))...))))......	116	36.1	-33.1	139	High
46	81	hsa-miR-28-3p	CACTAGATTGTGAGCTCCTGGA	22	chr3	+	188688781	188688866	ggtccttgccctcAAGGAGCTCACAGTCTATTGAGttacctttctgactttccCACTAGATTGTGAGCTCCTGGAgggcaggcact	26	hsa-mir-28,ptr-mir-28,ggo-mir-28,ppa-mir-28,ppy-mir-28,mml-mir-28,nle-mir-28,mmr-mir-28,cfa-mir-28,mne-mir-28,dma-mir-28,age-mir-28,lla-mir-28,eca-mir-28,sbo-mir-28,sla-mir-28,mmu-mir-28a,bta-mir-28,chi-mir-28,efu-mir-28,rno-mir-28,ssc-mir-28,cpo-mir-28,pal-mir-28,dno-mir-28,cgr-mir-28,	hsa-mir-28	ggtccttgccctcAAGGAGCTCACAGTCTATTGAGttacctttctgactttccCACTAGATTGTGAGCTCCTGGAgggcaggcact	hsa-miR-28-3p	CACTAGATTGTGAGCTCCTGGA	3'	Yes	gp1a	(((.(((((((((.((((((((((((((((.(((((((......)))))....)).)))))))))))))))).))))))))).)))	86	52.3	-50.6	139	High
307	483	hsa-miR-652-3p_R-1	AATGGCGCCACTAGGGTTGT	20	X	+	110055319	110055427	cagggccgccacgaatggctatgcactgcacaaccctaggagagggtgccattcacatagactataattgAATGGCGCCACTAGGGTTGTgcagtgcacaacctacaca	20	hsa-mir-652,eca-mir-652,ptr-mir-652,ppy-mir-652,ggo-mir-652,mml-mir-652,cja-mir-652a,mmu-mir-652,bta-mir-652,cfa-mir-652,ocu-mir-652,efu-mir-652,rno-mir-652,ssc-mir-652,cpo-mir-652,cpo-mir-652,pal-mir-652,dno-mir-652,cgr-mir-652,tch-mir-652,	hsa-mir-652	acgaatggctatgcactgcaCAACCCTAGGAGAGGGTGCCATTCAcatagactataattgAATGGCGCCACTAGGGTTGTGcagtgcacaacctacac	hsa-miR-652-3p	AATGGCGCCACTAGGGTTGTG	3'	Diff	gp1a	.(((...((((....))))..((((((((((((((((((.....(((((((((((..((.....))..))))))))))).))))))))))))))))))...))).....	77	53.2	-58.7	137	High
117	199	hsa-miR-181a-5p	AACATTCAACGCTGTCGGTGAGT	23	chr9	+	124692442	124692551	agaagggctatcaggccagccttcagaggactccaaggAACATTCAACGCTGTCGGTGAGTttgggatttgaaaaaACCACTGACCGTTGACTGTAccttggggtcctta	25	hsa-mir-181a-2,ptr-mir-181a-2,ppy-mir-181a-2,ppa-mir-181a-2,ggo-mir-181a-2,mml-mir-181a-2,cja-mir-181a-2,nle-mir-181a-2,oga-mir-181a-2,mmr-mir-181a,cfa-mir-181a-2,pal-mir-181a-2,ocu-mir-181a-2,tch-mir-181a-2,mne-mir-181a-2,dma-mir-181a-2,sbo-mir-181a-2,sla-mir-181a-2,bta-mir-181a-2,eca-mir-181a,efu-mir-181f,ssc-mir-181a-2,cpo-mir-181a-2,dno-mir-181a-2,oar-mir-181a-2,	hsa-mir-181a-2	agaagggctatcaggccagccttcagaggactccaaggAACATTCAACGCTGTCGGTGAGTttgggatttgaaaaaACCACTGACCGTTGACTGTACCttggggtcctta	hsa-miR-181a-5p	AACATTCAACGCTGTCGGTGAGT	5'	Yes	gp1a	.((((((((....)))...))))).(((((((((((((.(((.((((((..(((((((.((((...........))))))))))))))))).))).))))))))))))).	84	50	-53.8	134	High
122	207	hsa-miR-181a-5p	AACATTCAACGCTGTCGGTGAGT	23	chr1	-	198859044	198859153	tgagttttgaggttgcttcagtgAACATTCAACGCTGTCGGTGAGTttggaattaaaatcaaaACCATCGACCGTTGATTGTACCctatggctaaccatcatctactcca	29	hsa-mir-181a-1,ptr-mir-181a-1,ppy-mir-181a-1,ppa-mir-181a-1,mml-mir-181a-1,mne-mir-181a-1,lla-mir-181a-1,ggo-mir-181a-1,cja-mir-181a-1,nle-mir-181a-1,oga-mir-181a-1,dma-mir-181a-1,sbo-mir-181a-1,cfa-mir-181a-1,cpo-mir-181a-1,dno-mir-181a-1,ocu-mir-181a-1,mmu-mir-181a-1,bta-mir-181a-1,eca-mir-181a-2,mdo-mir-181a-1,efu-mir-181a,rno-mir-181a-1,ssc-mir-181a-1,pal-mir-181a-1,cgr-mir-181a,tch-mir-181a-…	hsa-mir-181a-1	tgagttttgaggttgcttcagtgAACATTCAACGCTGTCGGTGAGTttggaattaaaatcaaaACCATCGACCGTTGATTGTACCctatggctaaccatcatctactcca	hsa-miR-181a-5p	AACATTCAACGCTGTCGGTGAGT	5'	Yes	gp1a	.((((..((((((((((..((...(((.((((((..(((((((.((((.((.......)).))))))))))))))))).)))...))..))).)))).)))...))))..	107	41.8	-37.2	134	High
56	101	hsa-miR-30e-3p_1ss22CT	CTTTCAGTCGGATGTTTACAGT	22	chr1	+	40754351	40754463	ttctgggcagtctttgctacTGTAAACATCCTTGACTGGAAGCTgtaaggtgttcagaggagCTTTCAGTCGGATGTTTACAGCggcaggctgccacggtcgtccccagctac	25	hsa-mir-30e,ppy-mir-30e,eca-mir-30e,ptr-mir-30e,ggo-mir-30e,ppa-mir-30e,nle-mir-30e,oga-mir-30e,mmr-mir-30e,dma-mir-30e,pal-mir-30e,mml-mir-30e,cja-mir-30e,mmu-mir-30e,rno-mir-30e,bta-mir-30e,mdo-mir-30d,cfa-mir-30e,efu-mir-30e,ssc-mir-30e,cpo-mir-30e,dno-mir-30e,ocu-mir-30e,chi-mir-30e,cgr-mir-30e,	hsa-mir-30e	gggcagtctttgctacTGTAAACATCCTTGACTGGAAGctgtaaggtgttcagaggagCTTTCAGTCGGATGTTTACAGCggcaggctgcca	hsa-miR-30e-3p	CTTTCAGTCGGATGTTTACAGC	3'	Diff	gp1a	..((((((((((..(((..((((((((((((..(((((((((((................)))))))))))))))))))))))..)))))))))).)))..............	97	53.1	-54	133	High
37	63	hsa-miR-23b-3p	ATCACATTGCCAGGGATTACCAC	23	chr9	+	95085195	95085304	gggtggcgctgctctcaggtgctctggctgcttgggttcctggcatgctgatttgtgacttaagattaaaATCACATTGCCAGGGATTACCACgcaaccacgaccttggc	28	hsa-mir-23b,ptr-mir-23b,ppy-mir-23b,ppa-mir-23b,mml-mir-23b,ggo-mir-23b,cja-mir-23b,nle-mir-23b,dma-mir-23b,oga-mir-23b,mmr-mir-23b,mmu-mir-23b,bta-mir-10174,bta-mir-23b,cpo-mir-23b,dno-mir-23b,ocu-mir-23b,oar-mir-23b,eca-mir-23b,mdo-mir-23b,cfa-mir-23b,efu-mir-23b,rno-mir-23b,ssc-mir-23b,pal-mir-23b,chi-mir-23b,cgr-mir-23b,tch-mir-23b,	hsa-mir-23b	ctcaggtgctctggctgctTGGGTTCCTGGCATGCTGATTTgtgacttaagattaaaATCACATTGCCAGGGATTACCACgcaaccacgaccttggc	hsa-miR-23b-3p	ATCACATTGCCAGGGATTACCAC	3'	Yes	gp1a	((((.(((((.......)))))..(((.(((.(((((((((((((((.((((((..............)))))))).))))))))))..))).))).)))..))))....	76	53.6	-40	128	Middle
114	194	hsa-miR-152-3p	TCAGTGCATGACAGAACTTGG	21	chr17	-	48037154	48037263	aggaggctcggcccgctgtcccccccggcccaggttctgtgatacactccgactcgggctctggagcagTCAGTGCATGACAGAACTTGGgcccggaaggaccttctgca	23	hsa-mir-152,mml-mir-152,ptr-mir-152,ppy-mir-152,ggo-mir-152,ppa-mir-152,nle-mir-152,cja-mir-152,oga-mir-152,mmr-mir-152,mmu-mir-152,bta-mir-152,mdo-mir-152,cfa-mir-152,ocu-mir-152,efu-mir-152,rno-mir-152,ssc-mir-152,cpo-mir-152,pal-mir-152,cgr-mir-152,tch-mir-152,oar-mir-152,	hsa-mir-152	tgtcccccccggcccAGGTTCTGTGATACACTCCGACTcgggctctggagcagTCAGTGCATGACAGAACTTGGgcccggaaggacc	hsa-miR-152-3p	TCAGTGCATGACAGAACTTGG	3'	Yes	gp1a	((((((..(((....)))(((..((.((((((((((((((.((.((((..((((...(((....))))))))))).)).)))))))))))))).))..)))))))))...	107	64.5	-51.4	128	Middle
111	190	hsa-miR-150-5p	TCTCCCAACCCTTGTACCAGTG	22	chr19	-	49500762	49500873	ctcctctccccatggccctgTCTCCCAACCCTTGTACCAGTGctgggctcagaccctggtacaggcctgggggacagggacctggggaccccggcaccggcaggccccaagg	12	hsa-mir-150,ppy-mir-150,mml-mir-150,ptr-mir-150,ggo-mir-150,cja-mir-150,mmu-mir-150,eca-mir-150,eca-mir-150,rno-mir-150,dno-mir-150,cgr-mir-150,	hsa-mir-150	ctccccatggccctgTCTCCCAACCCTTGTACCAGTGctgggctcagaccCTGGTACAGGCCTGGGGGACAGggacctggggac	hsa-miR-150-5p	TCTCCCAACCCTTGTACCAGTG	5'	Yes	gp1a	..(((.((((((.((((((((((((((..(((.(((((((..(((....)))...))))))))))..)))))))))))).))))))))..(((....))).........)))	82	69.6	-61.9	126	Middle
4	4	oga-miR-100_R+1	AACCCGTAGATCCGAACTTGTGA	23	chr11	-	122152258	122152345	gaggcctgttgccacaAACCCGTAGATCCGAACTTGTGGtattagtccgcacaagcttgtatctataggtatgtgtctgttaggcaat	1	oga-mir-100,	oga-mir-100	AACCCGTAGATCCGAACTTGTGatgatagtccacacaagcttgtgtctataggtatg	oga-miR-100	AACCCGTAGATCCGAACTTGTG	5'	Diff	gp2a	...(((((....((((.(((..(((((.(((.((((((...........)))))).))).)))))..))).)))).....)))))...	82	46.6	-30.9	126	Middle
95	164	hsa-miR-136-3p	CATCATCGTCTCAAATGAGTCT	22	chr14	+	100884697	100884788	ttggatgagccctcggaggACTCCATTTGTTTTGATGATGGattcttatgctcCATCATCGTCTCAAATGAGTCTtcagagggttctatcat	23	hsa-mir-136,ptr-mir-136,ppy-mir-136,ggo-mir-136,ppa-mir-136,mml-mir-136,nle-mir-136,oga-mir-136,mmr-mir-136,mmu-mir-136,bta-mir-136,eca-mir-136,cfa-mir-136,cpo-mir-136,pal-mir-136,tch-mir-136,efu-mir-136,rno-mir-136,ssc-mir-136,dno-mir-136,ocu-mir-136,chi-mir-136,oar-mir-136,	hsa-mir-136	tgagccctcggaggACTCCATTTGTTTTGATGATGGAttcttatgctcCATCATCGTCTCAAATGAGTCTtcagagggttct	hsa-miR-136-3p	CATCATCGTCTCAAATGAGTCT	3'	Yes	gp1a	...(((((((((((.(((((((.((((((...((((((((((.........))))))))))...))))))))))))).)))))))).)))..	87	43.5	-48.1	125	Middle
360	553	hsa-miR-1290_R-1_1ss13TG	TGGATTTTTGGAGCAGGG	18	chr1	-	18897071	18897148	gagcgtcacgttgacactcaaaaagtttcagattttggaacatttcggatttTGGATTTTTGGATCAGGGatgctcaa	2	hsa-mir-1290,ptr-mir-1290,	hsa-mir-1290	gagcgtcacgttgacactcaaaaagtttcagattttggaacatttcggatttTGGATTTTTGGATCAGGGAtgctcaa	hsa-miR-1290	TGGATTTTTGGATCAGGGA	3'	Diff	gp1a	(((((((....(((...(((((((..((((((.(..(((....)))..).))))))))))))).)))..)))))))..	76	39.7	-21.1	124.5	Middle
348	538	hsa-miR-1260b_R-1	ATCCCACCACTGCCACCA	18	chr11	+	96341427	96341534	gcggctgctgctctccgtttATCCCACCACTGCCACCAttattgctactgttcagcaggtgctgctggtggtgatggtgatagtctggtgggggcggtggggctgctg	6	hsa-mir-1260b,ptr-mir-1260b,ggo-mir-1260b,ppy-mir-1260b,mml-mir-1260b,nle-mir-1260b,	hsa-mir-1260b	tctccgtttATCCCACCACTGCCACCATtattgctactgttcagcaggtgctgctggtggtgatggtgatagtctggtgggggcggtgg	hsa-miR-1260b	ATCCCACCACTGCCACCAT	5'	Diff	gp1a	(((((.....(((.((((...((((((((((..(((((((((..(((.....((((....)))).)))..)))))))))..)))..))))))))))).))))))))..	106	60.2	-52.4	123.5	Middle
248	251	PC-3p-19146_46	GTAGGTAATCTTCAGGCT	18	chr6	-	47643528	47643653	tcagtggttagcagcacaaggtagggtccttcccaggctggcttgagttttccttttttccaccctttgatgaGAAGGTAATCTTCAGGCTggtttactggaaattctattggtggtaactgtgct	0						3'	New	gp4	...(..((((.((.((....((((..(..((.((((((..(((((((..(((((((((..((.....))..))))))).))..)))))))..))...)))))))..)))))).)).))))..)...	120	46	-37.9	121	Middle
217	355	hsa-miR-424-5p	CAGCAGCAATTCATGTTTTGAA	22	X	-	134546606	134546729	atcccccttcattgactccgaggggataCAGCAGCAATTCATGTTTTGAAgtgttctaaatggttCAAAACGTGAGGCGCTGCTATaccccctcgtggggaaggtagaaggtggggtctgccgg	16	hsa-mir-424,ppy-mir-424,mml-mir-424,ptr-mir-424,ppa-mir-424,nle-mir-424,cja-mir-424,mmr-mir-424,dno-mir-424,bta-mir-424,eca-mir-424,cfa-mir-424,efu-mir-424,ssc-mir-424,chi-mir-424,tch-mir-424,	hsa-mir-424	cgaggggataCAGCAGCAATTCATGTTTTGAAgtgttctaaatggttCAAAACGTGAGGCGCTGCTATaccccctcgtggggaaggtagaaggtgggg	hsa-miR-424-5p	CAGCAGCAATTCATGTTTTGAA	5'	Yes	gp1a	((((((((((.((..((((((((((.((.((((((..(((((((((((((..(((...)))..)))))))))))))..)))))).)).))))))).)))..))...))))).))))).......	117	52.4	-58.6	118	Middle
14	17	mmu-mir-1983-p3_1ss2GA	TAATGCCGAGGTTGTGAGTT	20	chr6	+	27631413	27631525	gaaagcatGCTCCAGTGGCGCAATCGgttagcgcgcggtacttatacaacagtatatgtgcgggTGATGCCGAGGTTGTGAGTTcgagcctcacctggagcatgttttcttcc	1	mmu-mir-1983,	mmu-mir-1983	cctttacagagaaagcatgctccagtggcgcaatcggttagcgcgcggtacttatacagcagtatatgtgcgggtgatgccgaggttgtgagttcgagcCTCACCTGGAGCATGTTTTCTtccctttccgcc	mmu-mir-1983-p3	tgatgccgaggttgtgagtt	3'	New	gp1b	(((((((((((((((........(((((...(((.((.(((.(((((....))))).))))).)))..)))))....(((((.......))))))))))))))))))))....	109	53.1	-49.4	118	Middle
240	395	hsa-miR-494-3p_R+1	TGAAACATACACGGGAAACCTCT	23	chr14	+	101029611	101029724	ttttttgatcagtgctaatcttcgatactcgaaggagAGGTTGTCCGTGTTGTCTTCTCtttatttatgaTGAAACATACACGGGAAACCTCTtttttagtatcaaatcccacc	23	hsa-mir-494,ppy-mir-494,eca-mir-494,cfa-mir-494,ptr-mir-494,ggo-mir-494,ppa-mir-494,cpo-mir-494,dno-mir-494,mml-mir-494,mml-mir-494,cja-mir-494,cja-mir-494,mmu-mir-494,mmu-mir-494,bta-mir-494,bta-mir-494,efu-mir-494,rno-mir-494,rno-mir-494,ssc-mir-494,chi-mir-494,oar-mir-494,	hsa-mir-494	gatactcgaaggagAGGTTGTCCGTGTTGTCTTCTCTttatttatgaTGAAACATACACGGGAAACCTCttttttagtatc	hsa-miR-494-3p	TGAAACATACACGGGAAACCTC	3'	Diff	gp1a	.......................((((((.(((..(((((((..(((((((((.(((((.........)).)))))).))))))..)))))))..)))))))))..........	81	37.7	-34.9	117	Middle
206	337	hsa-miR-379-5p	TGGTAGACTATGGAACGTAGG	21	chr14	+	101022029	101022159	cctggttctggggtcagcaccattccgtggttcctgaagagaTGGTAGACTATGGAACGTAGGcgttatgatttctgaccTATGTAACATGGTCCACTAACtctcagtatccaatccatcctcggagggct	20	hsa-mir-379,ptr-mir-379,ppy-mir-379,mml-mir-379,ggo-mir-379,ppa-mir-379,ocu-mir-379,cja-mir-379,mmu-mir-379,bta-mir-379,eca-mir-379,cfa-mir-379,pal-mir-379,dno-mir-379,efu-mir-379,rno-mir-379,cpo-mir-379,chi-mir-379,cgr-mir-379,oar-mir-379,	hsa-mir-379	agagaTGGTAGACTATGGAACGTAGGcgttatgatttctgaccTATGTAACATGGTCCACTAACTct	hsa-miR-379-5p	TGGTAGACTATGGAACGTAGG	5'	Yes	gp1a	(((...(((((((.....(((((...)))))..(((.((((.((((.(((((((..(((((((((..........)).)))))))..))))))).)))).)))))))............))))))))))..	74	49.6	-44.2	116	Middle
26	45	hsa-miR-17-5p	CAAAGTGCTTACAGTGCAGGTAG	23	chr13	+	91350605	91350689	gtcagaataatgtCAAAGTGCTTACAGTGCAGGTAGtgatatgtgcatctACTGCAGTGAAGGCACTTGTAGCattatggtgaca	31	hsa-mir-17,ptr-mir-17,ggo-mir-17,ppa-mir-17,mml-mir-17,mne-mir-17,age-mir-17,lla-mir-17,sla-mir-17,lca-mir-17,bta-mir-17,ppy-mir-17,cja-mir-17,nle-mir-17,oga-mir-17,pal-mir-17,tch-mir-17,mmr-mir-17,mmu-mir-17,eca-mir-17,mdo-mir-17,cfa-mir-17,cpo-mir-17,dno-mir-17,ocu-mir-17,efu-mir-17,rno-mir-17-1,ssc-mir-17,chi-mir-17,oar-mir-17,cgr-mir-17,	hsa-mir-17	gtcagaataatgtCAAAGTGCTTACAGTGCAGGTAGtgatatgtgcatctACTGCAGTGAAGGCACTTGTAGcattatggtgac	hsa-miR-17-5p	CAAAGTGCTTACAGTGCAGGTAG	5'	Yes	gp1a	((((..(((((((..((((((((.((.(((((.(((((.......)).)))))))).)).))))))))...)))))))..)))).	84	42.4	-36	113.5	Middle
78	136	hsa-miR-106a-5p_1ss1AC	CAAAGTGCTTACAGTGCAGGTAG	23	X	-	134170198	134170278	ccttggccatgtAAAAGTGCTTACAGTGCAGGTAGctttttgagatctACTGCAATGTAAGCACTTCTtacattaccatgg	17	hsa-mir-106a,ptr-mir-106a,ppy-mir-106a,ggo-mir-106a,ppa-mir-106a,mml-mir-106a,mne-mir-106a,age-mir-106a,sla-mir-106a,bta-mir-106a,chi-mir-106a,oar-mir-106a,eca-mir-106a,ssc-mir-106a,cpo-mir-106a,pal-mir-106a,ocu-mir-106a,	hsa-mir-106a	ccttggccatgtAAAAGTGCTTACAGTGCAGGTAGctttttgagatctaCTGCAATGTAAGCACTTCTTACattaccatgg	hsa-miR-106a-5p	AAAAGTGCTTACAGTGCAGGTAG	5'	Diff	gp1a	((.(((..(((((((((((((((((.(((((.(((.((.....)).)))))))).))))))))))).))))))..))).))	81	42	-34.7	113.5	Middle
3	3	mmu-miR-92a-3p_R+2_1	TATTGCACTTGTCCCGGCCTGAA	23						2	mmu-mir-92a-2,rno-mir-92a-2,	mmu-mir-92a-2	tgcccattcatccacAGGTGGGGATTGGTGGCATTACttgtgttagatataaagTATTGCACTTGTCCCGGCCTGaggaagaaagagggtt	mmu-miR-92a-3p	TATTGCACTTGTCCCGGCCTG	3'	Diff	gp3	.((((.(((.(((.((((..(((((..((.(((.(((((((((...)))))).))).)))))..)))))..)))).))).)))...)))).	89	47.3	-37.9	109.5	Middle
4	3	mmu-miR-92a-3p_R+2_1	TATTGCACTTGTCCCGGCCTGAA	23						2	mmu-mir-92a-2,rno-mir-92a-2,	mmu-mir-92a-2	tgcccattcatccacAGGTGGGGATTGGTGGCATTACttgtgttagatataaagTATTGCACTTGTCCCGGCCTGaggaagaaagagggtt	mmu-miR-92a-3p	TATTGCACTTGTCCCGGCCTG	3'	Diff	gp3	.((((.(((.(((.((((..(((((..((.(((.(((((((((...)))))).))).)))))..)))))..)))).))).)))...)))).	89	47.3	-37.9	109.5	Middle
103	175	hsa-miR-143-5p_R-1	GGTGCAGTGCTGCATCTCTGG	21	chr5	+	149428918	149429023	gcgcagcgccctgtctcccagcctgaGGTGCAGTGCTGCATCTCTGGtcagttgggagtcTGAGATGAAGCACTGTAGCTCaggaagagagaagttgttctgcagc	29	hsa-mir-143,ppy-mir-143,ggo-mir-143,lla-mir-143,ptr-mir-143,ppa-mir-143,mml-mir-143,cja-mir-143,mmu-mir-143,nle-mir-143,oga-mir-143,cfa-mir-143,cpo-mir-143,pal-mir-143,dno-mir-143,ocu-mir-143,dma-mir-143,sbo-mir-143,bta-mir-143,eca-mir-143,mdo-mir-143,efu-mir-143,rno-mir-143,ssc-mir-143,chi-mir-143,oar-mir-143,cgr-mir-143,tch-mir-143,aja-mir-143,	hsa-mir-143	gcgcagcgccctgtctcccagcctgaGGTGCAGTGCTGCATCTCTGGTcagttgggagtcTGAGATGAAGCACTGTAGCTCaggaagagagaagttgttctgcagc	hsa-miR-143-5p	GGTGCAGTGCTGCATCTCTGGT	5'	Diff	gp1a	((((((..(....((((....((((((.(((((((((.((((((.((((......)).)).)))))).))))))))).))))))....))))....)..)))).))	106	57.5	-50.9	108	Middle
318	498	hsa-miR-708-3p_L-1R+1	AACTAGACTGTGAGCTTCTAGA	22	chr11	-	79402010	79402125	ctgtgtgtgaaatggtaactgccctcAAGGAGCTTACAATCTAGCTGGGggtaaatgacttgcacatgaacacAACTAGACTGTGAGCTTCTAGAgggcagggaccttaccctagt	19	hsa-mir-708,ppy-mir-708,mml-mir-708,ptr-mir-708,cja-mir-708,mmr-mir-708,dma-mir-708,cpo-mir-708,mmu-mir-708,bta-mir-708,eca-mir-708,cfa-mir-708,rno-mir-708,ssc-mir-708,pal-mir-708,ocu-mir-708,chi-mir-708,cgr-mir-708,tch-mir-708,	hsa-mir-708	aactgccctcAAGGAGCTTACAATCTAGCTGGGggtaaatgacttgcacatgaacaCAACTAGACTGTGAGCTTCTAGagggcaggga	hsa-miR-708-3p	CAACTAGACTGTGAGCTTCTAG	3'	Diff	gp1a	......((((...(((..((((((((.(((((((((((.(((((.((...((..(((.......)))..)).)).))))).))))))))))).))))))))..)))))))......	104	48.3	-48.1	106	Middle
4	6	hsa-let-7d-3p	CTATACGACCTGCTGCCTTTCT	22	chr9	+	94178825	94178944	aaatgggttcctaggaAGAGGTAGTAGGTTGCATAGTTttagggcagggattttgcccacaaggaggtaaCTATACGACCTGCTGCCTTTCTtagggccttattattcaccgataacctg	19	hsa-let-7d,ppy-let-7d,mml-let-7d,oar-let-7d,ptr-let-7d,cja-let-7d,mmu-let-7d,bta-let-7d,eca-let-7d,mdo-let-7d,cfa-let-7d,efu-let-7d,rno-let-7d,ssc-let-7d,cpo-let-7d,ocu-let-7d,dno-let-7d,chi-let-7d,cgr-let-7d,	hsa-let-7d	cctaggaAGAGGTAGTAGGTTGCATAGTTttagggcagggattttgcccacaaggaggtaaCTATACGACCTGCTGCCTTTCTtagg	hsa-let-7d-3p	CTATACGACCTGCTGCCTTTCT	3'	Yes	gp1a	.(((..(..((((((.(((((((((((((((.((((((...((((((.....))))))..........)))))).)))))))))))))))))))))..)..)))................	103	45.8	-48.7	104	Middle
159	264	hsa-miR-224-5p_L-1R-2	CAAGTCACTAGTGGTTCCGTTT	22	X	-	151958565	151958670	gataaggcccaggggctttCAAGTCACTAGTGGTTCCGTTTagtagatgattgtgcattgtttcaAAATGGTGCCCTAGTGACTACAaagccccagagccagcatc	19	hsa-mir-224,ptr-mir-224,ppy-mir-224,ggo-mir-224,ppa-mir-224,mml-mir-224,mne-mir-224,cja-mir-224,nle-mir-224,oga-mir-224,mmu-mir-224,bta-mir-224,chi-mir-224,eca-mir-224,cfa-mir-224,rno-mir-224,ssc-mir-224,cpo-mir-224,ocu-mir-224,	hsa-mir-224	gggcttTCAAGTCACTAGTGGTTCCGTTTAGtagatgattgtgcattgtttcAAAATGGTGCCCTAGTGACTACAaagccc	hsa-miR-224-5p	TCAAGTCACTAGTGGTTCCGTTTAG	5'	Diff	gp1a	.....(((...((((((((..(((((((((.((..((((((....((((......))))......))))))..)))))))))))..))))))))...)))......	95	48.1	-44.9	103	Middle
29	51	hsa-miR-19b-3p	TGTGCAAATCCATGCAAAACTGA	23	X	-	134169669	134169769	aagacattgctacttacaattagttttgcaggtttgcatttcagcgtatatatgtatatgtggcTGTGCAAATCCATGCAAAACTGAttgtgataatgtgt	24	hsa-mir-19b-2,ppy-mir-19b-2,ggo-mir-19b-2,ppa-mir-19b-2,mml-mir-19b-2,mne-mir-19b-2,ptr-mir-19b-2,cja-mir-19b-2,nle-mir-19b,oga-mir-19b-2,mmr-mir-19b-2,age-mir-19b-2,lla-mir-19b-2,sla-mir-19b-2,mmu-mir-19b-2,eca-mir-19b-2,cfa-mir-19b-2,efu-mir-19,rno-mir-19b-2,ssc-mir-19b-2,cpo-mir-19b-2,pal-mir-19-1,ocu-mir-19b-2,tch-mir-19b-2,	hsa-mir-19b-2	acattgctacttacaattAGTTTTGCAGGTTTGCATTTCAgcgtatatatgtatatgtggcTGTGCAAATCCATGCAAAACTGAttgtgataatgt	hsa-miR-19b-3p	TGTGCAAATCCATGCAAAACTGA	3'	Yes	gp1a	...((((((....((((((((((((((((((((((((((....(((((((....)))))))....))))))).)).)))))))))))))))))))))))..	96	34.7	-41.8	102.5	Middle
30	52	hsa-miR-19b-3p	TGTGCAAATCCATGCAAAACTGA	23	chr13	+	91351186	91351284	actgaacactgttctatggttagttttgcaggtttgcatccagctgtgtgatattctgcTGTGCAAATCCATGCAAAACTGActgtggtagtgaaaagt	30	hsa-mir-19b-1,ptr-mir-19b-1,ppy-mir-19b-1,ggo-mir-19b-1,ppa-mir-19b-1,mml-mir-19b-1,mne-mir-19b-1,age-mir-19b-1,lla-mir-19b-1,sla-mir-19b-1,bta-mir-19b,chi-mir-19b,oar-mir-19b,cja-mir-19b-1,oga-mir-19b-1,mmr-mir-19b-1,dma-mir-19b-1,cfa-mir-19b-1,lca-mir-19b-1,mmu-mir-19b-1,rno-mir-19b-1,eca-mir-19b,mdo-mir-19b-1,ssc-mir-19b-1,cpo-mir-19b-1,pal-mir-19-2,dno-mir-19b-1,ocu-mir-19b-1,tch-mir-19b-1,cg…	hsa-mir-19b-1	cactgttctatggttAGTTTTGCAGGTTTGCATCCAGCtgtgtgatattctgcTGTGCAAATCCATGCAAAACTGActgtggtagtg	hsa-miR-19b-3p	TGTGCAAATCCATGCAAAACTGA	3'	Yes	gp1a	(((...(((((..(((..((((((((((((((((((((..((((.............)))))))))).)).))))))))))))..))))))))...)))	99	41.4	-40.5	102.5	Middle
79	138	hsa-miR-107_R-2	AGCAGCATTGTACAGGGCTAT	21	chr10	-	89592743	89592829	ttctctctgctttcagcttctttacagtgttgccttgtggcatggagttcaAGCAGCATTGTACAGGGCTATcaaagcacagagagc	29	hsa-mir-107,ptr-mir-107,ppy-mir-107,ggo-mir-107,ppa-mir-107,mml-mir-107,mne-mir-107,lla-mir-107,bta-mir-107,eca-mir-107b,oar-mir-107,cja-mir-103a-3,nle-mir-107,oga-mir-107,mmr-mir-107,cfa-mir-107,pal-mir-107a,tch-mir-107,dma-mir-107,mmu-mir-107,mdo-mir-107,efu-mir-107,rno-mir-107,ssc-mir-107,chi-mir-107,cpo-mir-107,dno-mir-107,ocu-mir-107,cgr-mir-107,	hsa-mir-107	ctctctgctttcagcttctttacagtgttgccttgtggcatggagttcaAGCAGCATTGTACAGGGCTATCAaagcacaga	hsa-miR-107	AGCAGCATTGTACAGGGCTATCA	3'	Diff	gp1a	((((((.((((((.(((.(((.(((((((((((.(((............)))))))))))))).))))))...)))))).)))))).	86	47.1	-33.3	101	Middle
86	151	hsa-miR-128-3p_R-2	TCACAGTGAACCGGTCTCT	19	chr3	+	35744476	35744559	tgtgcagtgggaaggggggccgatacactgtacgagagtgagtagcaggtcTCACAGTGAACCGGTCTCTttccctactgtgtc	19	hsa-mir-128-2,ppy-mir-128-2,mml-mir-128b,ptr-mir-128-2,cja-mir-128-2,nle-mir-128-2,oga-mir-128-2,mmr-mir-128,cfa-mir-128-2,cpo-mir-128-2,dno-mir-128-2,ocu-mir-128b,mmu-mir-128-2,bta-mir-128-2,eca-mir-128-1,mdo-mir-128a,efu-mir-128a,rno-mir-128-2,ssc-mir-128-2,	hsa-mir-128-2	tgtgcagtgggaagGGGGGCCGATACACTGTACGAGAgtgagtagcaggtcTCACAGTGAACCGGTCTCTTTccctactgtgtc	hsa-miR-128-3p	TCACAGTGAACCGGTCTCTTT	3'	Diff	gp1a	.(..(((((((.(..(((((((...((((((..((((.((.....))..))))))))))...)))))))..).)))))))..).	82	56	-37	101	Middle
87	153	hsa-miR-128-3p_R-2	TCACAGTGAACCGGTCTCT	19	chr2	+	135665366	135665495	tttaatattttgcaataattggccttgttcctgagctgttggattCGGGGCCGTAGCACTGTCTGAGAggtttacatttcTCACAGTGAACCGGTCTCTttttcagctgcttcctggcttctttttactc	27	hsa-mir-128-1,ptr-mir-128-1,ppy-mir-128-1,ppa-mir-128,mml-mir-128a,age-mir-128,sla-mir-128,bta-mir-128-1,rno-mir-128-1,ssc-mir-128-1,ggo-mir-128,cja-mir-128-1,mmu-mir-128-1,eca-mir-128-2,nle-mir-128-1,oga-mir-128-1,mdo-mir-128b,cfa-mir-128-1,cpo-mir-128-1,pal-mir-128,dno-mir-128-1,ocu-mir-128a,tch-mir-128,efu-mir-128b,chi-mir-128,cgr-mir-128,sha-mir-128,	hsa-mir-128-1	tgagctgttggattCGGGGCCGTAGCACTGTCTGAGAggtttacatttcTCACAGTGAACCGGTCTCTTTttcagctgcttc	hsa-miR-128-3p	TCACAGTGAACCGGTCTCTTT	3'	Diff	gp1a	....................((((........((((.((((((...(((((((...((((((..((((..(....)..))))))))))...)))))))...)))))).))))...))))...........	99	43.8	-38.4	101	Middle
192	315	hsa-miR-374a-5p_R-1	TTATAATACAACCTGATAAGT	21	X	-	74287275	74287386	ctggagcagcaccccctgggaagaaattttacatcggccaTTATAATACAACCTGATAAGTgttatagcaCTTATCAGATTGTATTGTAATTgtctgtgtatatgcctgtct	14	hsa-mir-374a,ptr-mir-374a,ppy-mir-374a,ggo-mir-374a,mml-mir-374a,cja-mir-374a,nle-mir-374a,bta-mir-374a,eca-mir-374a,oar-mir-374a,ssc-mir-374a,cpo-mir-374,dno-mir-374a,chi-mir-374a,	hsa-mir-374a	tacatcggccaTTATAATACAACCTGATAAGTGttatagcaCTTATCAGATTGTATTGTAATTgtctgtgta	hsa-miR-374a-5p	TTATAATACAACCTGATAAGTG	5'	Diff	gp1a	.....((((((.((....)).........((((..(((.((((((((((((.(((((((((((....))))))))))).)))))))))))).)))..))))..))).)))..	72	39.3	-40.9	98	Middle
209	342	hsa-miR-382-5p	GAAGTTGTTCGTGGTGGATTCG	22	chr14	+	101054280	101054399	tctgtcttgtctctgcttttctgtggtacttgaagaGAAGTTGTTCGTGGTGGATTCGctttacttatgacgAATCATTCACGGACAACACTTttttcagtaccaaatgctacctctaag	21	hsa-mir-382,mml-mir-382,bta-mir-382,eca-mir-382,ptr-mir-382,ppy-mir-382,ggo-mir-382,ppa-mir-382,cja-mir-382,mmu-mir-382,cfa-mir-382,efu-mir-382,ssc-mir-382,rno-mir-382,cpo-mir-382,dno-mir-382,ocu-mir-382,pal-mir-382,chi-mir-382,oar-mir-382,cgr-mir-382,	hsa-mir-382	tacttgaagaGAAGTTGTTCGTGGTGGATTCGctttacttatgacgAATCATTCACGGACAACACTTttttcagta	hsa-miR-382-5p	GAAGTTGTTCGTGGTGGATTCG	5'	Yes	gp1a	..............((.......((((((.((((((((.(((((((((((..((((((.((.......))))))))..)))))))))))..))))))))))))))...))..........	96	40.8	-37.2	98	Middle
527	749	hsa-miR-10401-3p_L+1R-2	GACCTCGCCGTCCCGCCCGC	20	chr21	+	8206563	8206618	cgtgtgggaaggcgtggggtgcggaccccggcccGACCTCGCCGTCCCGCCCGCcg	1	hsa-mir-10401,	hsa-mir-10401	CGTGTGGGAAGGCGTGGGGTgcggaccccggcccgACCTCGCCGTCCCGCCCGCCG	hsa-miR-10401-3p	ACCTCGCCGTCCCGCCCGCCG	3'	Diff	gp1a	((.((((((.((((..((((.(((........))))))))))).)))))).))...	53	82.1	-27.7	96	Middle
151	154	PC-5p-33189_26	GCATTGGGGGCTGGGGGTAAA	21	chr11	+	61702477	61702552	GCATTGGGGGATGGGGGTAAAagtggatcctagggaaattagagatcatctggtcaaccccctcatcctccagatg	0						5'	New	gp4	...(((((((((((((((...((..((((((((.....)))).))))..)).....))))))..)))))))))...	70	51.3	-31.1	96	Middle
254	414	hsa-miR-543	AAACATTCGCGGTGCACTTCTT	22	chr14	+	101031963	101032070	gttgtcaacggtgctgacgtgcggtacttaatgaGAAGTTGCCCGTGTTTTTTtcgctttatttgtgacgAAACATTCGCGGTGCACTTCTTtttcagtatcctattc	14	hsa-mir-543,ppy-mir-543,ptr-mir-543,ggo-mir-543,mml-mir-543,cja-mir-543,mmu-mir-543,bta-mir-543,eca-mir-543,cfa-mir-543,rno-mir-543,cpo-mir-543,pal-mir-543,dno-mir-543,	hsa-mir-543	tacttaatgagaagttgcccgtgtttttttcgctttatttgtgacgAAACATTCGCGGTGCACTTCTTtttcagtatc	hsa-miR-543	AAACATTCGCGGTGCACTTCTT	3'	Yes	gp1a	...((((.......))))....((((((.((..((((((.(((((((.(((..((((.......))))..)))....))))).))))))))..)).))))))......	80	43.5	-31.1	93	Middle
133	224	hsa-miR-193b-3p	AACTGGCCCTCAAAGTCCCGCT	22	chr16	+	14303960	14304071	ggaggctgtggtctcagaatCGGGGTTTTGAGGGCGAGATgagtttatgttttatccAACTGGCCCTCAAAGTCCCGCTtttggggtcattctggacagcgagggactcagg	26	hsa-mir-193b,ppy-mir-193b,mml-mir-193b,ptr-mir-193b,ggo-mir-193b,ppa-mir-193b,cja-mir-193,nle-mir-193b,oga-mir-193b,mmr-mir-193,dma-mir-193,mdo-mir-193b,cpo-mir-193b,pal-mir-193b,ocu-mir-193b,tch-mir-193b,mmu-mir-193b,bta-mir-193b,eca-mir-193b,cfa-mir-193b,efu-mir-193b,rno-mir-193b,dno-mir-193b,chi-mir-193b,chi-mir-193a,cgr-mir-193b,	hsa-mir-193b	gtggtctcagaatCGGGGTTTTGAGGGCGAGATGAgtttatgttttatccAACTGGCCCTCAAAGTCCCGCTtttggggtcat	hsa-miR-193b-3p	AACTGGCCCTCAAAGTCCCGCT	3'	Yes	gp1a	.(((((((((..(((((((.((((..(((((((((.((.((..(.........)..)).)).)))))))))..)))).)))))))..).......)))))......)))...	108	53.6	-46.6	91	Middle
122	208	hsa-miR-181a-3p	ACCATCGACCGTTGATTGTACC	22	chr1	-	198859044	198859153	tgagttttgaggttgcttcagtgAACATTCAACGCTGTCGGTGAGTttggaattaaaatcaaaACCATCGACCGTTGATTGTACCctatggctaaccatcatctactcca	29	hsa-mir-181a-1,ptr-mir-181a-1,ppy-mir-181a-1,ppa-mir-181a-1,mml-mir-181a-1,mne-mir-181a-1,lla-mir-181a-1,ggo-mir-181a-1,cja-mir-181a-1,nle-mir-181a-1,oga-mir-181a-1,dma-mir-181a-1,sbo-mir-181a-1,cfa-mir-181a-1,cpo-mir-181a-1,dno-mir-181a-1,ocu-mir-181a-1,mmu-mir-181a-1,bta-mir-181a-1,eca-mir-181a-2,mdo-mir-181a-1,efu-mir-181a,rno-mir-181a-1,ssc-mir-181a-1,pal-mir-181a-1,cgr-mir-181a,tch-mir-181a-…	hsa-mir-181a-1	tgagttttgaggttgcttcagtgAACATTCAACGCTGTCGGTGAGTttggaattaaaatcaaaACCATCGACCGTTGATTGTACCctatggctaaccatcatctactcca	hsa-miR-181a-3p	ACCATCGACCGTTGATTGTACC	3'	Yes	gp1a	.((((..((((((((((..((...(((.((((((..(((((((.((((.((.......)).))))))))))))))))).)))...))..))).)))).)))...))))..	107	41.8	-37.2	90	Middle
295	469	hsa-miR-615-3p_R-1	TCCGAGCCTGGGTCTCCCTCT	21	chr12	+	54033922	54034069	cgcttgcggctccggaggattccagcgactcgggaggggcgggagGGGGGTCCCCGGTGCTCGGATCtcgagggtgcttattgttcggTCCGAGCCTGGGTCTCCCTCTtccccccaaccccccctcagcccctccggctgcagagtg	15	hsa-mir-615,ptr-mir-615,ggo-mir-615,ppa-mir-615,mmr-mir-615,mml-mir-615,cja-mir-615,oga-mir-615,mmu-mir-615,rno-mir-615,bta-mir-615,eca-mir-615,ssc-mir-615,cpo-mir-615,cgr-mir-615,	hsa-mir-615	ctcgggaggggcgggagGGGGGTCCCCGGTGCTCGGATCtcgagggtgcttattgttcggTCCGAGCCTGGGTCTCCCTCTTccccccaacccccc	hsa-miR-615-3p	TCCGAGCCTGGGTCTCCCTCTT	3'	Diff	gp1a	((((((((((..((((((......((((...(((.((((.((((((((((..(((((.(((((((((.(((..(...)..)))...))))))))))))))..))))))))))))))...)))...)).)).)))))))))))).))))	148	70.3	-79.8	90	Middle
68	120	hsa-miR-96-5p_R-2	TTTGGCACTAGCACATTTTTG	21	chr7	-	129774685	129774784	ccagtgccatctgcttggccgatTTTGGCACTAGCACATTTTTGcttgtgtctctccgctctgagcaatcatgtgcagtgccaatatgggaaaagcagga	20	hsa-mir-96,ptr-mir-96,ppy-mir-96,ggo-mir-96,ppa-mir-96,mml-mir-96,mne-mir-96,eca-mir-96,cja-mir-96,sla-mir-96,mmu-mir-96,bta-mir-96,cfa-mir-96,rno-mir-96,ssc-mir-96,cpo-mir-96,pal-mir-96,dno-mir-96,ocu-mir-96,chi-mir-96,	hsa-mir-96	tggccgatTTTGGCACTAGCACATTTTTGCTtgtgtctctccgctctgagcAATCATGTGCAGTGCCAATATGggaaa	hsa-miR-96-5p	TTTGGCACTAGCACATTTTTGCT	5'	Diff	gp1a	.........(((((((..((.((.((((((((.((((((..(((((((((......)))...))))))..)))))))))))))).)).))..))))))).	90	50	-45.8	89	Middle
300	475	hsa-miR-625-3p_R-1	GACTATAGAACTTTCCCCCTC	21	chr14	+	65471102	65471186	agggtagagggatgAGGGGGAAAGTTCTATAGTCctgtaattagatctcagGACTATAGAACTTTCCCCCTCatccctctgccct	1	hsa-mir-625,	hsa-mir-625	agggtagagggatgAGGGGGAAAGTTCTATAGTCCtgtaattagatctcagGACTATAGAACTTTCCCCCTCAtccctctgccct	hsa-miR-625-3p	GACTATAGAACTTTCCCCCTCA	3'	Diff	gp1a	(((((((((((((((((((((((((((((((((((((...........)))))))))))))))))))))))))))))))))))))	85	48.2	-74.9	89	Middle
7	11	hsa-let-7a-3p	CTATACAATCTACTGTCTTTC	21	chr22	+	46112729	46112844	ccaagaccgactgccctttggggTGAGGTAGTAGGTTGTATAGTTtggggctctgccctgctatgggataaCTATACAATCTACTGTCTTTCctgaagtggctgtaatatctgcgg	21	hsa-let-7a-3,ppy-let-7a-3,mml-let-7a-3,bta-let-7a-3,ptr-let-7a-3,ggo-let-7a,ppa-let-7a-1,nle-let-7a-1,dma-let-7a-1,pal-let-7a-1,cja-let-7a-2,oga-let-7a-1,mmr-let-7a-1,mmu-let-7c-2,rno-let-7c-2,eca-let-7a-2,cfa-let-7a-1,cpo-let-7a-3,ocu-let-7a-3,chi-let-7a,cgr-let-7c-2,	hsa-let-7a-3	gggTGAGGTAGTAGGTTGTATAGTTtggggctctgccctgctatgggataaCTATACAATCTACTGTCTTTCct	hsa-let-7a-3p	CTATACAATCTACTGTCTTTC	3'	Yes	gp1a	((.(((...((.((((((..(((...(..((((((((((((((((.(((((...)))))..........))))))))))))))))..)..)))..))).))).))....)))..))	116	49.1	-46.7	88.5	Middle
68	55	mmu-mir-6236-p3_2	AATCAACTAGCCCTGAAAATG	21	chr21	+	8215827	8215973	ggtgttggttgatatagacagcaggacggtggccatggaagtcggaatccgctaaggagtgtgtaacaactcacctgccgAATCAACTAGCCCTGAAAATGgatggcgctggagcgtcgggcccatacccggccgtcgccggcagtc	1	mmu-mir-6236,	mmu-mir-6236	acaactcacctgccgaatcaactagccctgaaaatggatggcgctggagcgtggggaccatacccaGCCGTCGCCGGCAGTCAGGggtgggggtgggggtggagaaagaaaaaaaatcaataa	mmu-mir-6236-p3	aatcaactagccctgaaaatg	3'	New	gp2b	((.((((((((((.......(((((..(((((((.........))...)))))...((((........)))).)))))...))))))))))))...........((((((((.((((((((......))))).)))..))))).)))	93	58.5	-50.3	88	Middle
103	82	pal-miR-9993b-3p	ATCTCGCTGGGGCCTCCA	18	chr10	+	52955568	52955663	ATCTCGCTGGGGCCTCCAaagtgtcataaccgagagagttatagagaaacaccacactccgagactacttcaggagtcctttattgccggcgaccg	1	pal-mir-9993b,	pal-mir-9993b	TAGGTCTTAGGGAAAACTtccctcctccctctggggagtATCTCGCTGGGGCCTCCA	pal-miR-9993b-3p	ATCTCGCTGGGGCCTCCA	5'	Yes	gp2b	...(((((((((.((((.(((((((.....((.(((.((..............)).))))).))).))))..)))).)).......)))))))...	90	52.1	-23.9	88	Middle
104	82	pal-miR-9993b-3p	ATCTCGCTGGGGCCTCCA	18	chr3	+	164341342	164341432	cggatctcacacggtggtgttaatATCTCGCTGGGGCCTCCAaaatgttgtgcccaggggtgttagagaaaacaccacactttgagatgaa	1	pal-mir-9993b,	pal-mir-9993b	TAGGTCTTAGGGAAAACTtccctcctccctctggggagtATCTCGCTGGGGCCTCCA	pal-miR-9993b-3p	ATCTCGCTGGGGCCTCCA	5'	Yes	gp2b	...((((((....((((((((....((((..((((...)))).......(..((....))..)..)))).))))))))....))))))...	85	49.5	-30.7	88	Middle
318	497	hsa-miR-708-5p	AAGGAGCTTACAATCTAGCTGGG	23	chr11	-	79402010	79402125	ctgtgtgtgaaatggtaactgccctcAAGGAGCTTACAATCTAGCTGGGggtaaatgacttgcacatgaacacAACTAGACTGTGAGCTTCTAGAgggcagggaccttaccctagt	19	hsa-mir-708,ppy-mir-708,mml-mir-708,ptr-mir-708,cja-mir-708,mmr-mir-708,dma-mir-708,cpo-mir-708,mmu-mir-708,bta-mir-708,eca-mir-708,cfa-mir-708,rno-mir-708,ssc-mir-708,pal-mir-708,ocu-mir-708,chi-mir-708,cgr-mir-708,tch-mir-708,	hsa-mir-708	aactgccctcAAGGAGCTTACAATCTAGCTGGGggtaaatgacttgcacatgaacaCAACTAGACTGTGAGCTTCTAGagggcaggga	hsa-miR-708-5p	AAGGAGCTTACAATCTAGCTGGG	5'	Yes	gp1a	......((((...(((..((((((((.(((((((((((.(((((.((...((..(((.......)))..)).)).))))).))))))))))).))))))))..)))))))......	104	48.3	-48.1	87	Middle
298	472	hsa-mir-619-p5_1ss6AG	CCAAAGTGCTGGGATTACAGG	21	chr12	-	108836908	108837006	cgcccacctcagcctcCCAAAATGCTGGGATTACAGGcatgagccactgcggtcgaccatgacctggacatgtttgtgcccagtactgtcagtttgcag	4	hsa-mir-619,ptr-mir-619,ppy-mir-619,mml-mir-619,	hsa-mir-619	cgcccacctcagcctcccaaaatGCTGGGATTACAGGCATGAGCCactgcggtcgaccatGACCTGGACATGTTTGTGCCCAGTactgtcagtttgcag	hsa-mir-619-p5	ccaaaatGCTGGGATTACAGG	5'	New	gp1a	.((..((..(((..........(((((((..((((..((((..(((....((((......))))))).))))..))))))))))))))...))..))..	96	56.6	-29.8	86	Middle
185	303	hsa-miR-361-5p	TTATCAGAATCTCCAGGGGTAC	22	X	-	85903587	85903747	gcagtggcacgcttgacagtgatttttttcctgggatttgggagcTTATCAGAATCTCCAGGGGTACtttataatttcaaaaagTCCCCCAGGTGTGATTCTGATTtgcttccttttcctcctcctgctctgagaatcaccgtttctttagaagcatcagc	21	hsa-mir-361,ppy-mir-361,mml-mir-361,ptr-mir-361,ggo-mir-361,cja-mir-361,nle-mir-361,oga-mir-361,mmr-mir-361,mmu-mir-361,bta-mir-361,eca-mir-361,cfa-mir-361,efu-mir-361,rno-mir-361,ssc-mir-361,cpo-mir-361,dno-mir-361,ocu-mir-361,chi-mir-361,tch-mir-361,	hsa-mir-361	ggagcTTATCAGAATCTCCAGGGGTACtttataatttcaaaaagTCCCCCAGGTGTGATTCTGATTTgcttc	hsa-miR-361-5p	TTATCAGAATCTCCAGGGGTAC	5'	Yes	gp1a	((....))..((.(((..(((((((((.....((((...((((((..(((((((((.((.((((.(((((..........))))).)))).))...)))))))))..))))))...))))...........))))))))).(((((....))))).)))))	88	44.7	-53.9	85	Middle
184	301	hsa-miR-345-5p	GCTGACTCCTAGTCCAGGGCTC	22	chr14	+	100307856	100307965	gagacccaaaccctaggtctGCTGACTCCTAGTCCAGGGCTCgtgatggctggtggGCCCTGAACGAGGGGTCTGGAGgcctgggtttgaatatcgacagcctctctgac	11	hsa-mir-345,ptr-mir-345,ppy-mir-345,ggo-mir-345,cja-mir-345,nle-mir-345,mmr-mir-345,bta-mir-345,eca-mir-345,cfa-mir-345,chi-mir-345,	hsa-mir-345	acccaaaccctaggtctGCTGACTCCTAGTCCAGGGCTCgtgatggctggtggGCCCTGAACGAGGGGTCTGGAGgcctgggtttgaatatcgacagc	hsa-miR-345-5p	GCTGACTCCTAGTCCAGGGCTC	5'	Yes	gp1a	((....(((((((.((((((.(((((((((.((.(((((((((..........))))))))).)).))))))).)))))))))))))))....))..(((.....)))..	95	60	-49.9	84	Middle
185	304	hsa-miR-361-3p_R-1	TCCCCCAGGTGTGATTCTGATT	22	X	-	85903587	85903747	gcagtggcacgcttgacagtgatttttttcctgggatttgggagcTTATCAGAATCTCCAGGGGTACtttataatttcaaaaagTCCCCCAGGTGTGATTCTGATTtgcttccttttcctcctcctgctctgagaatcaccgtttctttagaagcatcagc	21	hsa-mir-361,ppy-mir-361,mml-mir-361,ptr-mir-361,ggo-mir-361,cja-mir-361,nle-mir-361,oga-mir-361,mmr-mir-361,mmu-mir-361,bta-mir-361,eca-mir-361,cfa-mir-361,efu-mir-361,rno-mir-361,ssc-mir-361,cpo-mir-361,dno-mir-361,ocu-mir-361,chi-mir-361,tch-mir-361,	hsa-mir-361	ggagcTTATCAGAATCTCCAGGGGTACtttataatttcaaaaagTCCCCCAGGTGTGATTCTGATTTgcttc	hsa-miR-361-3p	TCCCCCAGGTGTGATTCTGATTT	3'	Diff	gp1a	((....))..((.(((..(((((((((.....((((...((((((..(((((((((.((.((((.(((((..........))))).)))).))...)))))))))..))))))...))))...........))))))))).(((((....))))).)))))	88	44.7	-53.9	80	Middle
66	118	hsa-miR-93-3p_R+1	ACTGCTGAGCTAGCACTTCCCGA	23	chr7	-	100093764	100093851	agtcctgggggctcCAAAGTGCTGTTCGTGCAGGTAGtgtgattacccaacctACTGCTGAGCTAGCACTTCCCGAgcccccgggaca	28	hsa-mir-93,sla-mir-93,ptr-mir-93,ppy-mir-93,ggo-mir-93,ppa-mir-93,mml-mir-93,mne-mir-93,cja-mir-93,nle-mir-93,oga-mir-93,dma-mir-93,cfa-mir-93,pal-mir-93,age-mir-93,lla-mir-93,mmu-mir-93,bta-mir-93,eca-mir-93,mdo-mir-93,efu-mir-93,rno-mir-93,cpo-mir-93,dno-mir-93,ocu-mir-93,tch-mir-93,chi-mir-93,cgr-mir-93,	hsa-mir-93	ctgggggctcCAAAGTGCTGTTCGTGCAGGTAGtgtgattacccaacctACTGCTGAGCTAGCACTTCCCGagcccccgg	hsa-miR-93-3p	ACTGCTGAGCTAGCACTTCCCG	3'	Diff	gp1a	.(((((((((((((..((((((((((((.((((.(((..((......))..)))))))))))).)))))))...))))))))))))).	86	59.1	-54.4	75	Middle
239	393	hsa-miR-493-3p	TGAAGGTCTACTGTGTGCCAGG	22	chr14	+	100869050	100869164	ggggctcattctggcctccagggctTTGTACATGGTAGGCTTTCATTcattcgtttgcacattcggTGAAGGTCTACTGTGTGCCAGGccctgtgccaggcatcgtgtagatgga	17	hsa-mir-493,ppy-mir-493,mml-mir-493,ggo-mir-493,ppa-mir-493,cja-mir-493,oga-mir-493,mmu-mir-493,bta-mir-493,eca-mir-493b,cfa-mir-493,efu-mir-493,rno-mir-493,ssc-mir-493,pal-mir-493,chi-mir-493,oar-mir-493,	hsa-mir-493	ctggcctccagggctTTGTACATGGTAGGCTTTCATTcattcgtttgcacattcggTGAAGGTCTACTGTGTGCCAGGccctgtgccag	hsa-miR-493-3p	TGAAGGTCTACTGTGTGCCAGG	3'	Yes	gp1a	..........(((((...((((((((.(((((..((((((((((((...................))))))))))))..))))).)))))))).))))).((((.....))))..	89	53.9	-52.2	75	Middle
287	456	hsa-miR-574-5p_R+1	TGAGTGTGTGTGTGTGAGTGTGTG	24	chr4	+	38868022	38868131	gcgcggccgagggacctgcgtgggtgcgggcgtgTGAGTGTGTGTGTGTGAGTGTGTGtcgctccgggtcCACGCTCATGCACACACCCACAcgcccacactcagggtct	12	hsa-mir-574,ggo-mir-574,ppa-mir-574,mml-mir-574,cfa-mir-574,pal-mir-574,ocu-mir-574,oga-mir-574,mmu-mir-574,efu-mir-574-2,ssc-mir-574,cgr-mir-574,	hsa-mir-574	gggacctgcgtgggtgcgggcgtgTGAGTGTGTGTGTGTGAGTGTGTgtcgctccgggtcCACGCTCATGCACACACCCACAcgcccacactcagg	hsa-miR-574-5p	TGAGTGTGTGTGTGTGAGTGTGT	5'	Diff	gp1a	...........((((((...((((((.(((((((((...(((((((..((((((((..((......))..))))))))..))))))).))))))))).))))))))))))	99	67.3	-65.9	75	Middle
219	359	hsa-miR-432-5p_R-1	TCTTGGAGTAGGTCATTGGGTG	22	chr14	+	100884476	100884585	cgttgcatgactcctccaggTCTTGGAGTAGGTCATTGGGTGgatcctctatttccttacgtgggccactggatggctcctccatgtcttggagtagatcagtgggcagc	18	hsa-mir-432,ppy-mir-432,ptr-mir-432,ggo-mir-432,ppa-mir-432,mml-mir-432,cja-mir-432,dma-mir-432,bta-mir-432,chi-mir-432,oar-mir-432,eca-mir-432,cfa-mir-432,ssc-mir-432,cpo-mir-432,pal-mir-432,ocu-mir-432,tch-mir-432,	hsa-mir-432	tgactcctccaggTCTTGGAGTAGGTCATTGGGTGGatcctctatttccttacgtgggccaCTGGATGGCTCCTCCATGTCTtggagtagatca	hsa-miR-432-5p	TCTTGGAGTAGGTCATTGGGTGG	5'	Diff	gp1a	.(((((.(((((.(((((((...(((((..((((((..(((((.(((...............))))))))..)))))).)))))...))))))).)).)))....)))))	109	54.5	-44	73	Middle
248	404	hsa-miR-503-5p_R-1	TAGCAGCGGGAACAGTTCTGCA	22	X	-	134546301	134546413	gcccgcgctcagccgtgcccTAGCAGCGGGAACAGTTCTGCAgtgagcgatcggtgctctggggtattgtttccgctgccagggtaagtctgggactgccgttcgggcctacc	6	hsa-mir-503,ptr-mir-503,ppy-mir-503,ggo-mir-503,mml-mir-503,ssc-mir-503,	hsa-mir-503	tgcccTAGCAGCGGGAACAGTTCTGCAGtgagcgatcggtgctctGGGGTATTGTTTCCGCTGCCAGGgta	hsa-miR-503-5p	TAGCAGCGGGAACAGTTCTGCAG	5'	Diff	gp1a	((((((((((((...((((((.((((((((((((((.(..((..(((((.....)))))))..).)))))))))))))).))))))...))))).....))..))))).....	108	64.6	-55.2	73	Middle
303	478	hsa-miR-629-5p_R+1	TGGGTTTACGTTGGGAGAACTT	22	chr15	-	70079357	70079468	tccctttcccaggggaggggcTGGGTTTACGTTGGGAGAACTTttacggtgaaccaggagGTTCTCCCAACGTAAGCCCAGCccctcccctctgcctgcctcaaccctacac	3	hsa-mir-629,ggo-mir-629,ppa-mir-629,	hsa-mir-629	tccctttcccaggggaggggcTGGGTTTACGTTGGGAGAACTtttacggtgaaccaggagGTTCTCCCAACGTAAGCCCAGCccctcccctctgcct	hsa-miR-629-5p	TGGGTTTACGTTGGGAGAACT	5'	Diff	gp1a	..........((((((((((((((((((((((((((((((((((...((....))..)))))))))))))))))))))))))))))))))).....................	81	59.8	-74.5	72	Middle
319	499	hsa-miR-744-5p	TGCGGGGCTAGGGCTAACAGCA	22	chr17	+	12081894	12081996	ctgggttgggcaaggTGCGGGGCTAGGGCTAACAGCAgtcttactgaaggtttcctggaaaccacgcacatgCTGTTGCCACTAACCTCAACcttactcggtc	11	hsa-mir-744,ppy-mir-744,ptr-mir-744,mmu-mir-744,bta-mir-744,eca-mir-744,ssc-mir-744,cpo-mir-744,dno-mir-744,ocu-mir-744,cgr-mir-744,	hsa-mir-744	ttgggcaaggTGCGGGGCTAGGGCTAACAGCAgtcttactgaaggtttcctggaaaccacgcacatgCTGTTGCCACTAACCTCAACCTtactcggtc	hsa-miR-744-5p	TGCGGGGCTAGGGCTAACAGCA	5'	Yes	gp1a	...(..((((.(((((..((((.((((((.(((((((.((.....)).((((((...)))))).......)))))))))).))).)))).))))).))))..)	100	55.3	-40.1	72	Middle
448	661	hsa-miR-4516_L-1R+2	GGAGAAGGGTCGGGGCGG	18	chr16	+	2133119	2133204	agGGAGAAGGGTCGGGGCAGggagggcagggcaggctctggggtggggggtctgtgagtcagccacggctctgcccacgtctcccc	1	hsa-mir-4516,	hsa-mir-4516	aGGGAGAAGGGTCGGGGCagggagggcagggcaggctctggggtggggggtctgtgagtcagccacggctctgcccacgtctcccc	hsa-miR-4516	GGGAGAAGGGTCGGGGC	5'	Diff	gp1a	.((((((.(((.((((((..((..(((...(((((((((.......)))))))))..)))..))...)))))))))...)))))).	84	72.1	-43.5	72	Middle
10	10	ssc-mir-1285-p5	TGGGATCGCGCCTGTGAA	18	chr14	+	49586803	49586882	gctgatcagtagTGGGATCGCGCCTGTGAAtagccactgcactccagcctgggcaacaTAGCGAGACCCCGTCTCTTttg	1	ssc-mir-1285,	ssc-mir-1285	gctgatcagtagtgggatcgcgcctgtgaatagccactgtactccagcCTGGGCAACATAGCGAGACCCCGTctcttttg	ssc-mir-1285-p5	tgggatcgcgcctgtgaa	5'	New	gp1b	.......((.((((((.((.((.(((((....(((...((......))...)))..))))))).)).)))).))))....	69	57.5	-21.9	70	Middle
316	494	hsa-miR-671-5p	AGGAAGCCCTGGAGGGGCTGGAG	23	chr7	+	151238421	151238541	gcaggtgaactggcaggccaggaagaggAGGAAGCCCTGGAGGGGCTGGAGgtgatggatgttttccTCCGGTTCTCAGGGCTCCACCtctttcgggccgtagagccagggctggtgcaga	20	hsa-mir-671,ppy-mir-671,mml-mir-671,ptr-mir-671,ggo-mir-671,cja-mir-671,nle-mir-671,cpo-mir-671,dno-mir-671,ocu-mir-671,tch-mir-671,mmu-mir-671,bta-mir-671,eca-mir-671,cfa-mir-671,rno-mir-671,ssc-mir-671,chi-mir-671,cgr-mir-671,aja-mir-671,	hsa-mir-671	gcaggtgaactggcaggccaggaagaggAGGAAGCCCTGGAGGGGCTGGAGgtgatggatgttttccTCCGGTTCTCAGGGCTCCACCtctttcgggccgtagagccagggctggtgc	hsa-miR-671-5p	AGGAAGCCCTGGAGGGGCTGGAG	5'	Yes	gp1a	(((......(((((.((((.((((((((.(((.((((((..((..(((((((.(((....)))..)))))))..))))))))))).)))))))).)))).....)))))......)))...	118	62.8	-66.5	69	Middle
36	61	hsa-miR-23a-5p_R-1	GGGGTTCCTGGGGATGGGATT	21	chr19	-	13836582	13836660	cggccggctGGGGTTCCTGGGGATGGGATTtgcttcctgtcacaaATCACATTGCCAGGGATTTCCAaccgaccctgag	27	hsa-mir-23a,ptr-mir-23a,ppy-mir-23a,ggo-mir-23a,ppa-mir-23a,mml-mir-23a,mne-mir-23a,cja-mir-23a,oga-mir-23a,age-mir-23a,sla-mir-23a,lca-mir-23a,mmu-mir-23a,bta-mir-23a,oar-mir-23a,eca-mir-23a,mdo-mir-23a,mdo-mir-23a,cfa-mir-23a,efu-mir-23a,rno-mir-23a,ssc-mir-23a,cpo-mir-23a,pal-mir-23a,dno-mir-23a,chi-mir-23a,cgr-mir-23a,	hsa-mir-23a	ggccggctGGGGTTCCTGGGGATGGGATTTgcttcctgtcacaaATCACATTGCCAGGGATTTCCaaccgacc	hsa-miR-23a-5p	GGGGTTCCTGGGGATGGGATTT	5'	Diff	gp1a	.((.(((..(..((((((((..(((.((((((..........)))))).)))..))))))))..)...))).)).....	73	58.2	-30.7	68	Middle
230	376	hsa-miR-483-5p_L-1R+1	AGACGGGAGGAAAGAAGGGAGT	22	chr11	-	2134111	2134222	ttgctgtgggggagagggggaAGACGGGAGGAAAGAAGGGAGTggttccatcacgcctcctCACTCCTCTCCTCCCGTCTTCTcctctcctgcccttgtctccctgtctcag	3	hsa-mir-483,ggo-mir-483,cja-mir-483,	hsa-mir-483	gagggggAAGACGGGAGGAAAGAAGGGAGtggttccatcacgcctccTCACTCCTCTCCTCCCGTCTTctcctctc	hsa-miR-483-5p	AAGACGGGAGGAAAGAAGGGAG	5'	Diff	gp1a	..((...((((((((.((((((((((((((((.((.((.(((.(((........)))..))).)).)).)))))))))))))))))))))..)))..)).............	97	60.7	-54.1	67	Middle
37	37	bta-miR-2284y_L+1	GAAAAGTTCGTTCGGGTTTTTC	22						13	bta-mir-2284x,bta-mir-2284y-6,bta-mir-2284y-5,bta-mir-2284y-3,bta-mir-2284y-2,bta-mir-2284y-7,bta-mir-2284y-1,bta-mir-2284y-4,bta-mir-2285av,bta-mir-2285av,bta-mir-2285au,bta-mir-2285ao-3,bta-mir-2285ao-1,	bta-mir-2284y-4	aggtgggcccAAAAGTTCGTTCGGGTTTTTCcataccatcttacagaaaaacccaaacaaattttttggcccaccta	bta-miR-2284y	AAAAGTTCGTTCGGGTTTTTC	5'	Diff	gp3	....(((.((((((((((((..(((((((..((.((((((((....)))))))).))..)))))))..)))))))))))).)))............	80	39.6	-39.8	67	Middle
106	182	hsa-miR-146a-3p_R-1_1ss4CG	CCTGTGAAATTCAGTTCTTCA	21	chr5	+	160485352	160485460	ccgatgtgtatcctcagcttTGAGAACTGAATTCCATGGGTTgtgtcagtgtcagaCCTCTGAAATTCAGTTCTTCAgctgggatatctctgtcatcgtgggcttgagg	19	hsa-mir-146a,ptr-mir-146a,ppy-mir-146a,ggo-mir-146a,mml-mir-146a,cja-mir-146a,nle-mir-146a,pal-mir-146a,mmr-mir-146a,bta-mir-146a,eca-mir-146a,mdo-mir-146a,cfa-mir-146a,ssc-mir-146a,cpo-mir-146a,tch-mir-146a,ocu-mir-146a,chi-mir-146a,cgr-mir-146a,	hsa-mir-146a	ccgatgtgtatcctcagcttTGAGAACTGAATTCCATGGGTTgtgtcagtgtcagaCCTCTGAAATTCAGTTCTTCAGctgggatatctctgtcatcgt	hsa-miR-146a-3p	CCTCTGAAATTCAGTTCTTCAG	3'	Diff	gp1a	.......((((((.(((((..((((((((((((.((..((((.((.......))))))..)).)))))))))))).)))))))))))(((.(((......)))..))).	80	47.7	-40	66	Middle
183	300	hsa-miR-342-3p	TCTCACACAGAAATCGCACCCGT	23	chr14	+	100109645	100109756	gccaacctgtgaaactgggctcaaggtgAGGGGTGCTATCTGTGATtgagggacatggttaatggaattgTCTCACACAGAAATCGCACCCGTcaccttggcctacttatca	21	hsa-mir-342,ppy-mir-342,mml-mir-342,ptr-mir-342,ggo-mir-342,ppa-mir-342,cja-mir-342,oga-mir-342,mmr-mir-342,mmu-mir-342,rno-mir-342,eca-mir-342,cfa-mir-342,efu-mir-342,ssc-mir-342,cpo-mir-342,pal-mir-342,dno-mir-342,ocu-mir-342,cgr-mir-342,tch-mir-342,	hsa-mir-342	gaaactgggctcaaggtgAGGGGTGCTATCTGTGATTGAgggacatggttaatggaattgTCTCACACAGAAATCGCACCCGTcaccttggcctactta	hsa-miR-342-3p	TCTCACACAGAAATCGCACCCGT	3'	Yes	gp1a	.........(((((.(((((.((((((((.((((((..((((((.....((((((...((....))..)))))).))))))....)))))).))))))))))))).)).)))	103	50	-48.1	66	Middle
364	558	hsa-miR-1296-5p_R-1	TTAGGGCCCTGGCTCCATCTC	21	chr10	-	63372939	63373063	tgaaatcaacgaatcacctacctaactgggTTAGGGCCCTGGCTCCATCTCctttaggaaaaccttctgtggggagtggggcttcgaccctaacccaggtgggctgtaacactgctgtgttttct	17	hsa-mir-1296,ppy-mir-1296,ptr-mir-1296,ggo-mir-1296,mml-mir-1296,cja-mir-1296,nle-mir-1296,ocu-mir-1296,oga-mir-1296,bta-mir-1296,eca-mir-1296,cfa-mir-1296,ssc-mir-1296,cpo-mir-1296,pal-mir-1296,dno-mir-1296,chi-mir-1296,	hsa-mir-1296	acctacctaactgggTTAGGGCCCTGGCTCCATCTCCtttaggaaaaccttctgtgggGAGTGGGGCTTCGACCCTAACCcaggtgggctgt	hsa-miR-1296-5p	TTAGGGCCCTGGCTCCATCTCC	5'	Diff	gp1a	................((((((....((((((((((....((((((((..((..(((((.....)))))..))..))))))))....))))))))))))))))....(((((....)))))....	87	52	-53.3	66	Middle
112	191	hsa-miR-151b_R+2	TCGAGGAGCTCACAGTCTAG	20	chr14	-	100109419	100109514	acctctgatgtgtcagtctctcttcagggctcccgagacacagaaacagacacctgcccTCGAGGAGCTCACAGTCTAGacaaacaaacccagggt	1	hsa-mir-151b,	hsa-mir-151b	acctctgatgtgtcagtctctcttcagggctcccgagacacagaaacagacacctgcccTCGAGGAGCTCACAGTCTagacaaacaaacccagggt	hsa-miR-151b	TCGAGGAGCTCACAGTCT	3'	Diff	gp1a	..(((((...(((..((((..((...(((((((((((...(((..........)))..)))).)))))))..))...))))..)))....))))).	93	54.2	-30.8	65.5	Middle
227	370	hsa-miR-452-5p_R+1	AACTGTTTGCAGAGGAAACTGAG	23	X	-	151959607	151959719	tataattgctaagcacttacAACTGTTTGCAGAGGAAACTGAGactttgtaactatgtcTCAGTCTCATCTGCAAAGAAGTaagtgctttgccaagctccttgagaggttagg	17	hsa-mir-452,ppy-mir-452,mml-mir-452,ptr-mir-452,ggo-mir-452,cja-mir-452,mmu-mir-452,bta-mir-452,cfa-mir-452,cfa-mir-452,efu-mir-452,rno-mir-452,ssc-mir-452,ssc-mir-452,cpo-mir-452,pal-mir-452,ocu-mir-452,	hsa-mir-452	gctaagcacttacAACTGTTTGCAGAGGAAACTGAgactttgtaactatgtctcagtCTCATCTGCAAAGAAGTAAGTGctttgc	hsa-miR-452-5p	AACTGTTTGCAGAGGAAACTGA	5'	Diff	gp1a	.......((.((((((((((..((..(((((((.((.((((((((...........)))))))).)).)))))))))..)))))))))).)).((.(((.....))).))...	85	40.7	-43.6	65	Middle
161	268	hsa-miR-299-5p	TGGTTTACCGTCCCACATACAT	22	chr14	+	101023780	101023890	tcgtgcggtacttgaagaaaTGGTTTACCGTCCCACATACATtttgaatatGTATGTGGGATGGTAAACCGCTtcttggtatccagcccagccatccaaacctccctggag	28	hsa-mir-299,hsa-mir-299,ptr-mir-299,ppy-mir-299,ppy-mir-299,ggo-mir-299,ppa-mir-299,mml-mir-299,mml-mir-299,cja-mir-299,mmu-mir-299a,cfa-mir-299,rno-mir-299a,mmu-mir-299a,cfa-mir-299,rno-mir-299a,bta-mir-299,bta-mir-299,eca-mir-299,eca-mir-299,efu-mir-299,ssc-mir-299,cpo-mir-299,cpo-mir-299,pal-mir-299a,ocu-mir-299,dno-mir-299,oar-mir-299,	hsa-mir-299	aagaaaTGGTTTACCGTCCCACATACATtttgaatatgTATGTGGGATGGTAAACCGCTTctt	hsa-miR-299-5p	TGGTTTACCGTCCCACATACAT	5'	Yes	gp1a	...((.((((((..(((((..(((((((((((((((((((((.......)))))))))))))))))))))..))))))))))))).........((((........)))).	82	47.7	-50.2	64	Middle
285	453	hsa-miR-561-5p	ATCAAGGATCTTAAACTTTGCC	22	chr2	+	188297492	188297588	cttcatccaccagtcctccaggaacATCAAGGATCTTAAACTTTGCCagagctacaaaggcAAAGTTTAAGATCCTTGAAGTtcctgggggaaccat	4	hsa-mir-561,ptr-mir-561,ggo-mir-561,nle-mir-561,	hsa-mir-561	cttcatccaccagtcctccaggaacATCAAGGATCTTAAACTTTGCCagagctacaaaggCAAAGTTTAAGATCCTTGAAGTtcctgggggaaccat	hsa-miR-561-5p	ATCAAGGATCTTAAACTTTGCC	5'	Yes	gp1a	.............((((((((((((.(((((((((((((((((((((...........))))))))))))))))))))).)))))))))))).....	79	45.4	-57.4	64	Middle
222	362	hsa-miR-450a-5p	TTTTGCGATGTGTTCCTAATAT	22	X	-	134540338	134540431	aaacgatactaaactgtTTTTGCGATGTGTTCCTAATATgcactataaatatATTGGGAACATTTTGCATGTAtagttttgtatcaatatacag	13	hsa-mir-450a-1,ptr-mir-450a-1,ppy-mir-450a-1,ppa-mir-450a-1,nle-mir-450a-1,mml-mir-450a-1,cja-mir-450b,bta-mir-450a-1,eca-mir-450a,cfa-mir-450a,dno-mir-450a,ocu-mir-450a-1,cgr-mir-450a,	hsa-mir-450a-1	aaacgatactaaactgtTTTTGCGATGTGTTCCTAATATgcactataaatatATTGGGAACATTTTGCATGTATagttttgtatcaatata	hsa-miR-450a-5p	TTTTGCGATGTGTTCCTAATAT	5'	Yes	gp1a	....(((((.(((((((...(((((..(((((((((((((.........)))))))))))))..)))))...))))))).))))).........	81	28.7	-34.3	63.5	Middle
224	365	hsa-miR-450a-5p	TTTTGCGATGTGTTCCTAATAT	22	X	-	134540495	134540607	ccaaagaaagatgctaaactatTTTTGCGATGTGTTCCTAATATgtaatataaatgtATTGGGGACATTTTGCATTCATagttttgtatcaataatatggggaaaagaggcta	15	hsa-mir-450a-2,mml-mir-450a-2,ptr-mir-450a-2,ppy-mir-450a-2,ggo-mir-450a,ppa-mir-450a-2,nle-mir-450a-2,bta-mir-450a-2,eca-mir-450c,efu-mir-450,ssc-mir-450c,cpo-mir-450a-2,pal-mir-450a-1,ocu-mir-450a-2,chi-mir-450,	hsa-mir-450a-2	ccaaagaaagatgctaaactatTTTTGCGATGTGTTCCTAATATgtaatataaatgtATTGGGGACATTTTGCATTCATagttttgtatcaataatatgg	hsa-miR-450a-5p	TTTTGCGATGTGTTCCTAATAT	5'	Yes	gp1a	(((......(((((.(((((((...(((((..(((((((((((..(.......)..)))))))))))..)))))...))))))).))))).......))).............	81	31	-35	63.5	Middle
78	63	mmu-mir-6240-p5_1ss19GT	TCTGCCCAGTGCTCTGAATGTC	22	chr11	+	77886428	77886536	atcgcgaaggcccgcggcgggtgttgatgccatgtgattTCTGCCCAGTGCTCTGAATGTCaaagtgaagaaattcaatgaagcacgggtaaacggcgggagtaactat	1	mmu-mir-6240,	mmu-mir-6240	ttgagaaaaacaaaaccaaaaaaccCCAAAGCATCGCGAAGGCCCACGGCGggtgttgactcgatgtgatttctgcccagtgctctgaaggtcaatgtgaagaaatgtgactctctt	mmu-mir-6240-p5	tctgcccagtgctctgaaggtc	5'	New	gp2b	.(((((......)))))..(((......)))..((.(((((((((...(((((((....(((...((((....)))).)))..)).)))))...))))))))).))...	73	51.4	-33.1	63.5	Middle
25	44	hsa-miR-16-2-3p_L+1R-2	ACCAATATTACTGTGCTGCTT	21	chr3	+	160404738	160404832	catacttgttccactcTAGCAGCACGTAAATATTGGCGtagtgaaatatatattaaacACCAATATTACTGTGCTGCTTtagtgtgacagggata	21	hsa-mir-16-2,ptr-mir-16-2,ppy-mir-16-2,mml-mir-16-2,cja-mir-16-2,nle-mir-16-2,oga-mir-16-2,cpo-mir-16b,pal-mir-16-2,ocu-mir-16b,sbo-mir-16-2,mmu-mir-16-2,bta-mir-16b,eca-mir-16-1,mdo-mir-16-2,cfa-mir-16-2,efu-mir-16-2,rno-mir-16,ssc-mir-16-1,dno-mir-16b,cgr-mir-16-2,	hsa-mir-16-2	gttccactcTAGCAGCACGTAAATATTGGCGtagtgaaatatatattaaacaCCAATATTACTGTGCTGCTTTAgtgtgac	hsa-miR-16-2-3p	CCAATATTACTGTGCTGCTTTA	3'	Diff	gp1a	....(((((..((((..(((((((((..((((((((.((..(((........))).)).))))))))..)))))))))..))))..)))))....	87	36.8	-37.2	63	Middle
229	374	hsa-miR-455-5p	TATGTGCCTTTGGACTACATCG	22	chr9	+	114209417	114209529	gcgagcgcctgcgcccttccctggcgtgagggTATGTGCCTTTGGACTACATCGtggaagccagcaccatGCAGTCCATGGGCATATACACTtgcctcaaggcctatgtcatc	26	hsa-mir-455,ppy-mir-455,mml-mir-455,ptr-mir-455,ggo-mir-455,cja-mir-455,cja-mir-455,nle-mir-455,oga-mir-455,mmr-mir-455,nle-mir-455,oga-mir-455,mmr-mir-455,bta-mir-455,mdo-mir-455,cfa-mir-455,cpo-mir-455,ocu-mir-455,efu-mir-455,rno-mir-455,cgr-mir-455,ssc-mir-455,dno-mir-455,chi-mir-455,tch-mir-455,tch-mir-455,	hsa-mir-455	tccctggcgtgagggTATGTGCCTTTGGACTACATCGtggaagccagcaccatGCAGTCCATGGGCATATACACttgcctcaaggcctatgtcatc	hsa-miR-455-5p	TATGTGCCTTTGGACTACATCG	5'	Yes	gp1a	(((((.(((((((((.......)))))(((((((((((((..((((((.(((.(((........))).))).))))))..))))))))).....)))).)))))).)))....	71	58.4	-46.8	63	Middle
34	33	cgr-miR-1285_L+1R-3_1ss19AG	CTGCACTCCAGCCTGGGCGACA	22						2	cgr-mir-1285,pal-mir-9226,	cgr-mir-1285	ggtcagaactcctgtgctgatcagtaagtagtgggatggtgtctgtgcatagctacTGCACTCCAGCCTGGGCAACATAGtgagacctcg	cgr-miR-1285	TGCACTCCAGCCTGGGCAACATAG	3'	Diff	gp3	((((...((((((..((((...(((..(((((((....((((....))))..)))))))))).))))..)))......)))..))))...	87	53.3	-24.4	63	Middle
233	236	PC-3p-31988_26	GGATGTTGGCTTAGAAGC	18	chr5	+	153798717	153798839	aagtctctctaccctaggactagctcagacctcctcatgaatcagccctacattcttggaagGGATGTTGGCTCAGAAGCacagagggaacctgagacagtcccccagtatgtggaaagaaca	0						3'	New	gp4	...(((.(((((.((.(((((..(((((...(((((.((..((((((..(((((((.....))))))).))))..))..))..)))))...)))))..)))))...))...))))).)))...	117	50.4	-41	62	Middle
193	317	hsa-miR-374b-5p_R-1	ATATAATACAACCTGCTAAGT	21	X	-	74218517	74218629	gaagaaatcctactcggatggATATAATACAACCTGCTAAGTgtcctagcaCTTAGCAGGTTGTATTATCATTgtccgtgtctatggctctcgtctaccagactttaaattcc	22	hsa-mir-374b,mml-mir-374b,hsa-mir-374b,mml-mir-374b,ptr-mir-374b,ggo-mir-374b,cja-mir-374b,mmu-mir-374b,bta-mir-374b,oar-mir-374b,eca-mir-374b,cfa-mir-374b,rno-mir-374,ssc-mir-374b,pal-mir-374b,pal-mir-374b,ocu-mir-374b,ocu-mir-374b,chi-mir-374b,cgr-mir-374,tch-mir-374b,tch-mir-374b,	hsa-mir-374b	actcggatggATATAATACAACCTGCTAAGTGtcctagcaCTTAGCAGGTTGTATTATCATTgtccgtgtct	hsa-miR-374b-5p	ATATAATACAACCTGCTAAGTG	5'	Diff	gp1a	...(((........((((..(..(((((((((((((((((((((....)))))))))))))))))))))..)..)))).((((..(((....)))....))))......))).	64	41.6	-44.7	61	Middle
3	4	hsa-let-7f-1-3p_1ss22CT	CTATACAATCTATTGCCTTCCT	22	chr9	+	94176333	94176442	aaaacattgctctatcagagTGAGGTAGTAGATTGTATAGTTgtggggtagtgattttaccctgttcaggagataaCTATACAATCTATTGCCTTCCCtgaggagtagac	27	hsa-let-7f-1,ppy-let-7f-1,mml-let-7f-1,bta-let-7f-1,mdo-let-7f-1,ptr-let-7f-1,ggo-let-7f,ppa-let-7f,nle-let-7f,oga-let-7f,mmr-let-7f,dma-let-7f,sbo-let-7f,cfa-let-7f,pal-let-7f,dno-let-7f-1,ocu-let-7f-1,tch-let-7f,cja-let-7f,mmu-let-7f-1,rno-let-7f-1,eca-let-7f,efu-let-7f,ssc-let-7f-2,cpo-let-7f-1,chi-let-7f,cgr-let-7f,	hsa-let-7f-1	tcagagTGAGGTAGTAGATTGTATAGTTgtggggtagtgattttaccctgttcaggagataaCTATACAATCTATTGCCTTCCCtga	hsa-let-7f-1-3p	CTATACAATCTATTGCCTTCCC	3'	Diff	gp1a	......(((((((.((((...((((((((((((((((((((((((((((((.....))))))).........)))))))))))))))))))))))..)))))))))))..	102	40	-49.5	59	Middle
55	55	cfa-miR-3958_L-1	AGATATTGCACGGTTGATCTCT	22						7	cfa-mir-3958,bta-mir-154c,eca-mir-3958,efu-mir-3958,pal-mir-3958,chi-mir-3958,oar-mir-3958,	cfa-mir-3958	gaggacgagcgtggtcacagaagctggtctgagatgttcgaaaggaggttgtccgtgatgtatttgctttgtttatggCAGATATTGCACGGTTGATCTCTtttcatcatcaaatgccttcttgaaggacccgcggcacgt	cfa-miR-3958	CAGATATTGCACGGTTGATCTCT	3'	Diff	gp3	........(((.((((....(((..(((....((((...(((((((((((..(((((..(((((((((........)))))))))..)))))..)))))))))))..))))....)))..)))....))))))).......	126	48.2	-53.5	59	Middle
229	375	hsa-miR-455-3p_R+1	GCAGTCCATGGGCATATACACT	22	chr9	+	114209417	114209529	gcgagcgcctgcgcccttccctggcgtgagggTATGTGCCTTTGGACTACATCGtggaagccagcaccatGCAGTCCATGGGCATATACACTtgcctcaaggcctatgtcatc	26	hsa-mir-455,ppy-mir-455,mml-mir-455,ptr-mir-455,ggo-mir-455,cja-mir-455,cja-mir-455,nle-mir-455,oga-mir-455,mmr-mir-455,nle-mir-455,oga-mir-455,mmr-mir-455,bta-mir-455,mdo-mir-455,cfa-mir-455,cpo-mir-455,ocu-mir-455,efu-mir-455,rno-mir-455,cgr-mir-455,ssc-mir-455,dno-mir-455,chi-mir-455,tch-mir-455,tch-mir-455,	hsa-mir-455	tccctggcgtgagggTATGTGCCTTTGGACTACATCGtggaagccagcaccatGCAGTCCATGGGCATATACACttgcctcaaggcctatgtcatc	hsa-miR-455-3p	GCAGTCCATGGGCATATACAC	3'	Diff	gp1a	(((((.(((((((((.......)))))(((((((((((((..((((((.(((.(((........))).))).))))))..))))))))).....)))).)))))).)))....	71	58.4	-46.8	57	Middle
46	80	hsa-miR-28-5p	AAGGAGCTCACAGTCTATTGAG	22	chr3	+	188688781	188688866	ggtccttgccctcAAGGAGCTCACAGTCTATTGAGttacctttctgactttccCACTAGATTGTGAGCTCCTGGAgggcaggcact	26	hsa-mir-28,ptr-mir-28,ggo-mir-28,ppa-mir-28,ppy-mir-28,mml-mir-28,nle-mir-28,mmr-mir-28,cfa-mir-28,mne-mir-28,dma-mir-28,age-mir-28,lla-mir-28,eca-mir-28,sbo-mir-28,sla-mir-28,mmu-mir-28a,bta-mir-28,chi-mir-28,efu-mir-28,rno-mir-28,ssc-mir-28,cpo-mir-28,pal-mir-28,dno-mir-28,cgr-mir-28,	hsa-mir-28	ggtccttgccctcAAGGAGCTCACAGTCTATTGAGttacctttctgactttccCACTAGATTGTGAGCTCCTGGAgggcaggcact	hsa-miR-28-5p	AAGGAGCTCACAGTCTATTGAG	5'	Yes	gp1a	(((.(((((((((.((((((((((((((((.(((((((......)))))....)).)))))))))))))))).))))))))).)))	86	52.3	-50.6	56	Middle
235	386	hsa-miR-487b-3p	AATCGTACAGGGTCATCCACTT	22	chr14	+	101046432	101046556	ggctttcttttccgtgctaacctttggtacttggagAGTGGTTATCCCTGTCCTGTTCGTtttgctcatgtcgAATCGTACAGGGTCATCCACTTtttcagtatcaagagcgcagactctggagc	20	hsa-mir-487b,ppy-mir-487b,hsa-mir-487b,ppy-mir-487b,ptr-mir-487b,ggo-mir-487b,mml-mir-487b,cja-mir-487b,mmu-mir-487b,bta-mir-487b,eca-mir-487b,cfa-mir-487b,pal-mir-487b,rno-mir-487b,ssc-mir-487b,cpo-mir-487b,dno-mir-487b,ocu-mir-487b,chi-mir-487b,oar-mir-487b,	hsa-mir-487b	ttggtacttggagaGTGGTTATCCCTGTCCTGTTCGttttgctcatgtcgAATCGTACAGGGTCATCCACTTtttcagtatcaa	hsa-miR-487b-3p	AATCGTACAGGGTCATCCACTT	3'	Yes	gp1a	.((((.....((.(((((....(((((((((..((((((((....((((((...(((((............)))))...))))))....))))))))..)))))))))))))).)).....))))	124	48	-44.3	56	Middle
118	201	hsa-miR-181b-5p_R+1	AACATTCATTGCTGTCGGTGGGTT	24	chr1	-	198858873	198858982	cctgtgcagagattattttttaaaaggtcacaatcAACATTCATTGCTGTCGGTGGGTTgaactgtgtggacaagCTCACTGAACAATGAATGCAActgtggccccgctt	25	hsa-mir-181b-1,ggo-mir-181b,ppa-mir-181b,lla-mir-181b,ptr-mir-181b-1,ppy-mir-181b,mml-mir-181b-1,mne-mir-181b,cja-mir-181b-1,nle-mir-181b-1,tch-mir-181b,oga-mir-181b-1,dma-mir-181b-1,cfa-mir-181b-1,mmu-mir-181b-1,bta-mir-181b-1,mdo-mir-181b-1,efu-mir-181b,rno-mir-181b-1,ssc-mir-181b-1,cpo-mir-181b-1,pal-mir-181b-1,dno-mir-181b-1,ocu-mir-181b-1,cgr-mir-181b,	hsa-mir-181b-1	cctgtgcagagattattttttaaaaggtcacaatcAACATTCATTGCTGTCGGTGGGTtgaactgtgtggacaagCTCACTGAACAATGAATGCAActgtggccccgctt	hsa-miR-181b-5p	AACATTCATTGCTGTCGGTGGGT	5'	Diff	gp1a	.....((.((((.....))))....(((((((.....(((((((((...((((((((((...((....))...)))))))))).)))))))))....)))))))..))..	79	44.5	-33.5	55	Middle
120	205	hsa-miR-181b-5p_R+1	AACATTCATTGCTGTCGGTGGGTT	24	chr9	+	124693710	124693798	ctgatggctgcactcAACATTCATTGCTGTCGGTGGGTTtgagtctgaatcaactcactgatcaatgaatgcaaactgcggaccaaaca	21	hsa-mir-181b-2,eca-mir-181b,ptr-mir-181b-2,ppy-mir-181b-2,mml-mir-181b-2,cja-mir-181b-2,nle-mir-181b-2,oga-mir-181e,dma-mir-181b-2,cfa-mir-181b-2,mmu-mir-181b-2,bta-mir-181b-2,mdo-mir-181b-2,efu-mir-181e,rno-mir-181b-2,ssc-mir-181b-2,cpo-mir-181b-2,pal-mir-181b-2,dno-mir-181b-2,ocu-mir-181b-2,chi-mir-181b,	hsa-mir-181b-2	ctgatggctgcactcAACATTCATTGCTGTCGGTGGGTttgagtctgaatcaaCTCACTGATCAATGAATGCAaactgcggaccaaaca	hsa-miR-181b-5p	AACATTCATTGCTGTCGGTGGGT	5'	Diff	gp1a	....((((((((.....(((((((((..(((((((((((.((.......)))))))))))))))))))))).....))))).)))....	81	46.1	-34.7	55	Middle
116	197	hsa-miR-155-5p	TTAATGCTAATCGTGATAGGGGTT	24	chr21	+	25573963	25574073	ttgctgtaggctgtatgctgTTAATGCTAATCGTGATAGGGGTTtttgcctccaactgaCTCCTACATATTAGCATTAACAgtgtatgatgcctgttactagcattcacat	20	hsa-mir-155,ptr-mir-155,ppy-mir-155,mml-mir-155,ggo-mir-155,ppa-mir-155,cja-mir-155,nle-mir-155,ocu-mir-155,oga-mir-155,cpo-mir-155,bta-mir-155,bta-mir-155,eca-mir-155,cfa-mir-155,efu-mir-155,pal-mir-155,dno-mir-155,cgr-mir-155,tch-mir-155,	hsa-mir-155	ctgTTAATGCTAATCGTGATAGGGGTTtttgcctccaactgaCTCCTACATATTAGCATTAACAg	hsa-miR-155-5p	TTAATGCTAATCGTGATAGGGGTT	5'	Yes	gp1a	.((((((((((.(((..((((((((((((((.(((.((((((((.(((....)))..)))))))))))))))))))))))))..)))...)))))....))))).......	103	40.5	-46.6	54	Middle
105	180	hsa-miR-145-3p	GGATTCCTGGAAATACTGTTCT	22	chr5	+	149430646	149430733	caccttgtcctcacgGTCCAGTTTTCCCAGGAATCCCttagatgctaagatggGGATTCCTGGAAATACTGTTCTtgaggtcatggtt	25	hsa-mir-145,ptr-mir-145,ppy-mir-145,ggo-mir-145,bta-mir-145,chi-mir-145,aja-mir-145,ppa-mir-145,nle-mir-145,oga-mir-145,mmr-mir-145,pal-mir-145,ocu-mir-145,mml-mir-145,mne-mir-145,cja-mir-145,dma-mir-145,mmu-mir-145a,eca-mir-145,mdo-mir-145,cfa-mir-145,efu-mir-145,rno-mir-145,ssc-mir-145,cpo-mir-145,	hsa-mir-145	caccttgtcctcacgGTCCAGTTTTCCCAGGAATCCCTtagatgctaagatggGGATTCCTGGAAATACTGTTCTtgaggtcatggtt	hsa-miR-145-3p	GGATTCCTGGAAATACTGTTCT	3'	Yes	gp1a	.(((.((.(((((.((..((((.((.((((((((((((.............)))))))))))).)).))))..))))))).)).))).	86	47.7	-41.8	52	Middle
472	689	hsa-mir-5100-p3_1ss17TC	ATCCCAGCGGTGCCTCCA	18	chr10	+	42997563	42997681	ccatgaggagctggcagtgggatggcctgggggtaggaGCGTGGCTTCTGGAGCTAgaccacatgggttcagATCCCAGCGGTGCCTCTAactggccacaggaccttgggcagtcagct	1	hsa-mir-5100,	hsa-mir-5100	ccatgaggagctggcagtgggatggcctgggggtaggagcgtggcttctggagctagaccacatgggTTCAGATCCCAGCGGTGCCTCTaactggccacaggaccttgggcagtcagct	hsa-mir-5100-p3	ATCCCAGCGGTGCCTCTa	3'	New	gp1a	........(((((((.(((((.(((((((((((((...((.(((..((((((.(((.......))).))))))..)))))..))))))))...))))).....)))...)).)))))))	111	62.2	-46.5	52	Middle
169	172	PC-5p-75788_11	AGTGGTACGGGAGCTGGGTT	20	chr7	+	146994171	146994245	ctagtagtaAGTGGTAAGGGAGCTGGGTTttgatttttttttaaacaaattcttttctaatgcatttattgcagg	0						5'	New	gp4	((.((((((((((.((..((((..((..((((.(((......)))))))..)).))))..)))))))))))))).	74	32	-15.3	52	Middle
261	264	PC-5p-17742_51	TCTTGAGTATGGAAGAGGT	19	chr1	+	204155936	204156020	gagagcctTCTTGAGTATGGAAGACGTctcagcagacaaggagtcctgcgctggtggcctggtctctctgctggagagggctggg	0						5'	New	gp4	...((((((((..((((.(..((((((((((((.(((.....)))....))))).)))...))))..)))))..))))))))...	79	60	-33.5	52	Middle
126	213	hsa-miR-185-3p_R-1	AGGGGCTGGCTTTCCTCTGGT	21	chr22	+	20033116	20033243	tgggcagtgggcctggctcgagcagggggcgagggatTGGAGAGAAAGGCAGTTCCTGAtggtcccctccccAGGGGCTGGCTTTCCTCTGGTccttccctcccaatgaccgcgtcttcgtcgaggcc	20	hsa-mir-185,ppy-mir-185,ptr-mir-185,ggo-mir-185,mml-mir-185,cja-mir-185,oga-mir-185,mmu-mir-185,bta-mir-185,eca-mir-185,cfa-mir-185,tch-mir-185,efu-mir-185,rno-mir-185,ssc-mir-185,cpo-mir-185,pal-mir-185,dno-mir-185,ocu-mir-185,cgr-mir-185,	hsa-mir-185	agggggcgagggatTGGAGAGAAAGGCAGTTCCTGAtggtcccctccccAGGGGCTGGCTTTCCTCTGGTCcttccctccca	hsa-miR-185-3p	AGGGGCTGGCTTTCCTCTGGTC	3'	Diff	gp1a	.((((.....))))(((((((...(((((.(((((((..(((.(((((.(((..((((..((......)).))))..))).))))))))..))))))).)))))...(((...)))....))))).))	80	65.6	-65.2	51	Middle
201	332	hsa-miR-378d_1ss20AG	ACTGGACTTGGAGTCAGAAG	20	chr4	-	5923257	5923365	cttggtccagagttcacactcagggctcattgccatcactgtttctgtccttgttcttgttgttattACTGGACTTGGAGTCAGAAAcaggttcgaatcccaactctac	2	hsa-mir-378d-1,mml-mir-378d,	hsa-mir-378d-1	actgtttctgtccttgttcttgttgttattACTGGACTTGGAGTCAGAAAcagg	hsa-miR-378d	ACTGGACTTGGAGTCAGAAA	3'	Diff	gp1a	........((((((.....((..(((.....)))....((((((((((((..((((..((.......)).))))..)))..)))))))))....)).....))))))..	52	45.9	-30.5	50.9167	Middle
203	334	hsa-miR-378c_R-5	ACTGGACTTGGAGTCAGAAG	20	chr10	-	130962588	130962668	ggaggccatcACTGGACTTGGAGTCAGAAGagtggagtcgggtcagacttcaactctgactttgaaggtggtgagtgcctc	1	hsa-mir-378c,	hsa-mir-378c	ggaggccatcACTGGACTTGGAGTCAGAAGAGTGGagtcgggtcagacttcaactctgactttgaaggtggtgagtgcctc	hsa-miR-378c	ACTGGACTTGGAGTCAGAAGAGTGG	5'	Diff	gp1a	.((((((((((((....(..((((((((....(((((((......)))))))..))))))))..).)))))))...)))))	80	54.3	-37.3	50.9167	Middle
246	402	hsa-miR-501-3p_R-2	AATGCACCCGGGCAAGGATT	20	X	+	50009722	50009805	gctcttcctctctaatcctttgtccctgggtgagagtgctttctgaatgcAATGCACCCGGGCAAGGATTctgagagggtgagc	4	hsa-mir-501,ptr-mir-501,nle-mir-501,ocu-mir-501,	hsa-mir-501	gctcttcctctctAATCCTTTGTCCCTGGGTGAGAgtgctttctgaatgcAATGCACCCGGGCAAGGATTCTgagagggtgagc	hsa-miR-501-3p	AATGCACCCGGGCAAGGATTCT	3'	Diff	gp1a	((((..((((((.(((((((.(.(((.(((((....(((.........)))...))))))))))))))))..))))))..))))	84	53.6	-42.6	50.3333	Middle
207	340	hsa-miR-380-3p_R-1_2ss9AG18AG	TATGTAATGTGGTCCACGTCT	21	chr14	+	101025000	101025110	tctccaaggtacctgaaaagATGGTTGACCATAGAACATGCGctatctctgtgtcgTATGTAATATGGTCCACATCTtctcaatatcaaattcagtcatagagggcttccc	10	hsa-mir-380,ptr-mir-380,ppy-mir-380,ggo-mir-380,mml-mir-380,mmu-mir-380,bta-mir-380,bta-mir-380,rno-mir-380,dno-mir-380,	hsa-mir-380	aagaTGGTTGACCATAGAACATGCGCtatctctgtgtcgTATGTAATATGGTCCACATCTT	hsa-miR-380-3p	TATGTAATATGGTCCACATCTT	3'	Diff	gp1a	.......((((..(((.((((((...(((((((..((((((((.........).)))))))..)))))))..)))))).))).))))......((((......))))....	80	42.3	-32.5	50	Middle
84	87	PC-5p-20253_44	TCGGCAGGGGCGGGCGGCGG	20	chr1	+	158113431	158113507	gcagggggcTCGGCAGGCGCGGGCGGCGGgtgggggcgggaggctctgcccgctcggtggctgccgcggcctcctcc	0						5'	New	gp4	..((((((((((((((.(((.(..((((((..(((........)))..))))))).))).)))))).))))))))..	73	84.4	-51.3	50	Middle
211	345	hsa-miR-409-5p_R+1	AGGTTACCCGAGCAACTTTGCATC	24	chr14	+	101065292	101065405	cctctccatggtactcggggagAGGTTACCCGAGCAACTTTGCATCtggacgacGAATGTTGCTCGGTGAACCCCTtttcggtatcaaattccaccagggaggccgtcttggag	25	hsa-mir-409,ppy-mir-409,mml-mir-409,eca-mir-409,ptr-mir-409,ggo-mir-409,ppa-mir-409,nle-mir-409,oga-mir-409,mmr-mir-409,dma-mir-409,pal-mir-409,ocu-mir-409,tch-mir-409,cja-mir-409,mmu-mir-409,bta-mir-409a,cfa-mir-409,efu-mir-409,rno-mir-409a,dno-mir-409,chi-mir-409,chi-mir-409,cgr-mir-409,oar-mir-409,	hsa-mir-409	tggtactcggggagAGGTTACCCGAGCAACTTTGCATctggacgacGAATGTTGCTCGGTGAACCCCTtttcggtatca	hsa-miR-409-5p	AGGTTACCCGAGCAACTTTGCAT	5'	Diff	gp1a	........((((((.((..(((.((((..(((((((((((((..((.....)))))).)))))))))..)))).)))..)))))))).......((((((......))))))..	79	55.3	-46.2	49	Middle
212	347	hsa-miR-410-3p	AATATAACACAGATGGCCTGT	21	chr14	+	101065891	101065998	tcttgagccgatggcactctgggtacctgagaagaggttgtctgtgatgagttcgcttttattaatgacgAATATAACACAGATGGCCTGTtttcagtaccgctaccg	18	hsa-mir-410,ppy-mir-410,ptr-mir-410,ggo-mir-410,ppa-mir-410,nle-mir-410,mml-mir-410,cja-mir-410,oga-mir-410,mmr-mir-410,cpo-mir-410,pal-mir-410,mmu-mir-410,bta-mir-410,eca-mir-410,rno-mir-410,dno-mir-410,cgr-mir-410,	hsa-mir-410	ggtacctgagaagAGGTTGTCTGTGATGAGTTCGcttttattaatgacgAATATAACACAGATGGCCTGTtttcagtacc	hsa-miR-410-3p	AATATAACACAGATGGCCTGT	3'	Yes	gp1a	......(((...)))......((((.(((((((.((((..((((((.((..((((.((........))))))..)).))))))..)))).))))))))))).......	80	46.3	-39.9	48	Middle
206	338	hsa-miR-379-3p_R-1	TATGTAACATGGTCCACTAAC	21	chr14	+	101022029	101022159	cctggttctggggtcagcaccattccgtggttcctgaagagaTGGTAGACTATGGAACGTAGGcgttatgatttctgaccTATGTAACATGGTCCACTAACtctcagtatccaatccatcctcggagggct	20	hsa-mir-379,ptr-mir-379,ppy-mir-379,mml-mir-379,ggo-mir-379,ppa-mir-379,ocu-mir-379,cja-mir-379,mmu-mir-379,bta-mir-379,eca-mir-379,cfa-mir-379,pal-mir-379,dno-mir-379,efu-mir-379,rno-mir-379,cpo-mir-379,chi-mir-379,cgr-mir-379,oar-mir-379,	hsa-mir-379	agagaTGGTAGACTATGGAACGTAGGcgttatgatttctgaccTATGTAACATGGTCCACTAACTct	hsa-miR-379-3p	TATGTAACATGGTCCACTAACT	3'	Diff	gp1a	(((...(((((((.....(((((...)))))..(((.((((.((((.(((((((..(((((((((..........)).)))))))..))))))).)))).)))))))............))))))))))..	74	49.6	-44.2	47.5	Middle
213	349	hsa-miR-411-3p_R-1	TATGTAACACGGTCCACTAAC	21	chr14	+	101023300	101023429	agcctttgtcctcggcatctctgtgtggtacttggagagaTAGTAGACCGTATAGCGTACGctttatctgtgacgTATGTAACACGGTCCACTAACcctcagtatcaaatccatccccgaggctcctgga	22	hsa-mir-411,ppy-mir-411,ptr-mir-411,ggo-mir-411,ppa-mir-411a,mml-mir-411,mmu-mir-411,bta-mir-411a,eca-mir-411,cja-mir-411,oga-mir-411a,mmr-mir-411a,cpo-mir-411,pal-mir-411,dno-mir-411,ocu-mir-411,cfa-mir-411,rno-mir-411,ssc-mir-411,chi-mir-411a,tch-mir-411,oar-mir-411a,	hsa-mir-411	tggtacttggagagaTAGTAGACCGTATAGCGTACGctttatctgtgacgTATGTAACACGGTCCACTAACCctcagtatcaaatccatccccgag	hsa-miR-411-3p	TATGTAACACGGTCCACTAACC	3'	Diff	gp1a	..((...(.((((((..........(((((((..(((...((((.((((((...(((((((.((.......)))))))))...)))))).))))...)))))))))).........)))))))....)).	82	50	-41.6	47.5	Middle
89	92	PC-3p-32187_26	GATGTCGGCTCATCTCAT	18	chr3	+	66127997	66128070	gcttttgagatagagtttcgctcttgttgcccaggctggagtgcaatggtacGATGTCGGCTCATCTCAAactc	0						3'	New	gp4	...((((((((.((((..((...((((.(((...((......))...)))))))...))))))))))))))...	68	50	-20.8	47	Middle
244	247	PC-5p-25642_35	TCGTGGGCCTGGTGGTAA	18	chr17	-	75231436	75231528	gcattcagttcacaccacccTCGGGGGCCTGGTGGTAAgaagaggaggatcggtgcctcccggccacttactagaggttgtgtgactggagga	0						5'	New	gp4	...(((((.((((((.(((((..((((((.((.((((....((......))..)))).)).)))).))....)).))).)))))))))))...	87	59.1	-36.5	47	Middle
23	40	hsa-miR-15b-3p_R-1	CGAATCATTATTTGCTGCTCT	21	chr3	+	160404588	160404685	ttgaggccttaaagtactgTAGCAGCACATCATGGTTTACAtgctacagtcaagatgCGAATCATTATTTGCTGCTCTagaaatttaaggaaattcat	24	hsa-mir-15b,ptr-mir-15b,ppy-mir-15b,ggo-mir-15b,ppa-mir-15b,mml-mir-15b,mne-mir-15b,age-mir-15b,lla-mir-15b,chi-mir-15b,cja-mir-15b,nle-mir-15b,oga-mir-15b,mmu-mir-15b,eca-mir-15b,bta-mir-15b,cfa-mir-15b,tch-mir-15b,efu-mir-15,rno-mir-15b,ssc-mir-15b,pal-mir-15b,dno-mir-15b,cgr-mir-15b,	hsa-mir-15b	ttgaggccttaaagtactgTAGCAGCACATCATGGTTTACAtgctacagtcaagatgCGAATCATTATTTGCTGCTCTAgaaatttaaggaaattcat	hsa-miR-15b-3p	CGAATCATTATTTGCTGCTCTA	3'	Diff	gp1a	.(((..(((((((...((..(((((((.((.((((((..(((.((.......)))))..)))))).)).)))))))..))...)))))))....))).	96	36.7	-29.5	46	Middle
151	251	hsa-miR-214-3p	ACAGCAGGCACAGACAGGCAGT	22	chr1	-	172138796	172138908	gggcctggctggacagagttgtcatgtgtctgCCTGTCTACACTTGCTGTGCAgaacatccgctcacctgtACAGCAGGCACAGACAGGCAGTcacatgacaacccagcctga	34	hsa-mir-214,ptr-mir-214,ppy-mir-214,ggo-mir-214,ppa-mir-214,mml-mir-214,mne-mir-214,age-mir-214,sla-mir-214,mmu-mir-214,cja-mir-214,cja-mir-214,nle-mir-214,oga-mir-214,mmr-mir-214,dma-mir-214,cpo-mir-214,pal-mir-214,dno-mir-214,ocu-mir-214,sbo-mir-214,sbo-mir-214,bta-mir-214,cfa-mir-214,ssc-mir-214,aja-mir-214,eca-mir-214,mdo-mir-214,efu-mir-214,efu-mir-214,rno-mir-214,chi-mir-214,cgr-mir-214,cgr…	hsa-mir-214	ggcctggctggacagagttgtcatgtgtcTGCCTGTCTACACTTGCTGTGCagaacatccgctcacctgtACAGCAGGCACAGACAGGCAGTcacatgacaacccagcct	hsa-miR-214-3p	ACAGCAGGCACAGACAGGCAGT	3'	Yes	gp1a	......((((((.....(((((((((((.((((((((((...((((((((((((.............))))))))))))...)))))))))).)))))))))))))))))...	104	56.6	-67.6	46	Middle
22	21	mmu-miR-5119_L+1R-1	TCATCTCATCCTGGGGCTG	19	chr3	-	52777236	52777361	gctccagaccatgtccctctgtgtagaactgcgcttagcctatgtgaactgtgaggatccccggatggcTCATCTCATCCTCGGGCTGgcacaaggcagcaccagtgacacggtgacatgtggcaa	1	mmu-mir-5119,	mmu-mir-5119	cagggctggcctatgggacagatactataagtCATCTCATCCTGGGGCTGGgtctgc	mmu-miR-5119	CATCTCATCCTGGGGCTGG	3'	Diff	gp2a	...(((...((((((...((((((...((((.(((..((((.((((.....(((((((....(((((...))))).)))))))......)))))))))))..)))).)))))).)))))))))...	120	57.1	-41.3	46	Middle
337	525	hsa-miR-1185-1-3p_R-2	ATATACAGGGGGAGACTCTT	20	chr14	+	101042968	101043082	gagccactctttggtacttgaagAGAGGATACCCTTTGTATGTTcacttgattaatggcgaATATACAGGGGGAGACTCTTatttgcgtatcaaactctgtcgaggaagacgctc	14	hsa-mir-1185-1,ppy-mir-1185-1,ptr-mir-1185-1,ppy-mir-1185-2,ggo-mir-1185,mml-mir-1185-1,mml-mir-1185-2,bta-mir-1185,eca-mir-1185,cfa-mir-1185,cpo-mir-1185,pal-mir-1185,chi-mir-1185,oar-mir-1185,	hsa-mir-1185-1	tttggtacttgaagAGAGGATACCCTTTGTATGTTcacttgattaatggcgaATATACAGGGGGAGACTCTTATttgcgtatcaaa	hsa-miR-1185-1-3p	ATATACAGGGGGAGACTCTTAT	3'	Diff	gp1a	((((.....((((((((..((((((((....(((..(((((((((.((........)).)))))))))..)))...))))).)))..))))))))....(((......)))))))	86	44.3	-38.6	45	Middle
61	61	mmu-miR-5124a_L-1R-1_1ss5CA	GTCAAGTGACTAAGAGCA	18						2	mmu-mir-5124a,pal-mir-9226,	mmu-mir-5124a	tagaaaggtgGGTCCAGTGACTAAGAGCATttgagcacttgttcttgcagaggacccaagttcaatttctag	mmu-miR-5124a	GGTCCAGTGACTAAGAGCAT	5'	Diff	gp3	((((((..(((((((..((..((((((((..........))))))))))..))))))).......)))))).	71	44.4	-24.1	45	Middle
61	109	hsa-miR-34a-5p	TGGCAGTGTCTTAGCTGGTTGT	22	chr1	-	9151668	9151777	ggccagctgtgagtgtttcttTGGCAGTGTCTTAGCTGGTTGTtgtgagcaatagtaaggaagCAATCAGCAAGTATACTGCCCTagaagtgctgcacgttgtggggccc	30	hsa-mir-34a,ptr-mir-34a,ppy-mir-34a,ggo-mir-34a,ppa-mir-34a,mml-mir-34a,mne-mir-34a,cja-mir-34a,nle-mir-34a,oga-mir-34a,cfa-mir-34a,mmr-mir-34a,age-mir-34a,lla-mir-34a,sla-mir-34a,mmu-mir-34a,bta-mir-34a,chi-mir-34a,eca-mir-34a,mdo-mir-34a,efu-mir-34a,rno-mir-34a,ssc-mir-34a,cpo-mir-34a,pal-mir-34a,dno-mir-34a,ocu-mir-34a,cgr-mir-34a,tch-mir-34a-1,tch-mir-34a-2,	hsa-mir-34a	ggccagctgtgagtgtttcttTGGCAGTGTCTTAGCTGGTTGTtgtgagcaatagtaaggaagCAATCAGCAAGTATACTGCCCTagaagtgctgcacgttgtggggccc	hsa-miR-34a-5p	TGGCAGTGTCTTAGCTGGTTGT	5'	Yes	gp1a	((((.((((((((..(((((..(((((((((((.((((((((((....((....)).....))))))))))))).))))))))..)))))..)).))))..))..)))).	109	50.9	-50.7	44	Middle
146	243	hsa-miR-200a-3p	TAACACTGTCTGGTAACGATGT	22	chr1	+	1167846	1167956	gggaccccacgtccctcccgggcccctgtgagcatcttaccggacagtgctggatttcccagcttgactcTAACACTGTCTGGTAACGATGTtcaaaggtgacccgccgct	17	hsa-mir-200a,ptr-mir-200a,ppy-mir-200a,ggo-mir-200a,mml-mir-200a,mmu-mir-200a,cfa-mir-200a,bta-mir-200a,oar-mir-200a,eca-mir-200a,efu-mir-200a,rno-mir-200a,cpo-mir-200a,pal-mir-200a,chi-mir-200a,cgr-mir-200a,tch-mir-200a,	hsa-mir-200a	ccgggcccctgtgagCATCTTACCGGACAGTGCTGGAtttcccagcttgactcTAACACTGTCTGGTAACGATGTtcaaaggtgacccgc	hsa-miR-200a-3p	TAACACTGTCTGGTAACGATGT	3'	Yes	gp1a	(((((.....)))))...((((..(((.(((((((((((((((((((((((((.....)))))...........)))))))))))).)))))))).)))...)))).....	88	59.5	-53.8	43	Middle
75	61	mmu-mir-6240-p3_1ss16GT	GCCCAGTGCTCTGAATGT	18	chr21	+	8217522	8217633	caaagcatcgcgaaggcccgcggcgggtgttgacgcgatgtgaTTTCTGCCCAGTGCTCTGAATGTcaaagtgaagaaattcaatgaagcgcgggtaaacggcgggagtaac	1	mmu-mir-6240,	mmu-mir-6240	ttgagaaaaacaaaaccaaaaaaccCCAAAGCATCGCGAAGGCCCACGGCGggtgttgactcgatgtgatttctgcccagtgctctgaaggtcaatgtgaagaaatgtgactctctt	mmu-mir-6240-p3	gcccagtgctctgaaggt	3'	New	gp2b	....((((((((...(((((...))))).....)))))))).(((((((((...(((.(((....(((...((((....)))).)))....))))))...)))))))))...	67	54.5	-40.9	43	Middle
60	60	mmu-miR-5119_R-1_1ss5TA	CATCACATCCTGGGGCTG	18						2	mmu-mir-5119,pal-mir-9226,	mmu-mir-5119	cagggctggcctatgggacagatactataagtCATCTCATCCTGGGGCTGGgtctgc	mmu-miR-5119	CATCTCATCCTGGGGCTGG	3'	Diff	gp3	(((..(..((((...(((.((((((.....)).))))..)))..))))..)..))).	56	56.1	-19.7	43	Middle
335	338	PC-5p-62616_13	CGGGCTTGGCAGAATCAGCG	20	chr16	-	81868465	81868538	aaccacaggaCGGGCTTGGCAGAATCAGCCaggaaagacccagctgaatttgactctagtctgacactgtgaag	0						5'	New	gp4	...(((((..((((((.((((((.(((((..((.....))..))))).)))).))..))))))...)))))...	68	51.4	-27.3	43	Middle
464	679	hsa-miR-4732-3p	GCCCTGACCTGTCCTGTTCTG	21	chr17	-	28861655	28861730	gagggagcTGTAGAGCAGGGAGCAGGAAGctgtgtgtgtccaGCCCTGACCTGTCCTGTTCTGcccccagcccctc	1	hsa-mir-4732,	hsa-mir-4732	gagggagcTGTAGAGCAGGGAGCAGGAAGCTgtgtgtgtccaGCCCTGACCTGTCCTGTTCTGcccccagcccctc	hsa-miR-4732-3p	GCCCTGACCTGTCCTGTTCTG	3'	Yes	gp1a	(((((.((((((((((((((..((((..((((........)))))))).....)))))))))))....))))))))	76	64.5	-37.6	42	Middle
296	299	PC-3p-37934_22	CTTGTGGAGCCATCCTTG	18	chr6	+	133523670	133523763	caaaaatgtgcagtagcaatcaaagaaccacaaccttgtttatttagatgatatctgCTTGTGGAGCCATCTTTGatttttaagtgcatttctc	0						3'	New	gp4	...(((((..(..((..(((((((((.((((((.......((((.....)))).....)))))).....)))))))))..)).)..)))))...	88	35.1	-19.9	42	Middle
115	196	hsa-miR-154-3p	AATCATACACGGTTGACCTATT	22	chr14	+	101059755	101059838	gtggtacttgaagaTAGGTTATCCGTGTTGCCTTCgctttatttgtgacgAATCATACACGGTTGACCTATTtttcagtaccaa	13	hsa-mir-154,ptr-mir-154,ppy-mir-154,ggo-mir-154,ppa-mir-154,mml-mir-154,mne-mir-154,cja-mir-154,mmu-mir-154,eca-mir-154a,rno-mir-154,dno-mir-154a,cgr-mir-154,	hsa-mir-154	gtggtacttgaagaTAGGTTATCCGTGTTGCCTTCGctttatttgtgacgAATCATACACGGTTGACCTATTtttcagtaccaa	hsa-miR-154-3p	AATCATACACGGTTGACCTATT	3'	Yes	gp1a	.(((((((..(((((((((((.((((((((...((((.......)))).....)).)))))).)))))))))))..))))))).	82	40.5	-36.4	41	Middle
178	289	hsa-miR-331-5p_R-1	CTAGGTATGGTCCCAGGGATC	21	chr12	+	95308410	95308520	cactcccaaggagtttggttttgtttgggtttgttCTAGGTATGGTCCCAGGGATCccagatcaaaccagGCCCCTGGGCCTATCCTAGAaccaacctaagctcgcgcatc	24	hsa-mir-331,ptr-mir-331,ppy-mir-331,ggo-mir-331,mml-mir-331,cja-mir-331,nle-mir-331,mmu-mir-331,bta-mir-331,cfa-mir-331,eca-mir-331,efu-mir-331,efu-mir-331,rno-mir-331,ssc-mir-331,cpo-mir-331,pal-mir-331,dno-mir-331,ocu-mir-331,dno-mir-331,ocu-mir-331,chi-mir-331,cgr-mir-331,aja-mir-331,	hsa-mir-331	gagtttggttttgtttgggtttgttCTAGGTATGGTCCCAGGGATCCcagatcaaaccagGCCCCTGGGCCTATCCTAGAAccaacctaagctc	hsa-miR-331-5p	CTAGGTATGGTCCCAGGGATCC	5'	Diff	gp1a	.(((((...))))).((((...(((((((((.((((((((.((((.(((((((..(.............)..))))))).)))))))))))).)))))))))..)).))..	94	53.2	-48.6	41	Middle
28	36	pal-miR-10001-5p_L-1_1ss2AT	TGGGCGGGCGGGGCCGGG	18	chr3	-	184315099	184315152	gAGGGCGGGCGGGGCCGGGggctcctccctgcccgccgccaccgcctccctccc	1	pal-mir-10001,	pal-mir-10001	GAGGGCGGGCGGGGCCGGGggctcctccctgcccgcCGCCGCCACCTCCCTCCC	pal-miR-10001-5p	GAGGGCGGGCGGGGCCGGG	5'	Diff	gp1b	(((((.(((((((((.((((((........)))).))))).)))))))))))..	52	87	-38.1	41	Middle
138	231	hsa-miR-196a-5p	TAGGTAGTTTCATGTTGTTGGG	22	chr17	-	48632475	48632576	tgaattggaactgctgagtgaatTAGGTAGTTTCATGTTGTTGGGcctgggtttctgaacacaacaacattaaaccacccgattcacggcagttactgctcc	15	hsa-mir-196a-1,ppy-mir-196-1,ggo-mir-196-1,mml-mir-196a-1,ptr-mir-196a-1,cja-mir-196a,oga-mir-196a,mmu-mir-196a-1,bta-mir-196a-1,chi-mir-196a,eca-mir-196a,cfa-mir-196a-1,ssc-mir-196a-1,cpo-mir-196a,ocu-mir-196a-1,	hsa-mir-196a-1	gtgaatTAGGTAGTTTCATGTTGTTGGGcctgggtttctgaacaCAACAACATTAAACCACCCGAttcac	hsa-miR-196a-5p	TAGGTAGTTTCATGTTGTTGGG	5'	Yes	gp1a	......(((((((((..((((((..(((.((((.(((((((((.....((....)).....))))))))).)))).)))..))))))))))))).)).....	91	45.1	-36	40.5	Middle
139	232	hsa-miR-196a-5p	TAGGTAGTTTCATGTTGTTGGG	22	chr12	+	53991738	53991847	tgctcgctcagctgatctgtggctTAGGTAGTTTCATGTTGTTGGGattgagttttgaactCGGCAACAAGAAACTGCCTGAGTtacatcagtcggttttcgtcgagggc	22	hsa-mir-196a-2,ptr-mir-196a-2,ppy-mir-196-2,ggo-mir-196-2,ppa-mir-196,mml-mir-196a-2,oga-mir-196,dma-mir-196,cfa-mir-196a-2,cpo-mir-196c,pal-mir-196a,dno-mir-196a,ocu-mir-196a-2,tch-mir-196a,age-mir-196,lla-mir-196,mmu-mir-196a-2,bta-mir-196a-2,efu-mir-196,rno-mir-196a,ssc-mir-196a-2,cgr-mir-196a,	hsa-mir-196a-2	tgctcgctcagctgatctgtggctTAGGTAGTTTCATGTTGTTGGGattgagttttgaactCGGCAACAAGAAACTGCCTGAGttacatcagtcggttttcgtcgagggc	hsa-miR-196a-5p	TAGGTAGTTTCATGTTGTTGGG	5'	Yes	gp1a	..(((((..(((((((.(((..(((((((((((((.(((((..(((.(..(...)..).)))..))))).)))))))))))))..)))...)))))))...).))))...	105	48.2	-48.3	40.5	Middle
110	189	hsa-miR-149-5p	TCTGGCTCCGTGTCTTCACTCCC	23	chr2	+	240455995	240456103	tcccaggccggcgcccgagcTCTGGCTCCGTGTCTTCACTCCCgtgcttgtccgaggagggagggagggacgggggctgtgctggggcagctggaacaacgcaggtcgc	18	hsa-mir-149,ptr-mir-149,ppy-mir-149,ggo-mir-149,mml-mir-149,nle-mir-149-1,nle-mir-149-2,oga-mir-149,mmu-mir-149,bta-mir-149,eca-mir-149,cfa-mir-149,efu-mir-149,rno-mir-149,ssc-mir-149,cpo-mir-149,dno-mir-149,cgr-mir-149,	hsa-mir-149	gccggcgcccgagcTCTGGCTCCGTGTCTTCACTCCCgtgcttgtccgaggagggAGGGAGGGACGGGGGCTGTGCtggggcagctgga	hsa-miR-149-5p	TCTGGCTCCGTGTCTTCACTCCC	5'	Yes	gp1a	.......(((((((((.(((...((((((((..((((.(((((...(((....)))..)))))))))..)).))))))..))).)))).)))))...............	87	70.6	-51.1	40	Middle
6	9	hsa-miR-7-5p	TGGAAGACTAGTGATTTTGTTGTT	24	chr19	+	4770670	4770779	agattagagtggctgtggtctagtgctgtgTGGAAGACTAGTGATTTTGTTGTTctgatgtactacgacaacaagtcacagccggcctcatagcgcagactcccttcgac	13	hsa-mir-7-3,ptr-mir-7-3,ppa-mir-7-3,ppy-mir-7-3,ggo-mir-7-3,mml-mir-7-3,bta-mir-7-3,cfa-mir-7-3,efu-mir-7c,cpo-mir-7-3,pal-mir-7b-2,dno-mir-7-3,tch-mir-7-1,	hsa-mir-7-3	agattagagtggctgtggtctagtgctgtgTGGAAGACTAGTGATTTTGTTGTTctgatgtactacgacaacaagtcacagccggcctcatagcgcagactcccttcgac	hsa-miR-7-5p	TGGAAGACTAGTGATTTTGTTGTT	5'	Yes	gp1a	...(..(((.((....(((((.((((((((.((....((.((((.((((((((..((......))..))))))))))))))....)).))))))))))))))))))..).	106	49.1	-37.2	39	Middle
9	14	hsa-miR-7-5p	TGGAAGACTAGTGATTTTGTTGTT	24	chr15	+	88611825	88611934	ctggatacagagtggaccggctggccccatcTGGAAGACTAGTGATTTTGTTGTTgtcttactgcgctcaacaacaaatcccagtctacctaatggtgccagccatcgca	12	hsa-mir-7-2,ptr-mir-7-2,ppy-mir-7-2,ggo-mir-7-2,ppa-mir-7-2,mml-mir-7-2,mne-mir-7-2,eca-mir-7-1,cfa-mir-7-2,ssc-mir-7-1,cpo-mir-7-2,dno-mir-7-2,	hsa-mir-7-2	ctggatacagagtggaccggctggccccatcTGGAAGACTAGTGATTTTGTTGTTgtcttactgcgctcaaCAACAAATCCCAGTCTACCTAAtggtgccagccatcgca	hsa-miR-7-5p	TGGAAGACTAGTGATTTTGTTGTT	5'	Yes	gp1a	(((....))).((((...(((((((.((((..((.(((((...((.((((((((((............))))))))))))..))))).))..)))).))))))).)))).	98	50.9	-45.5	39	Middle
13	21	hsa-miR-7-5p	TGGAAGACTAGTGATTTTGTTGTT	24	chr9	-	83969743	83969888	tacagagcctgtagaaaatatagaagattcattggatgttggcctagttctgtgTGGAAGACTAGTGATTTTGTTGTTtttagataactaaatcgaCAACAAATCACAGTCTGCCATAtggcacaggccatgcctctacaggacaa	27	hsa-mir-7-1,ppy-mir-7-1,ggo-mir-7-1,ppa-mir-7-1,lla-mir-7,ptr-mir-7-1,mml-mir-7-1,mne-mir-7-1,cja-mir-7,sla-mir-7,mmu-mir-7a-1,bta-mir-7-2,eca-mir-7-3,mdo-mir-7,cfa-mir-7-1,cpo-mir-7-1,ocu-mir-7a,tch-mir-7-4,tch-mir-7-3,efu-mir-7b,rno-mir-7a-1,ssc-mir-7-2,aja-mir-7,pal-mir-7b-1,dno-mir-7-1,chi-mir-7,sha-mir-7,	hsa-mir-7-1	ttggatgttggcctagttctgtgTGGAAGACTAGTGATTTTGTTGTTtttagataactaaatcgaCAACAAATCACAGTCTGCCATAtggcacaggccatgcctctacag	hsa-miR-7-5p	TGGAAGACTAGTGATTTTGTTGTT	5'	Yes	gp1a	.......((((((((.......((....))...((....((((((.((.(..(((((.(((((.((((.((((((((((((((....)))))..)))))))))))))))))).)))))..).))))))))..))))))))))....	101	39.7	-56.7	39	Middle
59	106	hsa-miR-33a-5p_R-1	GTGCATTGTAGTTGCATTGC	20	chr22	+	41900932	41901024	cctggcgggcagctgtgGTGCATTGTAGTTGCATTGCatgttctggtggtacccatgcaatgtttccacagtgcatcacagaggcctgcctgg	21	hsa-mir-33a,ptr-mir-33a,ggo-mir-33,ppa-mir-33,ppy-mir-33a,mml-mir-33a,mne-mir-33,cja-mir-33,mmu-mir-33,bta-mir-33a,eca-mir-33a,cfa-mir-33a,efu-mir-33,rno-mir-33,cpo-mir-33a,pal-mir-33a,dno-mir-33a,ocu-mir-33a,chi-mir-33a,cgr-mir-33,tch-mir-33a,	hsa-mir-33a	ctgtgGTGCATTGTAGTTGCATTGCAtgttctggtggtacccatgCAATGTTTCCACAGTGCATCACag	hsa-miR-33a-5p	GTGCATTGTAGTTGCATTGCA	5'	Diff	gp1a	((.(((((((..((((((((((((((....((((((((((....((.....))))))))))))....))))))))))))))..))))))).))	93	55.9	-56.2	39	Middle
174	285	hsa-miR-328-3p	CTGGCCCTCTCTGCCCTTCCGT	22	chr16	-	67202308	67202418	aagtcctgggctgtctcagagcctggagtggGGGGGCAGGAGGGGCTCAGGGAGaaagtgcatacagcccCTGGCCCTCTCTGCCCTTCCGTcccctgctcttggccatgc	19	hsa-mir-328,ptr-mir-328,ptr-mir-328,ppy-mir-328,ggo-mir-328,ppa-mir-328,mml-mir-328,cja-mir-328,mmr-mir-328,mmu-mir-328,bta-mir-328,eca-mir-328,cfa-mir-328,ssc-mir-328,dno-mir-328,ocu-mir-328,chi-mir-328,cgr-mir-328,tch-mir-328,	hsa-mir-328	tggagtGGGGGGGCAGGAGGGGCTCAGGGagaaagtgcatacagcccCTGGCCCTCTCTGCCCTTCCGTcccctg	hsa-miR-328-3p	CTGGCCCTCTCTGCCCTTCCGT	3'	Yes	gp1a	........((((.....(((((..((..(((..((((((..(((((.(((((.......((.....))))))))))))..))))))..)))..))..))))).))))....	99	65.8	-58.8	39	Middle
48	85	hsa-miR-29b-3p_L+1R-3	CTAGCACCATTTGAAATCAGT	21	chr7	-	130877457	130877543	gcttcttcaggaaGCTGGTTTCATATGGTGGTTTagatttaaatagtgattgtCTAGCACCATTTGAAATCAGTgttcttgggggag	26	hsa-mir-29b-1,ptr-mir-29b-1,ppy-mir-29b-1,ggo-mir-29b-1,ppa-mir-29b-1,mml-mir-29b-1,age-mir-29b,lla-mir-29b,bta-mir-29b-1,eca-mir-29b,cja-mir-29b-2,nle-mir-29b-1,cfa-mir-29b-1,pal-mir-29b-1,oga-mir-29b-1,mmr-mir-29b-1,cpo-mir-29b-1,dno-mir-29b-1,ocu-mir-29b-1,tch-mir-29b-2,mmu-mir-29b-1,mdo-mir-29b-1,efu-mir-29b,rno-mir-29b-1,ssc-mir-29b-1,cgr-mir-29b,	hsa-mir-29b-1	cttcaggaaGCTGGTTTCATATGGTGGTTTAGAtttaaatagtgattgtcTAGCACCATTTGAAATCAGTGTTcttggggg	hsa-miR-29b-3p	TAGCACCATTTGAAATCAGTGTT	3'	Diff	gp1a	.((((..((((((((((((((((.((((((..((((((.............)))))))))))).)))))))))).))))))..))))	86	40.2	-37.8	38.5	Middle
50	89	hsa-miR-29b-3p_L+1R-3	CTAGCACCATTTGAAATCAGT	21	chr1	-	207802438	207802527	tcttcttctggaagCTGGTTTCACATGGTGGCTTAGAtttttccatctttgtatCTAGCACCATTTGAAATCAGTgttttaggagtaaga	31	hsa-mir-29b-2,ptr-mir-29b-2,ppy-mir-29b-2,ggo-mir-29b-2,ppa-mir-29b-2,mml-mir-29b-2,mne-mir-29b,sla-mir-29b,mmu-mir-29b-2,bta-mir-29b-2,eca-mir-29b-2,rno-mir-29b-2,rno-mir-29b-3,oar-mir-29b-2,oar-mir-29b-1,aja-mir-29b,cja-mir-29b-1,nle-mir-29b-2,oga-mir-29b-2,mmr-mir-29b-2,cfa-mir-29b-2,bta-mir-29e,mdo-mir-29b-2,ssc-mir-29b-2,chi-mir-29b,cpo-mir-29b-2,pal-mir-29b-2,dno-mir-29b-2,ocu-mir-29b-2,tch…	hsa-mir-29b-2	cttctggaagCTGGTTTCACATGGTGGCTTAGatttttccatctttgtatcTAGCACCATTTGAAATCAGTGTTttaggag	hsa-miR-29b-3p	TAGCACCATTTGAAATCAGTGTT	3'	Diff	gp1a	(((((((((..((((((((((((.((((((.((.((((..............)))))))))))).)))))))))).))..))))).))))	90	37.8	-33.5	38.5	Middle
52	40	mmu-miR-5106_R-4_1ss1AG	GGGTCTGTAGCTCAGTTGG	19	chr7	-	47273759	47273802	tctgcccactggaggacagtAGGTCTGTAGCTCAGTTGGgcttc	1	mmu-mir-5106,	mmu-mir-5106	cactcgagcaacaacaacagcaacaacccgagagcctatctagggcctAGGTCTGTAGCTCAGTTGGCAGAgt	mmu-miR-5106	AGGTCTGTAGCTCAGTTGGCAGA	3'	Diff	gp2b	...(((((((((...((((.....))))...)))).)))))...	38	56.8	-17.4	38.5	Middle
69	121	hsa-miR-98-5p	TGAGGTAGTAAGTTGTATTGTT	22	X	-	53556223	53556341	aggattctgctcatgccagggTGAGGTAGTAAGTTGTATTGTTgtggggtagggatattaggccccaattagaagataaCTATACAACTTACTACTTTCCCtggtgtgtggcatattca	25	hsa-mir-98,ptr-mir-98,ppy-mir-98,ggo-mir-98,ppa-mir-98,mml-mir-98,age-mir-98,cja-mir-98,nle-mir-98,oga-mir-98,dma-mir-98,mmr-mir-98,mmu-mir-98,bta-mir-98,eca-mir-98,cfa-mir-98,rno-mir-98,ssc-mir-98,cpo-mir-98,pal-mir-98,dno-mir-98,ocu-mir-98,chi-mir-98,cgr-mir-98,tch-mir-98,	hsa-mir-98	aggattctgctcatgccagggTGAGGTAGTAAGTTGTATTGTTgtggggtagggatattaggccccaattagaagataaCTATACAACTTACTACTTTCCCtggtgtgtggcatattca	hsa-miR-98-5p	TGAGGTAGTAAGTTGTATTGTT	5'	Yes	gp1a	.((((..((((((..((((((.(((((((((((((((((.((((((((((...........)))))).........)))).)))))))))))))))))))))))..)).)))).)))).	117	42.9	-56.7	38	Middle
117	92	bta-miR-11980_R-2_1ss4CG	AGGGAACGGGCTTGGCGG	18	chr21	+	8400775	8400800	acagccaAGGGAACGGGCTTGGCGGa	1	bta-mir-11980,	bta-mir-11980	AGGCAACGGGCTTGGCGGAGgcttgtcccgctcctccttagcccgttccctgagc	bta-miR-11980	AGGCAACGGGCTTGGCGGAG	3'	Diff	gp2b	...((((((........))))))...	20	65.4	-9.3	38	Middle
118	92	bta-miR-11980_R-2_1ss4CG	AGGGAACGGGCTTGGCGG	18	chr21	+	8445007	8445032	acagccaAGGGAACGGGCTTGGCGGa	1	bta-mir-11980,	bta-mir-11980	AGGCAACGGGCTTGGCGGAGgcttgtcccgctcctccttagcccgttccctgagc	bta-miR-11980	AGGCAACGGGCTTGGCGGAG	3'	Diff	gp2b	...((((((........))))))...	20	65.4	-9.3	38	Middle
24	27	PC-5p-60267_14	GGGAGACTGGAATTCCTG	18	chr1	+	22134619	22134711	catctgtaaagtgGGGAGACTGGAATTCCTGcacgcaggaggcctaaatgaatgaaatctgtgtgcaggagatgctcgtccctgctgcagcat	0						5'	New	gp4	...((((..((..((((....((..((((((((((((((..................))))))))))))))...))..))))..))))))...	87	51.6	-35.2	38	Middle
73	76	PC-5p-40606_20	TGGATCTCTGGAATAGAC	18	chr15	-	55220185	55220263	attggtttacaatTGGTTCTCTGGAATAGACatatcaaagaatcaaacaccatgtctcagaagaactttgtaagcctaa	0						5'	New	gp4	...(((((((((..(((((((((....((((((..................))))))))).)))))))))))))))...	73	34.2	-22.7	38	Middle
396	600	hsa-mir-3159-p3_1ss22TC	CTCACGCCTGTAATCCCAGCAC	22	chr11	+	18387787	18387860	ccaaagtcctaggattacaagtgtcggccacgggctgggcacagtggCTCACGCCTGTAATCCCAGCATtttgg	1	hsa-mir-3159,	hsa-mir-3159	ccaaagtccTAGGATTACAAGTGTCGGCCACgggctgggcacagtggctcacgcctgtaatcccagcattttgg	hsa-mir-3159-p3	ctcacgcctgtaatcccagcat	3'	New	gp1a	(((((((.((.((((((((.((((..(((((..((...))...)))))..)))).)))))))).)).)))))))	74	56.8	-35.7	37.5	Middle
517	737	hsa-mir-8086-p3_1ss2GT	TTGCTCTGTTGCCCAGGCTGG	21	chr10	-	28289258	28289350	tccactagtctgctagtctggactgatatggttagcttttttttttttttgagatggagtcTGGCTCTGTTGCCCAGGCTGGagtacagtggc	1	hsa-mir-8086,	hsa-mir-8086	tccactagtcTGCTAGTCTGGACTGATATGGTtagcttttttttttttttgagatggagtctggctctgttgcccaggctggagtacagtggc	hsa-mir-8086-p3	tggctctgttgcccaggctgg	3'	New	gp1a	.(((((.((((.(((((((((...((((..(..(((((..((((......))))..))).))..)..))))..))))))))))).))))))).	91	46.2	-33	37.5	Middle
12	20	hsa-let-7b-3p_1ss22CT	CTATACAACCTACTGCCTTCCT	22	chr22	+	46113652	46113804	ggcgggccctcccgcagtgcaaggccgggcctggcggggTGAGGTAGTAGGTTGTGTGGTTtcagggcagtgatgttgcccctcggaagataaCTATACAACCTACTGCCTTCCCtgaggagcccagtgacacgaccccatgggagggccgcc	22	hsa-let-7b,ptr-let-7b,ppy-let-7b,mml-let-7b,ggo-let-7b,ppa-let-7b,oga-let-7b,mmr-let-7b,dma-let-7b,sbo-let-7b,cja-let-7b,mmu-let-7b,bta-let-7b,mdo-let-7b,cfa-let-7b,rno-let-7b,cpo-let-7b,dno-let-7b,ocu-let-7b,chi-let-7b,cgr-let-7b,oar-let-7b,	hsa-let-7b	cggggTGAGGTAGTAGGTTGTGTGGTTtcagggcagtgatgttgcccctcggaagataaCTATACAACCTACTGCCTTCCCtg	hsa-let-7b-3p	CTATACAACCTACTGCCTTCCC	3'	Diff	gp1a	(((.((((((((((..(((....((.((((((..(((((.(((((((((((((((((((((...((((((.....)))))).((....)).)))))))))))))))))))))))))).)).)))).))..))).......)))))))))))))	153	64.1	-90.3	37	Middle
28	50	hsa-miR-18a-3p_R-2	ACTGCCCTAAGTGCTCCTTCT	21	chr13	+	91350737	91350834	tgttgagtgctttttgttcTAAGGTGCATCTAGTGCAGATAGtgaagtagattagcatctACTGCCCTAAGTGCTCCTTCTggcataagaagttatgt	27	hsa-mir-18a,ptr-mir-18a,ppy-mir-18a,ggo-mir-18a,ppa-mir-18,mml-mir-18a,mne-mir-18,age-mir-18,lla-mir-18,sla-mir-18,lca-mir-18,bta-mir-18a,oga-mir-18,eca-mir-18a,mmr-mir-18,mmu-mir-18a,rno-mir-18a,mdo-mir-18a,cfa-mir-18a,ssc-mir-18a,efu-mir-18,cpo-mir-18a,dno-mir-18a,ocu-mir-18a,pal-mir-18a,chi-mir-18a,cgr-mir-18a,	hsa-mir-18a	tgttcTAAGGTGCATCTAGTGCAGATAGtgaagtagattagcatctACTGCCCTAAGTGCTCCTTCTGGca	hsa-miR-18a-3p	ACTGCCCTAAGTGCTCCTTCTGG	3'	Diff	gp1a	........(((((((((.((((((.(((..(((.((((.(((....((......))..))))))).)))..))).)))..))).))))))))).....	85	40.8	-27.5	37	Middle
179	291	hsa-miR-335-5p_R-2	TCAAGAGCAATAACGAAAAAT	21	chr7	+	130496111	130496215	tgttttgagcgggggTCAAGAGCAATAACGAAAAATgtttgtcataaaccgTTTTTCATTATTGCTCCTGACCtcctctcatttgctatattcaattaagtaagt	18	hsa-mir-335,ptr-mir-335,ppy-mir-335,ggo-mir-335,mml-mir-335,cja-mir-335,bta-mir-335,eca-mir-335,cfa-mir-335,cpo-mir-335,pal-mir-335,dno-mir-335,ocu-mir-335,tch-mir-335,efu-mir-335,rno-mir-335,ssc-mir-335,chi-mir-335,	hsa-mir-335	tgttttgagcgggggTCAAGAGCAATAACGAAAAATGTttgtcataaaccgTTTTTCATTATTGCTCCTGACCtcctctcatttgctatattca	hsa-miR-335-5p	TCAAGAGCAATAACGAAAAATGT	5'	Diff	gp1a	.((..((((.((((((((.(((((((((.((((((((.((......)).)))))))).))))))))).)))))))).))))...))...................	85	36.2	-41.5	37	Middle
371	567	hsa-miR-1307-5p	TCGACCGGACCTCGACCGGCT	21	chr10	-	103394253	103394401	catcaagacccagctgagtcactgtcactgcctaccaatcTCGACCGGACCTCGACCGGCTcgtctgtgttgccaatcgACTCGGCGTGGCGTCGGTCGTGGtagataggcggtcatgcatacgaattttcagctcttgttctggtgac	18	hsa-mir-1307,ppy-mir-1307,ptr-mir-1307,ggo-mir-1307,ppa-mir-1307,nle-mir-1307,ocu-mir-1307,cja-mir-1307,mmr-mir-1307,dma-mir-1307,bta-mir-1307,eca-mir-1307,cfa-mir-1307,efu-mir-1307,ssc-mir-1307,pal-mir-1307,dno-mir-1307,chi-mir-1307,	hsa-mir-1307	catcaagacccagctgagtcactgtcactgcctaccaatcTCGACCGGACCTCGACCGGCTcgtctgtgttgccaatcgACTCGGCGTGGCGTCGGTCGTGgtagataggcggtcatgcatacgaattttcagctcttgttctggtgac	hsa-miR-1307-5p	TCGACCGGACCTCGACCGGCT	5'	Yes	gp1a	(((((..((..(((((((((..(((.((((((((...(((.(((((((.((.((.(((..(((..((......))..)))..))))).))..))))))).)))...))))))))...)))...))...)))))))...))..)))))..	147	56.4	-56.1	37	Middle
430	642	hsa-mir-3960-p3_1ss16AT	CGGCGGCGGCGGCGGTGG	18	chr9	+	127785833	127785923	ggcgccccggctccccgcgcccccgatcggggccgccgctagtagtggcggcggcggaggcgggggcagCGGCGGCGGCGGCGGAGGcgcc	1	hsa-mir-3960,	hsa-mir-3960	ggcgccccggctccccgcgcccccgatcggggccgccgctagtagtGGCGGCGGCGGAGGCGGGGGcagcggcggcggcggcggaggcgcc	hsa-mir-3960-p3	cggcggcggcggcggagg	3'	New	gp1a	(((((((((((((((((((((((((.((...((((((((((....))))))))))...))))))))).)))).)).)))..))).))))))	91	87.9	-69.5	36.5	Middle
35	38	PC-5p-46628_18	GGTGGTTCTGTATGGAAG	18	chr11	-	66328695	66328757	cacGGTGGTTCTGTATGCAAGtttattgtctgtttccctcactagaatgccagagccaccccc	0						5'	New	gp4	...((((((((((...(((..((((.((...........)).)))).)))))))))))))...	57	50.8	-19.4	36	Middle
264	267	PC-3p-58186_14	GAAAGTGGACGTATAGGGT	19	chr11	+	19801477	19801576	tttcctcttccctctctgaggcttacgtctgcctggatctttttcttttcagtagagcaaggcagtttcggcctccacctGAAAGTGGAAGTATAGGGTc	0						3'	New	gp4	..(((((((((((.((.((((((.....((((((...(((.............)))...))))))....)))))).....)).)).)))))...))))..	96	49	-31.2	36	Middle
40	68	hsa-miR-25-5p_R+2	AGGCGGAGACTTGGGCAATTGCT	23	chr7	-	100093552	100093650	cgggactggccagtgttgagAGGCGGAGACTTGGGCAATTGCTggacgctgccctgggCATTGCACTTGTCTCGGTCTGAcagtgccggcccaacactg	28	hsa-mir-25,ptr-mir-25,ppy-mir-25,ggo-mir-25,ppa-mir-25,mml-mir-25,mne-mir-25,lla-mir-25,mmu-mir-25,eca-mir-25,aja-mir-25,cja-mir-25,nle-mir-25,oga-mir-25,dma-mir-25,cpo-mir-25,pal-mir-25,dno-mir-25,ocu-mir-25,tch-mir-25,bta-mir-25,oar-mir-25,mdo-mir-25,cfa-mir-25,efu-mir-25,rno-mir-25,chi-mir-25,cgr-mir-25,	hsa-mir-25	ggccagtgttgagAGGCGGAGACTTGGGCAATTGctggacgctgccctgggCATTGCACTTGTCTCGGTCTGAcagtgccggcc	hsa-miR-25-5p	AGGCGGAGACTTGGGCAATTG	5'	Diff	gp1a	.(((.((((.((.((((...((((.(((((..(((((((.(((((.......))..)))))))).)).))))).)))))))).))))))))).......	91	62.6	-41.3	35	Middle
58	104	hsa-miR-32-5p_R-1	TATTGCACATTACTAAGTTGC	21	chr9	-	109046215	109046310	gcttgctctggtggagaTATTGCACATTACTAAGTTGCaTGTTGTCACGGCCTCAATGcaatttagtgtgtgtgatattttcacatgagtgcatgc	32	hsa-mir-32,ptr-mir-32,ppy-mir-32,ggo-mir-32,ppa-mir-32,mml-mir-32,mne-mir-32,sla-mir-32,mmu-mir-32,hsa-mir-32,ptr-mir-32,ppy-mir-32,ggo-mir-32,ppa-mir-32,mml-mir-32,mne-mir-32,sla-mir-32,mmu-mir-32,cja-mir-32,bta-mir-32,eca-mir-32,mdo-mir-32,cfa-mir-32,ocu-mir-32,tch-mir-32,rno-mir-32,ssc-mir-32,ssc-mir-32,cpo-mir-32,pal-mir-32,dno-mir-32,cgr-mir-32,	hsa-mir-32	ggagaTATTGCACATTACTAAGTTGCAtgttgtcacggcctcaatgCAATTTAGTGTGTGTGATATTTtc	hsa-miR-32-5p	TATTGCACATTACTAAGTTGCA	5'	Diff	gp1a	((..((((..((((((((((..((((.((((((((((((((..((....))..).)))))))))))))))))..))))))))))..))))))....	92	42.7	-43.7	35	Middle
182	297	hsa-miR-340-5p	TTATAAAGCAATGAGACTGATT	22	chr5	-	180015292	180015402	accgtttgtacctggtgtgaTTATAAAGCAATGAGACTGATTgtcatatgtcgtttgtgggaTCCGTCTCAGTTACTTTATAGCcatacctggtatcttataccacagatc	25	hsa-mir-340,ptr-mir-340,ppy-mir-340,ggo-mir-340,ppa-mir-340,nle-mir-340,dma-mir-340,mml-mir-340,cja-mir-340,oga-mir-340,mmr-mir-340,mmu-mir-340,bta-mir-340,eca-mir-340,cfa-mir-340,rno-mir-340-2,rno-mir-340-1,ssc-mir-340-2,ssc-mir-340-1,cpo-mir-340,pal-mir-340,dno-mir-340,ocu-mir-340,chi-mir-340,cgr-mir-340,	hsa-mir-340	ttgtacctggtgtgaTTATAAAGCAATGAGACTGATTgtcatatgtcgtttgtgggaTCCGTCTCAGTTACTTTATAGCcatacctggtatctta	hsa-miR-340-5p	TTATAAAGCAATGAGACTGATT	5'	Yes	gp1a	.......(((((.((((((..(((((((...((((((.(((...((((.......))))..))).))))))....)))))))..)))))).)))))...............	89	40.5	-33.7	35	Middle
250	407	hsa-miR-532-5p_R-1	CATGCCTTGAGTGTAGGACCG	21	X	+	50003147	50003257	ccgacttgctttctctcctcCATGCCTTGAGTGTAGGACCGttggcatcttaattacCCTCCCACACCCAAGGCTTGCAgaagagcgagccttctcttccctctccagtgc	24	hsa-mir-532,ppy-mir-532,ptr-mir-532,ggo-mir-532,ppa-mir-532,nle-mir-532,mmr-mir-532,dma-mir-532,tch-mir-532,mml-mir-532,cja-mir-532,oga-mir-532,mmu-mir-532,bta-mir-532,eca-mir-532,cfa-mir-532,efu-mir-532,rno-mir-532,ssc-mir-532,cpo-mir-532,pal-mir-532,dno-mir-532,ocu-mir-532,chi-mir-532,	hsa-mir-532	cgacttgctttctctcctcCATGCCTTGAGTGTAGGACCGTtggcatcttaattacCCTCCCACACCCAAGGCTTGCAgaagagcgagcct	hsa-miR-532-5p	CATGCCTTGAGTGTAGGACCGT	5'	Diff	gp1a	..((...(((..((((.((.((.((((((.((((.(((..((.............))..))).)))).)))))).)).)).))))..)))..)).................	92	55	-30.6	35	Middle
61	48	mmu-miR-5124a_L-1_1ss5CA	GTCAAGTGACTAAGAGCAT	19	chr1	+	221322155	221322200	ggGTGAAGTGACTAAGAGCATtaagtctcaaatgttgggtcacctg	1	mmu-mir-5124a,	mmu-mir-5124a	tagaaaggtgGGTCCAGTGACTAAGAGCATttgagcacttgttcttgcagaggacccaagttcaatttctag	mmu-miR-5124a	GGTCCAGTGACTAAGAGCAT	5'	Diff	gp2b	((((((...(((...((((.....).)))....)))...)))))).	45	45.7	-11.5	35	Middle
37	40	PC-3p-21117_42	GCCAGTGGCAATGATGAAT	19	chr3	-	30335624	30335762	aaaaaaaaaatgaatgtagctaatgttcaatgtgttgatgtccatgtggaactctttccttgaatcaataatgggaaattGCCAGTGGCAATGATGCATcttatcaagcctactctattgaattccttttttttttttt	0						3'	New	gp4	((((((((((.((((((((((..((....(((..((..((.((((.(((.....((((((............))))))...)))))))))..))..))).....)))).))))........)))).))))))))))...	136	31.7	-25.8	35	Middle
313	316	PC-5p-34799_24	TCTTAGGAAGCGAAGCAAT	19	chr19	+	5395385	5395463	ccgggTCTTAGGAAGCAAAGCAATggggccgggcgcgtggcggctcacacctgtaatcccagcgcttttggagaccaag	0						5'	New	gp4	...((((((..(((((...((..(((((.((((...((((....)))).))))...))))))))))))..))))))...	73	62	-28.2	35	Middle
342	345	PC-5p-21117_42	GCCAGTGGCAATGATGAAT	19	X	-	86799200	86799261	gaagatGCCAGTGGCAATGATGAAGgaaagtgccttcagtttcaaaaagttgttggatcagt	0						5'	New	gp4	...(((.((((..((..(((((((((......))))))...)))....))..)))))))...	56	41.9	-18.1	35	Middle
145	242	hsa-miR-200b-3p	TAATACTGCCTGGTAATGATGA	22	chr1	+	1167092	1167202	cggcccccggacccagctcgggcagccgtggccatcttactgggcagcattggatggagtcaggtctcTAATACTGCCTGGTAATGATGAcggcggagccctgcacgcagc	16	hsa-mir-200b,ggo-mir-200b,mmu-mir-200b,bta-mir-200b,oar-mir-200b,eca-mir-200b,mdo-mir-200b,cfa-mir-200b,efu-mir-200b,rno-mir-200b,ssc-mir-200b,cpo-mir-200b,pal-mir-200b,chi-mir-200b,cgr-mir-200b,tch-mir-200b,	hsa-mir-200b	ccagctcgggcagccgtggcCATCTTACTGGGCAGCATTGGAtggagtcaggtctcTAATACTGCCTGGTAATGATGAcggcggagccctgcacg	hsa-miR-200b-3p	TAATACTGCCTGGTAATGATGA	3'	Yes	gp1a	.(((.....).))..((..((((.(((((...((((((((..(((((.((((((.((.......)))))))).)))))..)))).)))))))))...)))).)).......	89	64	-43.6	34	Middle
249	406	hsa-miR-505-3p_L-2R+2	TCAACACTTGCTGGTTTCCTCT	22	X	-	139924126	139924237	taaattgatgcacccagtggGGGAGCCAGGAAGTATTGATGtttctgccagtttagcgTCAACACTTGCTGGTTTCCTCTctggagcatcgccaagttcgtggattttcatt	20	hsa-mir-505,mml-mir-505,eca-mir-505,ptr-mir-505,ppy-mir-505,ggo-mir-505,cja-mir-505,nle-mir-505,oga-mir-505,mmu-mir-505,bta-mir-505,cfa-mir-505,rno-mir-505,ssc-mir-505,cpo-mir-505,dno-mir-505,ocu-mir-505,chi-mir-505,cgr-mir-505,tch-mir-505,	hsa-mir-505	gatgcacccagtggGGGAGCCAGGAAGTATTGATGTttctgccagtttagCGTCAACACTTGCTGGTTTCCTctctggagcatc	hsa-miR-505-3p	CGTCAACACTTGCTGGTTTCCT	3'	Diff	gp1a	......(((((..((((.(((((((((((.((((.((((((((...........)))))))).)))).))))))))))).)))).))))).(((......))).........	84	47.3	-48	34	Middle
62	49	mmu-mir-6236-p5_1ss9CG_2	TGCCGAATGAACTAGCCCTGA	21	chr4	-	69430954	69431015	acaactcaccTGCCGAATCAACTAGCCCTGAAAATGGATGGCGCTGGAGcgttgggaggcta	1	mmu-mir-6236,	mmu-mir-6236	acaactcacctgccgaatcaactagccctgaaaatggatggcgctggagcgtggggaccatacccaGCCGTCGCCGGCAGTCAGGggtgggggtgggggtggagaaagaaaaaaaatcaataa	mmu-mir-6236-p5	tgccgaatcaactagccctga	5'	New	gp2b	........(((.((((.....(((((((...........)).)))))....)))).)))...	51	54.8	-17.8	34	Middle
22	38	hsa-miR-15a-5p	TAGCAGCACATAATGGTTTGTG	22	chr13	-	50049108	50049202	accttggagtaaagTAGCAGCACATAATGGTTTGTGgattttgaaaaggtgcaggccatattgtgctgcctcaaaaatacaaggatctgatcttc	29	hsa-mir-15a,ptr-mir-15a,ppy-mir-15a,ggo-mir-15a,ppa-mir-15a,mml-mir-15a,mne-mir-15a,age-mir-15a,lla-mir-15a,sla-mir-15a,lca-mir-15a,bta-mir-15a,nle-mir-15a,oga-mir-15a,mmr-mir-15a,cfa-mir-15a,dno-mir-15a,tch-mir-15a,mmu-mir-15a,mmu-mir-15a,eca-mir-15a,mdo-mir-15a,rno-mir-15a,ssc-mir-15a,cpo-mir-15a,pal-mir-15a,ocu-mir-15a,chi-mir-15a,cgr-mir-15a,	hsa-mir-15a	ccttggagtaaagTAGCAGCACATAATGGTTTGTGgattttgaaaaggtgCAGGCCATATTGTGCTGCCTCAaaaatacaagg	hsa-miR-15a-5p	TAGCAGCACATAATGGTTTGTG	5'	Yes	gp1a	.(((((..........((((((((..((((..(((...............)))..))))..))))))))..........)))))...........	53	41.1	-29.4	33	Middle
26	46	hsa-miR-17-3p_R+1	ACTGCAGTGAAGGCACTTGTAGC	23	chr13	+	91350605	91350689	gtcagaataatgtCAAAGTGCTTACAGTGCAGGTAGtgatatgtgcatctACTGCAGTGAAGGCACTTGTAGCattatggtgaca	31	hsa-mir-17,ptr-mir-17,ggo-mir-17,ppa-mir-17,mml-mir-17,mne-mir-17,age-mir-17,lla-mir-17,sla-mir-17,lca-mir-17,bta-mir-17,ppy-mir-17,cja-mir-17,nle-mir-17,oga-mir-17,pal-mir-17,tch-mir-17,mmr-mir-17,mmu-mir-17,eca-mir-17,mdo-mir-17,cfa-mir-17,cpo-mir-17,dno-mir-17,ocu-mir-17,efu-mir-17,rno-mir-17-1,ssc-mir-17,chi-mir-17,oar-mir-17,cgr-mir-17,	hsa-mir-17	gtcagaataatgtCAAAGTGCTTACAGTGCAGGTAGtgatatgtgcatctACTGCAGTGAAGGCACTTGTAGcattatggtgac	hsa-miR-17-3p	ACTGCAGTGAAGGCACTTGTAG	3'	Diff	gp1a	((((..(((((((..((((((((.((.(((((.(((((.......)).)))))))).)).))))))))...)))))))..)))).	84	42.4	-36	33	Middle
48	84	hsa-miR-29b-1-5p_R-3	GCTGGTTTCATATGGTGGTTT	21	chr7	-	130877457	130877543	gcttcttcaggaaGCTGGTTTCATATGGTGGTTTagatttaaatagtgattgtCTAGCACCATTTGAAATCAGTgttcttgggggag	26	hsa-mir-29b-1,ptr-mir-29b-1,ppy-mir-29b-1,ggo-mir-29b-1,ppa-mir-29b-1,mml-mir-29b-1,age-mir-29b,lla-mir-29b,bta-mir-29b-1,eca-mir-29b,cja-mir-29b-2,nle-mir-29b-1,cfa-mir-29b-1,pal-mir-29b-1,oga-mir-29b-1,mmr-mir-29b-1,cpo-mir-29b-1,dno-mir-29b-1,ocu-mir-29b-1,tch-mir-29b-2,mmu-mir-29b-1,mdo-mir-29b-1,efu-mir-29b,rno-mir-29b-1,ssc-mir-29b-1,cgr-mir-29b,	hsa-mir-29b-1	cttcaggaaGCTGGTTTCATATGGTGGTTTAGAtttaaatagtgattgtcTAGCACCATTTGAAATCAGTGTTcttggggg	hsa-miR-29b-1-5p	GCTGGTTTCATATGGTGGTTTAGA	5'	Diff	gp1a	.((((..((((((((((((((((.((((((..((((((.............)))))))))))).)))))))))).))))))..))))	86	40.2	-37.8	33	Middle
88	154	hsa-miR-130b-5p_R+1	ACTCTTTCCCTGTTGCACTACT	22	chr22	+	21653284	21653395	ccctgggggaggcactggcaggcctgcccgacACTCTTTCCCTGTTGCACTACTataggccgctgggaagCAGTGCAATGATGAAAGGGCATcggtcaggtccagcctgcta	15	hsa-mir-130b,ptr-mir-130b,ppy-mir-130b,ggo-mir-130b,mml-mir-130b,cja-mir-130b,bta-mir-130b,eca-mir-130b,cfa-mir-130b,dno-mir-130b,rno-mir-130b,ssc-mir-130b,cpo-mir-130b,ocu-mir-130b,chi-mir-130b,	hsa-mir-130b	ggcctgcccgacACTCTTTCCCTGTTGCACTACtataggccgctgggaagCAGTGCAATGATGAAAGGGCATcggtcaggtc	hsa-miR-130b-5p	ACTCTTTCCCTGTTGCACTAC	5'	Diff	gp1a	((....))..((((..(((.((((((.((((..(((((((...((((((((..........(((....)))))))))))...)))))))..)))).))))))..))))))).	101	60.7	-46.2	33	Middle
172	282	hsa-miR-324-3p_L-3R+1	ACTGCCCCAGGTGCTGCTGGT	21	chr17	-	7223273	7223384	ctgagctgactatgcctcccCGCATCCCCTAGGGCATTGGtgtaaagctggagacccACTGCCCCAGGTGCTGCTGGGggttgtagtctgacccgactgggaagaaagcccc	22	hsa-mir-324,ppy-mir-324,mml-mir-324,eca-mir-324,ptr-mir-324,ggo-mir-324,cja-mir-324,nle-mir-324,pal-mir-324,tch-mir-324,mmr-mir-324,mmu-mir-324,bta-mir-324,cfa-mir-324,efu-mir-324,rno-mir-324,ssc-mir-324,cpo-mir-324,dno-mir-324,ocu-mir-324,chi-mir-324,cgr-mir-324,	hsa-mir-324	ctgactatgcctcccCGCATCCCCTAGGGCATTGGTGtaaagctggagaCCCACTGCCCCAGGTGCTGCTGGgggttgtagtc	hsa-miR-324-3p	CCCACTGCCCCAGGTGCTGCTGG	3'	Diff	gp1a	....(((((((((..(((((.(((...(((.(((((.(((.((..........))))).))))).)))...))).)))))..))))))...(((....))).....)))...	81	61.6	-43.6	33	Middle
110	87	pal-miR-9993b-3p_1ss1AT	TTCTCGCTGGGGCCTCCA	18	chr7	+	6995160	6995255	gtaggtggcaccccgcaacaagccggccgtccttccgggggagcccggagcgagcccggttctcgcctcgtggcgtTTCTCGCTGGGGCCTCCAaa	1	pal-mir-9993b,	pal-mir-9993b	TAGGTCTTAGGGAAAACTtccctcctccctctggggagtATCTCGCTGGGGCCTCCA	pal-miR-9993b-3p	ATCTCGCTGGGGCCTCCA	3'	Diff	gp2b	...((.(((.(((.((....((((((((((...((((((....))))))))).))).))))..((((....))))......)).)))))).))...	90	70.8	-48.5	33	Middle
111	87	pal-miR-9993b-3p_1ss1AT	TTCTCGCTGGGGCCTCCA	18	chr8	+	12526750	12526813	tcatggcgtTTCTCGCTGGGGCCTCCAaatgttgtacttgaatgagttggagaaaatgccacac	1	pal-mir-9993b,	pal-mir-9993b	TAGGTCTTAGGGAAAACTtccctcctccctctggggagtATCTCGCTGGGGCCTCCA	pal-miR-9993b-3p	ATCTCGCTGGGGCCTCCA	5'	Diff	gp2b	...(((((((((((..((((...))))........((((....))))..))).))))))))...	58	48.4	-17.8	33	Middle
166	274	hsa-miR-320b_R-2	AAAAGCTGGGTTGAGAGGGC	20	chr1	+	116671746	116671827	ataaattaatccctctctttctagttcttcctagagtgaggAAAAGCTGGGTTGAGAGGGCaaacaaattaactaattaatt	6	hsa-mir-320b-1,ptr-mir-320b-1,ppy-mir-320b-1,ggo-mir-320a-2,ppa-mir-320b-1,nle-mir-320b-1,	hsa-mir-320b-1	ataaattaatccctctctttctagttcttcctagagtgaggAAAAGCTGGGTTGAGAGGGCAAacaaattaa	hsa-miR-320b	AAAAGCTGGGTTGAGAGGGCAA	3'	Diff	gp1a	..........(((((((..(((((((.(((((......))))).)))))))..)))))))......................	50	34.1	-28	32.9833	Middle
169	277	hsa-miR-320b_R-2	AAAAGCTGGGTTGAGAGGGC	20	chr1	-	224257004	224257141	tgttattttttgtcttctacctaagaattctgtctcttaggctttctcttcccagatttcccaaagttgggAAAAGCTGGGTTGAGAGGGCaaaaggaaaaaaaaagaattctgtctctgacataattagatagggaa	6	hsa-mir-320b-2,ptr-mir-320b-2,ppy-mir-320b-2,ppa-mir-320b-2,mml-mir-320b,nle-mir-320b-2,	hsa-mir-320b-2	gtctcttaggctttctcttcccagatttcccaaagttgggAAAAGCTGGGTTGAGAGGGCAAaaggaaaaa	hsa-miR-320b	AAAAGCTGGGTTGAGAGGGCAA	3'	Diff	gp1a	.....(((..(((((........((((((((...((((..((..((((..(((((.(((((((....)))))))..)))))..))))..))...)))).......))))))))(((...)))......)))))..)))	90	37	-44.3	32.9833	Middle
10	15	hsa-let-7c-5p	TGAGGTAGTAGGTTGTATGGTT	22	chr21	+	16539818	16539922	gaagctgtgtgcatccgggtTGAGGTAGTAGGTTGTATGGTTtagagttacaccctgggagttaaCTGTACAACCTTCTAGCTTTCCttggagcacacttgagcc	25	hsa-let-7c,ppy-let-7c,mml-let-7c,bta-let-7c,oar-let-7c,ptr-let-7c,ggo-let-7c,chi-let-7c,ppa-let-7c,cja-let-7c,nle-let-7c,oga-let-7c,mmr-let-7c,dma-let-7c,cfa-let-7c,cpo-let-7c,pal-let-7c,dno-let-7c-1,ocu-let-7c,mmu-let-7c-1,rno-let-7c-1,eca-let-7c,efu-let-7c,ssc-let-7c,cgr-let-7c-1,	hsa-let-7c	gcatccgggtTGAGGTAGTAGGTTGTATGGTTtagagttacaccctgggagttaaCTGTACAACCTTCTAGCTTTCCttggagc	hsa-let-7c-5p	TGAGGTAGTAGGTTGTATGGTT	5'	Yes	gp1a	...(((((((((.(((..(..(((.(((.((((((((..(((..((.(..(.....)..).)))))..)))))))).))).)))..)..)))))))))...))).	101	48.6	-43.4	32.0595	Middle
5	8	hsa-let-7e-3p	CTATACGGCCTCCTAGCTTTCC	22	chr19	+	51692773	51692881	acctgccgcgccccccgggcTGAGGTAGGAGGTTGTATAGTTgaggaggacacccaaggagatcaCTATACGGCCTCCTAGCTTTCCccaggctgcgccctgcacggga	22	hsa-let-7e,ppy-let-7e,mml-let-7e,bta-let-7e,ptr-let-7e,ggo-let-7e,chi-let-7e,ppa-let-7e,oga-let-7e,tch-let-7e,cja-let-7e,nle-let-7e,sbo-let-7e,mmu-let-7e,rno-let-7e,eca-let-7e,cfa-let-7e,efu-let-7e,ssc-let-7e,cpo-let-7e,pal-let-7e,cgr-let-7e,	hsa-let-7e	cccgggcTGAGGTAGGAGGTTGTATAGTTgaggaggacacccaaggagatcaCTATACGGCCTCCTAGCTTTCCccagg	hsa-let-7e-3p	CTATACGGCCTCCTAGCTTTCC	3'	Yes	gp1a	.(((((.((((..((.(((..(((.(((((((..(((((((.((...((....)).......)))))))))..))))))).)))..))).))..))))...))).))..	106	63.3	-50.4	32	Middle
117	200	hsa-miR-181a-2-3p_R-2	ACCACTGACCGTTGACTGTA	20	chr9	+	124692442	124692551	agaagggctatcaggccagccttcagaggactccaaggAACATTCAACGCTGTCGGTGAGTttgggatttgaaaaaACCACTGACCGTTGACTGTAccttggggtcctta	25	hsa-mir-181a-2,ptr-mir-181a-2,ppy-mir-181a-2,ppa-mir-181a-2,ggo-mir-181a-2,mml-mir-181a-2,cja-mir-181a-2,nle-mir-181a-2,oga-mir-181a-2,mmr-mir-181a,cfa-mir-181a-2,pal-mir-181a-2,ocu-mir-181a-2,tch-mir-181a-2,mne-mir-181a-2,dma-mir-181a-2,sbo-mir-181a-2,sla-mir-181a-2,bta-mir-181a-2,eca-mir-181a,efu-mir-181f,ssc-mir-181a-2,cpo-mir-181a-2,dno-mir-181a-2,oar-mir-181a-2,	hsa-mir-181a-2	agaagggctatcaggccagccttcagaggactccaaggAACATTCAACGCTGTCGGTGAGTttgggatttgaaaaaACCACTGACCGTTGACTGTACCttggggtcctta	hsa-miR-181a-2-3p	ACCACTGACCGTTGACTGTACC	3'	Diff	gp1a	.((((((((....)))...))))).(((((((((((((.(((.((((((..(((((((.((((...........))))))))))))))))).))).))))))))))))).	84	50	-53.8	32	Middle
124	210	hsa-miR-183-5p_R+1	TATGGCACTGGTAGAATTCACTG	23	chr7	-	129774905	129775014	ccgcagagtgtgactcctgttctgtgTATGGCACTGGTAGAATTCACTGtgaacagtctcagtcagtgaattaccgaagggccataaacagagcagagacagatccacga	23	hsa-mir-183,ptr-mir-183,ggo-mir-183,ppa-mir-183,ppy-mir-183,mml-mir-183,mne-mir-183,cja-mir-183,sla-mir-183,mmu-mir-183,bta-mir-183,ssc-mir-183,eca-mir-183,mdo-mir-183,cfa-mir-183,pal-mir-183,dno-mir-183,ocu-mir-183,tch-mir-183,rno-mir-183,cpo-mir-183,chi-mir-183,cgr-mir-183,	hsa-mir-183	ccgcagagtgtgactcctgttctgtgTATGGCACTGGTAGAATTCACTgtgaacagtctcagtcaGTGAATTACCGAAGGGCCATAAacagagcagagacagatccacga	hsa-miR-183-5p	TATGGCACTGGTAGAATTCACT	5'	Diff	gp1a	.......(((.((.(((((((((((.((((((..(((((..(((((((((((......)))..)))))))))))))....)))))).))))))))).))....)))))..	101	49.1	-41.7	31	Middle
223	364	hsa-miR-450b-5p_R-1	TTTTGCAATATGTTCCTGAAT	21	X	-	134540161	134540272	aatgtaagatgcagaattatTTTTGCAATATGTTCCTGAATatgtaatataagtgtattgggatcattttgcatccatagttttgtatcaacatatggagaaaagtctagga	13	hsa-mir-450b,ppy-mir-450b,ptr-mir-450b,ggo-mir-450b,mml-mir-450b,nle-mir-450b,bta-mir-450b,eca-mir-450b,cfa-mir-450b,ssc-mir-450b,pal-mir-450b,dno-mir-450b,ocu-mir-450b,	hsa-mir-450b	gcagaattatTTTTGCAATATGTTCCTGAATAtgtaatataagtgtaTTGGGATCATTTTGCATCCATAgttttgtat	hsa-miR-450b-5p	TTTTGCAATATGTTCCTGAATA	5'	Diff	gp1a	.((((..(((((((((((((...(((((.(((.((((.((((..(.......)..)))))))).))).)))))...))))))))))))).)))).((((......))))...	93	29.5	-31.1	31	Middle
353	543	hsa-miR-1271-5p	CTTGGCACCTAGCAAGCACTCA	22	chr5	+	176367942	176368048	gcagcacccagatcagtgCTTGGCACCTAGCAAGCACTCAgtaaatatttgttgagtgcctgctatgtgccaggcattgtgctgagggctttgtggggattcagagg	7	hsa-mir-1271,ptr-mir-1271,ppy-mir-1271,ggo-mir-1271,mml-mir-1271,bta-mir-1271,chi-mir-1271,	hsa-mir-1271	cacccagatcagtgCTTGGCACCTAGCAAGCACTCAgtaaatatttgttgAGTGCCTGCTATGTGCCAGGCAttgtgctgagggct	hsa-miR-1271-5p	CTTGGCACCTAGCAAGCACTCA	5'	Yes	gp1a	..(((.(((((..(((((((((((((.(((((.(((((((..((....))..))))))).))))).)))))))))))))..))).))))).................	88	52.3	-53.4	31	Middle
514	733	hsa-miR-7976_R+1	TGCCCTGAGACTTTTGCTCT	20	chr3	-	127587111	127587176	TGCCCTGAGACTTTTGCTCTaataatttattctaataataatttagatcaaaagcctcagggcaga	1	hsa-mir-7976,	hsa-mir-7976	TGCCCTGAGACTTTTGCTCtaataatttattctaataataatttagatcaaaagcctcagggcaga	hsa-miR-7976	TGCCCTGAGACTTTTGCTC	5'	Diff	gp1a	(((((((((.((((((.(((((....((((....))))....))))).)))))).)))))))))..	64	33.3	-28.9	31	Middle
4	4	mmu-miR-431-5p_R-1	TGTCTTGCAGGCCGTCATGC	20	chr14	+	100881007	100881157	tcctgcttgtcctgcgaggTGTCTTGCAGGCCGTCATGCaggccacactgacggtaacgttgcaggtcgtcttgcagggcttctcgcaagacgacatcctcatcaccaacgacgtgcagctccaggtagcggttctgacgcagggcaggga	7	ggo-mir-431,mmu-mir-431,bta-mir-431,eca-mir-431,rno-mir-431,cpo-mir-431,oar-mir-431,	mmu-mir-431	cgtcctgcgaggTGTCTTGCAGGCCGTCATGCAggccacactgacggtaacgttgCAGGTCGTCTTGCAGGGCTTCTcgcaagacgacatc	mmu-miR-431-5p	TGTCTTGCAGGCCGTCATGCA	5'	Diff	gp1b	.....(((((((((((.((((...(((.((((........)))).....((((....))))))).((((((((((..(....)..))))))))))........)))).........(((..((.......))..))).)))))))))))..	16	60.3	-61.6	31	Middle
12	12	bta-miR-342_R-2	TCTCACACAGAAATCGCACCCAT	23	chr14	+	100109647	100109775	caacctgtgaaactgggctcaaggtgaggggtgctatctgtgattgagggacatggttaatggaattgTCTCACACAGAAATCGCACCCGTcaccttggcctacttatcaccaccccaaacagaggaac	2	bta-mir-342,chi-mir-342,	bta-mir-342	tggaagcgggtgcgaggcgaggggtgctatctgtggttgaggacacggcaaatgaaactgTCTCACACAGAAATCGCACCCATCTcctcggccc	bta-miR-342	TCTCACACAGAAATCGCACCCATCT	3'	Diff	gp2a	......((((((.(((((.((((((((.((((((..((((((.....((((((...((....))..)))))).))))))....)))))).))))))))))))).)).))))....((.......))...	105	50.4	-51.8	31	Middle
15	19	bta-mir-2904-3-p3	CCTCGGATAGCCGGTCCC	18	chr21	+	8218601	8218669	acggcagcgccgcGGAGCCTCGGTTGGCCTCGGATAGCCGGTCCCccgcctgtccccgccggcgggccg	3	bta-mir-2904-2,bta-mir-2904-3,bta-mir-2904-1,	bta-mir-2904-3	acggcagcgccgcGGGAGCCTCGGTTGGCCTCggatagccggtcccccgccgtccccgccggcgggccgt	bta-mir-2904-3-p3	CCTCggatagccggtccc	3'	New	gp1b	.((((..((((((((.(((......)))...((((((.(((....))).)))))))))).)))).))))	24	81.2	-37.4	30	Middle
194	197	PC-5p-80004_10	AGAGCGTTCTGTAAGCCT	18	chr6	+	133549384	133549442	taacAGAGCGTTGTGTAAGCCTgctggtccctttctctagtggtggcaaccctttgaat	0						5'	New	gp4	...(((((.(((((....(((.(((((.........)))))))).))))).)))))...	53	49.2	-15.9	30	Middle
290	293	PC-5p-68450_12	GTTTGACTGGGGCGGTCG	18	chr6	-	162023469	162023538	gaaccacgtggaGTTTGGCTGGGGCGGTCGgaggagagccctggccccgaagcagcccgactccagggaa	0						5'	New	gp4	...((...((((((..(((((.((.((((((.((....))))))))))....)))))..))))))))...	64	68.6	-32.7	30	Middle
107	183	hsa-miR-146b-5p_R-1	TGAGAACTGAATTCCATAGGCT	22	chr10	+	102436494	102436609	ctgaaagaactttggccacctggcacTGAGAACTGAATTCCATAGGCTgtgagctctagcaatGCCCTGTGGACTCAGTTCTGgtgcccggcagtgctacaacatcaatgccaagg	20	hsa-mir-146b,ptr-mir-146b,ppy-mir-146b,ggo-mir-146b,ppa-mir-146b,mml-mir-146b,cja-mir-146b,nle-mir-146b,mmr-mir-146b,sbo-mir-146b,mmu-mir-146b,bta-mir-146b,eca-mir-146b,efu-mir-146,rno-mir-146b,ssc-mir-146b,pal-mir-146b,dno-mir-146b,chi-mir-146b,cgr-mir-146b,	hsa-mir-146b	cctggcacTGAGAACTGAATTCCATAGGCTGtgagctctagcaatGCCCTGTGGACTCAGTTCTGGTgcccgg	hsa-miR-146b-5p	TGAGAACTGAATTCCATAGGCTG	5'	Diff	gp1a	.........(((((((..((.((((((.((((((((..((((((((..((..((....)).))..)))))))).)))))))))))))).))..((......))......)))))))	73	52.6	-47.2	29.5	Middle
8	13	hsa-let-7i-3p	CTGCGCAAGCTACTGCCTTGCT	22	chr12	+	62603671	62603805	cccgacaccatggccctggcTGAGGTAGTAGTTTGTGCTGTTggtcgggttgtgacattgcccgctgtggagataaCTGCGCAAGCTACTGCCTTGCTagtgctggtgatgctcagcgccgcggaggacaatggc	24	hsa-let-7i,ppy-let-7i,bta-let-7i,mdo-let-7i,oar-let-7i,ptr-let-7i,ggo-let-7i,chi-let-7i,ppa-let-7i,cja-let-7i,nle-let-7i,cpo-let-7i,dno-let-7i,ocu-let-7i,tch-let-7i,mml-let-7i,mmu-let-7i,rno-let-7i,ssc-let-7i,aja-let-7i,oga-let-7i,pal-let-7i,cgr-let-7i,sha-let-7i,	hsa-let-7i	ctggcTGAGGTAGTAGTTTGTGCTGTTggtcgggttgtgacattgcccgctgtggagataaCTGCGCAAGCTACTGCCTTGCTa	hsa-let-7i-3p	CTGCGCAAGCTACTGCCTTGCT	3'	Yes	gp1a	.((..((((..(((.(((((.(((((((((((((((((.(((((.(((((.........)))))))........))).)))))))))))))))))))))).)))))))...(((.((...)).)))......)).	103	59.3	-56.8	29	Middle
192	316	hsa-miR-374a-3p	CTTATCAGATTGTATTGTAATT	22	X	-	74287275	74287386	ctggagcagcaccccctgggaagaaattttacatcggccaTTATAATACAACCTGATAAGTgttatagcaCTTATCAGATTGTATTGTAATTgtctgtgtatatgcctgtct	14	hsa-mir-374a,ptr-mir-374a,ppy-mir-374a,ggo-mir-374a,mml-mir-374a,cja-mir-374a,nle-mir-374a,bta-mir-374a,eca-mir-374a,oar-mir-374a,ssc-mir-374a,cpo-mir-374,dno-mir-374a,chi-mir-374a,	hsa-mir-374a	tacatcggccaTTATAATACAACCTGATAAGTGttatagcaCTTATCAGATTGTATTGTAATTgtctgtgta	hsa-miR-374a-3p	CTTATCAGATTGTATTGTAATT	3'	Yes	gp1a	.....((((((.((....)).........((((..(((.((((((((((((.(((((((((((....))))))))))).)))))))))))).)))..))))..))).)))..	72	39.3	-40.9	29	Middle
209	343	hsa-miR-382-3p	AATCATTCACGGACAACACTT	21	chr14	+	101054280	101054399	tctgtcttgtctctgcttttctgtggtacttgaagaGAAGTTGTTCGTGGTGGATTCGctttacttatgacgAATCATTCACGGACAACACTTttttcagtaccaaatgctacctctaag	21	hsa-mir-382,mml-mir-382,bta-mir-382,eca-mir-382,ptr-mir-382,ppy-mir-382,ggo-mir-382,ppa-mir-382,cja-mir-382,mmu-mir-382,cfa-mir-382,efu-mir-382,ssc-mir-382,rno-mir-382,cpo-mir-382,dno-mir-382,ocu-mir-382,pal-mir-382,chi-mir-382,oar-mir-382,cgr-mir-382,	hsa-mir-382	tacttgaagaGAAGTTGTTCGTGGTGGATTCGctttacttatgacgAATCATTCACGGACAACACTTttttcagta	hsa-miR-382-3p	AATCATTCACGGACAACACTT	3'	Yes	gp1a	..............((.......((((((.((((((((.(((((((((((..((((((.((.......))))))))..)))))))))))..))))))))))))))...))..........	96	40.8	-37.2	29	Middle
241	397	hsa-miR-495-3p	AAACAAACATGGTGCACTTCTT	22	chr14	+	101033734	101033841	cagggaggacgtgctcatctctggtacctgaaaaGAAGTTGCCCATGTTATTTTCGctttatatgtgacgAAACAAACATGGTGCACTTCTTtttcggtatcaaatat	16	hsa-mir-495,mml-mir-495,cja-mir-495,ptr-mir-495,ppy-mir-495,ggo-mir-495,mmu-mir-495,bta-mir-495,bta-mir-495,eca-mir-495,efu-mir-495,rno-mir-495,cpo-mir-495,pal-mir-495,dno-mir-495,ocu-mir-495,	hsa-mir-495	tggtacctgaaaaGAAGTTGCCCATGTTATTTTCGctttatatgtgacgAAACAAACATGGTGCACTTCTTtttcggtatca	hsa-miR-495-3p	AAACAAACATGGTGCACTTCTT	3'	Yes	gp1a	.(((((.((.....)).)))))((((((..(((((((((.(((((((((..(((((.((.......)))))))..))))))).)))))))))))..))))))......	80	40.7	-38.3	29	Middle
445	658	hsa-miR-4488	AGGGGGCGGGCTCCGGCG	18	chr11	+	61508578	61508686	cggtgggctggatgggcaggtAGGGGGCGGGCTCCGGCGctgggaccccactagggtggcgccttggccccgccccgccccgccctccctccgcctcattggcagccgc	2	hsa-mir-4488,ggo-mir-4488,	hsa-mir-4488	ggtAGGGGGCGGGCTCCGGCGctgggaccccactagggtggcgccttggccccgccccgccc	hsa-miR-4488	AGGGGGCGGGCTCCGGCG	5'	Yes	gp1a	((((.((..(((.((((.(((..((((((((((..((((((...((((.....))))))))))..)).)))))))))))..)))))))..))(((.....))).)))).	87	78.9	-62.7	29	Middle
59	46	mmu-miR-5119_L-1_1ss19GT	ATCTCATCCTGGGGCTGT	18	chr13	+	40940315	40940380	agacagatcctctcagtcaatttgttgtttagcATCTCATCCTGGGGCTCTgaggcaaatctgatt	1	mmu-mir-5119,	mmu-mir-5119	cagggctggcctatgggacagatactataagtCATCTCATCCTGGGGCTGGgtctgc	mmu-miR-5119	CATCTCATCCTGGGGCTGG	3'	Diff	gp2b	...(((((((((..((((....((.((.....))...))......))))..))))...)))))...	60	43.9	-12.8	29	Middle
16	19	PC-5p-80963_10	TCGCTGCATTGGAGAAGG	18	chr5	-	160327467	160327605	caggttgtgcttgcctgagagccaaactggttccagctacaTCGCTGCATTGGAGAAGGctttggcagccagagaagagtcaaagctttcccctatggctgtggctgaactcagtggtggcccaagtggctgtgcaaca	0						5'	New	gp4	...((((..(..(((.....((((.(((((((.((((((((..((..(((.((.((((((((((((............)))))))))))).)).)))))))))))))))).))))..))))......))).)..)))).	135	54.7	-61	29	Middle
122	125	PC-5p-47840_17	AGGAGCTGGATCATGGCCA	19	chr2	+	109421791	109421858	ctccatgcAGGAGCTGGATCATGGTCAgcatgacctgtgactggtgatggtccgttccatgtgtgttc	0						5'	New	gp4	...((..(((((((.(((((((..(((((((.....))).))))..)))))))))))).))..))...	62	54.4	-29.4	29	Middle
14	14	bta-miR-296-3p_L-1R+1	AGGGTTGGGCGGAGGCTTTCCT	22						4	bta-mir-296,ssc-mir-296,pal-mir-296,chi-mir-296,	bta-mir-296	aggacccttccgGAGGGCCCCCCCCAATCCTgttgtgcttggttcaGAGGGTTGGGCGGAGGCTTTCCtgaagggtct	bta-miR-296-3p	GAGGGTTGGGCGGAGGCTTTCC	3'	Diff	gp3	.(((((((((.(((..(((.(((((((((((.(((..(...)..)))))))))))).)).)))..))).)))))))))	77	62.8	-48.4	28	Middle
172	281	hsa-miR-324-5p_R-2	CGCATCCCCTAGGGCATTGG	20	chr17	-	7223273	7223384	ctgagctgactatgcctcccCGCATCCCCTAGGGCATTGGtgtaaagctggagacccACTGCCCCAGGTGCTGCTGGGggttgtagtctgacccgactgggaagaaagcccc	22	hsa-mir-324,ppy-mir-324,mml-mir-324,eca-mir-324,ptr-mir-324,ggo-mir-324,cja-mir-324,nle-mir-324,pal-mir-324,tch-mir-324,mmr-mir-324,mmu-mir-324,bta-mir-324,cfa-mir-324,efu-mir-324,rno-mir-324,ssc-mir-324,cpo-mir-324,dno-mir-324,ocu-mir-324,chi-mir-324,cgr-mir-324,	hsa-mir-324	ctgactatgcctcccCGCATCCCCTAGGGCATTGGTGtaaagctggagaCCCACTGCCCCAGGTGCTGCTGGgggttgtagtc	hsa-miR-324-5p	CGCATCCCCTAGGGCATTGGTG	5'	Diff	gp1a	....(((((((((..(((((.(((...(((.(((((.(((.((..........))))).))))).)))...))).)))))..))))))...(((....))).....)))...	81	61.6	-43.6	27	Middle
25	33	efu-mir-9277-p3_1ss9CT	ATTGGGGTTTCCCCGCGCAGGT	22	chr6	+	27503043	27503124	tCGTGGCCGAGTGGTTAAGGcgatggactagaaatccATTGGGGTCTCCCCGCGCAGGTtcgaatcctgccgactacgagtt	1	efu-mir-9277,	efu-mir-9277	tcgtggccgagtggttaaggcgatggacttgaaatccattggggtctccccgcgcaGGTTCGAATCCTGCCGACTACGCagttacgctt	efu-mir-9277-p3	attggggtctccccgcgcaGGT	3'	New	gp1b	((((((.((.((((...((((((((((.......))))))...))))..))))(((((.......))))))).))))))...	43	57.3	-26.4	27	Middle
6	9	PC-3p-70837_11	GAGGTTGGCTTAGAAGCAG	19	chr6	-	165050664	165050748	atactgctcatctccgaaatcctctgcagcctgcaggactgcctgtttttcacctgcagttaGAGTTTGGCTTAGAAGCAGcaaa	0						3'	New	gp4	...(((((..((((((((.((..((((((...(((((....))))).......))))))...)).)))))...))))))))....	78	48.2	-26.8	27	Middle
71	74	PC-5p-32381_26	GGGCGTTGGATATTTGAA	18	chr4	+	6562460	6562556	aacggagtcggggggGGGGGTTGGATATTTGAAagctcttggaacagtgtgtttgttatataaagtgacagagaccagcaccctaccccggtccacc	0						5'	New	gp4	...(((.((((((..(((.(((((...((((...(((.....(((((.....)))))......)))..))))..))))).)))..)))))))))...	91	52.6	-37.8	27	Middle
33	56	hsa-miR-20b-5p	CAAAGTGCTCATAGTGCAGGTAG	23	X	-	134169780	134169897	ggataagattgggtcctagtagtacCAAAGTGCTCATAGTGCAGGTAGttttggcatgactctactgtagtatgggcacttccagtactcttggataacaaatctcttgttgatggag	11	hsa-mir-20b,ppy-mir-20b,ptr-mir-20b,ggo-mir-20b,mml-mir-20b,cja-mir-20b,eca-mir-20b,cpo-mir-20b,pal-mir-20b,dno-mir-20b,cgr-mir-20b,	hsa-mir-20b	agtacCAAAGTGCTCATAGTGCAGGTAGttttggcatgactctACTGTAGTATGGGCACTTCCAGtact	hsa-miR-20b-5p	CAAAGTGCTCATAGTGCAGGTAG	5'	Yes	gp1a	.((((((((((.((((.((.(((((..(((((((((((.(((((..((((.......))))...))))).)))))))))))...))))))).))))..)))...))))))).......	110	43.2	-42.7	26	Middle
193	318	hsa-miR-374b-3p	CTTAGCAGGTTGTATTATCATT	22	X	-	74218517	74218629	gaagaaatcctactcggatggATATAATACAACCTGCTAAGTgtcctagcaCTTAGCAGGTTGTATTATCATTgtccgtgtctatggctctcgtctaccagactttaaattcc	22	hsa-mir-374b,mml-mir-374b,hsa-mir-374b,mml-mir-374b,ptr-mir-374b,ggo-mir-374b,cja-mir-374b,mmu-mir-374b,bta-mir-374b,oar-mir-374b,eca-mir-374b,cfa-mir-374b,rno-mir-374,ssc-mir-374b,pal-mir-374b,pal-mir-374b,ocu-mir-374b,ocu-mir-374b,chi-mir-374b,cgr-mir-374,tch-mir-374b,tch-mir-374b,	hsa-mir-374b	actcggatggATATAATACAACCTGCTAAGTGtcctagcaCTTAGCAGGTTGTATTATCATTgtccgtgtct	hsa-miR-374b-3p	CTTAGCAGGTTGTATTATCATT	3'	Yes	gp1a	...(((........((((..(..(((((((((((((((((((((....)))))))))))))))))))))..)..)))).((((..(((....)))....))))......))).	64	41.6	-44.7	26	Middle
334	521	hsa-miR-942-5p_R-1	TCTTCTCTGTTTTGGCCATGT	21	chr1	+	117094643	117094728	attaggagagtaTCTTCTCTGTTTTGGCCATGTgtgtactcacagcccctcacacatggccgaaacagagaagttactttcctaat	3	hsa-mir-942,ptr-mir-942,mml-mir-942,	hsa-mir-942	attaggagagtaTCTTCTCTGTTTTGGCCATGTGtgtactcacagcccctcaCACATGGCCGAAACAGAGAAGTtactttcctaat	hsa-miR-942-5p	TCTTCTCTGTTTTGGCCATGTG	5'	Diff	gp1a	((((((((((((.(((((((((((((((((((((((..............))))))))))))))))))))))).))))))))))))	86	44.2	-56.4	26	Middle
116	119	PC-3p-41631_20	TTTGGGCAGTGGAGACAT	18	chr2	+	107371633	107371716	ttttctatttctgtgaaaagtgtcattagtgttttgatagggactgtgcagaatttgtagtttacTTTGGGCAGTGTAGACATt	0						3'	New	gp4	...(((((..((((..((((((..((((..((((((((((...)))).))))))...)))).))))))..)))).)))))....	77	34.5	-18.9	26	Middle
28	49	hsa-miR-18a-5p	TAAGGTGCATCTAGTGCAGATAG	23	chr13	+	91350737	91350834	tgttgagtgctttttgttcTAAGGTGCATCTAGTGCAGATAGtgaagtagattagcatctACTGCCCTAAGTGCTCCTTCTggcataagaagttatgt	27	hsa-mir-18a,ptr-mir-18a,ppy-mir-18a,ggo-mir-18a,ppa-mir-18,mml-mir-18a,mne-mir-18,age-mir-18,lla-mir-18,sla-mir-18,lca-mir-18,bta-mir-18a,oga-mir-18,eca-mir-18a,mmr-mir-18,mmu-mir-18a,rno-mir-18a,mdo-mir-18a,cfa-mir-18a,ssc-mir-18a,efu-mir-18,cpo-mir-18a,dno-mir-18a,ocu-mir-18a,pal-mir-18a,chi-mir-18a,cgr-mir-18a,	hsa-mir-18a	tgttcTAAGGTGCATCTAGTGCAGATAGtgaagtagattagcatctACTGCCCTAAGTGCTCCTTCTGGca	hsa-miR-18a-5p	TAAGGTGCATCTAGTGCAGATAG	5'	Yes	gp1a	........(((((((((.((((((.(((..(((.((((.(((....((......))..))))))).)))..))).)))..))).))))))))).....	85	40.8	-27.5	25.5	Middle
16	28	hsa-let-7a-2-3p	CTGTACAGCCTCCTAGCTTTCC	22	chr11	-	122146470	122146622	ttttccagccattgtgactgcatgctcccaggtTGAGGTAGTAGGTTGTATAGTTtagaattacatcaagggagataaCTGTACAGCCTCCTAGCTTTCCttgggtcttgcactaaacaacatggtgagaacgatcatgattcctccaggcct	24	hsa-let-7a-2,ppy-let-7a-2,bta-let-7a-2,eca-let-7a,ptr-let-7a-2,ppa-let-7a-2,nle-let-7a-2,sbo-let-7a,cpo-let-7a-2,mml-let-7a-2,cja-let-7a-1,oga-let-7a-2,mmr-let-7a-2,dma-let-7a-2,mmu-let-7a-2,mdo-let-7a-2,cfa-let-7a-2,rno-let-7a-2,ssc-let-7a-1,pal-let-7a-2,dno-let-7c-2,ocu-let-7a-2,cgr-let-7a-2,sha-let-7a,	hsa-let-7a-2	aggtTGAGGTAGTAGGTTGTATAGTTtagaattacatcaagggagataaCTGTACAGCCTCCTAGCTTTCCt	hsa-let-7a-2-3p	CTGTACAGCCTCCTAGCTTTCC	3'	Yes	gp1a	.......(((.((((...((((....((((((..(((.(((.(((((((((((((.........(((......)))))))))))))))).))).)))..))))))...))))....))))((((((.......)))))).........)))..	109	45.1	-49.8	25	Middle
335	522	hsa-miR-1180-3p	TTTCCGGCTCGCGTGGGTGTGT	22	chr17	-	19344494	19344604	gccgcgagtcccggcggggcgaagcccgcggctgctggacccacccggccgggaatagtgctcctggttgTTTCCGGCTCGCGTGGGTGTGTcggcggcggggcctgacac	4	hsa-mir-1180,ppy-mir-1180,ggo-mir-1180,mml-mir-1180,	hsa-mir-1180	gctgctGGACCCACCCGGCCGGGAATAgtgctcctggttgTTTCCGGCTCGCGTGGGTGTGTcggcggc	hsa-miR-1180-3p	TTTCCGGCTCGCGTGGGTGTGT	3'	Yes	gp1a	....(..(((((.(((((......))))).((((((((((((((.((((((((((((..((.....)))))))))))).)).))))))...)))))))))))))..)....	69	74.8	-58.1	25	Middle
51	51	bta-miR-3431	CCTCAGTCAGCCTTGTGGATGT	22						3	bta-mir-3431,chi-mir-3431,pal-mir-9226,	bta-mir-3431	atacccaatgaatgcgaaaaCCTCAGTCAGCCTTGTGGATGTatgttctgcagacctgacatctagaggactgactgaaattttcactttcagctaa	bta-miR-3431	CCTCAGTCAGCCTTGTGGATGT	5'	Yes	gp3	........((((...(((((..((((((((((((.(((((((..(((.....)))...))))))))))).))))))))..)))))...)))).....	84	42.3	-32	25	Middle
81	84	PC-5p-37554_25	CATCTCATCCTGGGGCTGTA	20	chr16	+	88594060	88594179	ttagatgcccctccctctctagctgCATCTCTTCCTGGGGCTGTAatgtcctctcctgcttgagccacagcggcccttcatggtcgatcgcatgcagatgggaggccaggggttttccag	0						5'	New	gp4	...((.((((((.((((((...((((((.((..((.((((((((..((..(((........))).))..))))))))....))..))....))))))..))))))..))))))..))...	114	58.3	-46.9	25	Middle
137	229	hsa-miR-196b-5p	TAGGTAGTTTCCTGTTGTTGGG	22	chr7	-	27169480	27169564	aactggtcggtgattTAGGTAGTTTCCTGTTGTTGGGatccacctttctcTCGACAGCACGACACTGCCTTCAttacttcagttg	24	hsa-mir-196b,ppy-mir-196b,ptr-mir-196b,ggo-mir-196b,nle-mir-196b,oga-mir-196b,mmr-mir-196b,cfa-mir-196b,cpo-mir-196b,dno-mir-196b,ocu-mir-196b,mml-mir-196b,cja-mir-196b,mmu-mir-196b,bta-mir-196b,rno-mir-196b-1,rno-mir-196b-2,chi-mir-196b,eca-mir-196b,mdo-mir-196b,ssc-mir-196b-1,ssc-mir-196b-2,pal-mir-196b,cgr-mir-196b,	hsa-mir-196b	actggtcggtgattTAGGTAGTTTCCTGTTGTTGGGatccacctttctcTCGACAGCACGACACTGCCTTCattacttcagttg	hsa-miR-196b-5p	TAGGTAGTTTCCTGTTGTTGGG	5'	Yes	gp1a	((((((..((((((..(((((((.((.(((((((((((..........))))))))))).)).)))))))..)))))))))))).	84	47.1	-35.8	24	Middle
308	484	hsa-miR-654-5p_R-3	TGGTGGGCCGCAGAACATG	19	chr14	+	101040199	101040307	aggtggggctgagccctccagggtaagtggaaagaTGGTGGGCCGCAGAACATGtgctgagttcgtgccaTATGTCTGCTGACCATCACCtttagaagccccctttcgc	8	hsa-mir-654,ppy-mir-654,mml-mir-654,ptr-mir-654,ggo-mir-654,ppa-mir-654,cja-mir-654,bta-mir-654,	hsa-mir-654	gggtaagtggaaagaTGGTGGGCCGCAGAACATGTGCtgagttcgtgccaTATGTCTGCTGACCATCACCTTtagaagccc	hsa-miR-654-5p	TGGTGGGCCGCAGAACATGTGC	5'	Diff	gp1a	(((.((((((..((((....))))......((((.((((((...((((.((((((((((....)).).)))))))))))...)))))).))))...)))))))))....	63	56.9	-43.7	24	Middle
315	493	hsa-miR-665_R-2	ACCAGGAGGCTGAGGCCC	18	chr14	+	100875030	100875106	gggtctcctcgAGGGGTCTCTGCCTCTACCCaggactctttcatgACCAGGAGGCTGAGGCCCctcacaggcggctt	5	hsa-mir-665,mml-mir-665,ptr-mir-665,ppa-mir-665,cja-mir-665,	hsa-mir-665	tctcctcgaggggtctctgcctctacccaggactctttcatgACCAGGAGGCTGAGGCCCCTcacaggcggc	hsa-miR-665	ACCAGGAGGCTGAGGCCCCT	3'	Diff	gp1a	.((((.(((.((((((((((.((((((...((.((.....)).))....)))))).))))))))))..))).)))).	75	63.6	-39.5	24	Middle
22	27	eca-mir-3959-p5	GGTTGATCAGAGAACATACATT	22	chr14	+	101051998	101052099	gtgctgtccatgataggggaatggatGGTTGATCAGAGAACGTACATTttataaatggtgtatgtcagttgatccacagtccctacctatccagtgacttct	1	eca-mir-3959,	eca-mir-3959	gccgagtgttgtccatgataggggaatggatggttgatcagagaacatacattttatcaatgaTGTATGTCAACTGATCCACAGTCcctacctatccagagacttctcagg	eca-mir-3959-p5	ggttgatcagagaacatacatt	5'	New	gp1b	((((((.....((((((.....(((..((.((((((...((((((((..........))))))))...)))))).))..)))...)))))))))).))....	98	43.1	-30.1	24	Middle
11	10	mmu-miR-339-5p_1ss23GT	TCCCTGTCCTCCAGGAGCTCACT	23	chr7	-	1022990	1023045	TCCCTGTCCTCCAGGAGCTCACGtgtgcctgcctgTGAGCGCCTCGACGACAGAGC	7	mmu-mir-339,bta-mir-339a,bta-mir-339b,cfa-mir-339-1,ssc-mir-339-1,ssc-mir-4334,pal-mir-339a,	mmu-mir-339	acggggtggccactaTCCCTGTCCTCCAGGAGCTCACGtatgcctgcctgTGAGCGCCTCGGCGACAGAGCCGgtgtccacccctgcactgtccac	mmu-miR-339-5p	TCCCTGTCCTCCAGGAGCTCACG	5'	Diff	gp2a	...(((((.((.(((.((((((..((....))..)))))).))).)).)))))...	50	66.1	-24.7	24	Middle
15	18	PC-3p-34963_24	TCTTCGTGGATGTCTAACC	19	chr2	-	59761484	59761605	tttgggaactgctgcaggaaccgaactgttagactgcaagactgtcaggcaaggccacacacaggccacttccaggcTCTTCTTGGATGTCTAACCtctccgtttcctccaggaatcctctg	0						3'	New	gp4	...((((....(((.(((((.((....(((((((..(((((..(((.((...((((.......))))....)).)))...)))))...))))))).....)).))))).)))...))))...	116	53.3	-38.4	24	Middle
106	109	PC-5p-81674_10	AATGGTGGGTTCCTTTGC	18	X	-	37662790	37662846	aaaggAATGGTGGGTTTCTTTGCttttgataggaaccaggagccacatcatttcatc	0						5'	New	gp4	...((((((((((((((((((.((......)).))..))))))).)))))))))...	51	42.1	-20	24	Middle
292	295	PC-5p-67394_14	AATAGATTGGGATGACTT	18	chr4	+	45160483	45160585	ctgtcttgagaaactcAATAGATTTGGATGACTTttttgagacaagttctcctggcctggcctcaaaaaactcatccaaatctattggtttctcacaagaatg	0						5'	New	gp4	...(((((((((((.((((((((((((((((.(((((((((...((..(....)..))...))))))))).))))))))))))))))))))))))..)))...	97	38.8	-47.5	24	Middle
15	26	hsa-let-7f-2-3p_1ss22CT	CTATACAGTCTACTGTCTTTCT	22	X	-	53557192	53557274	tgtgggaTGAGGTAGTAGATTGTATAGTTttagggtcataccccatcttggagataaCTATACAGTCTACTGTCTTTCCcacg	13	hsa-let-7f-2,ppy-let-7f-2,mml-let-7f-2,mmu-let-7f-2,bta-let-7f-2,rno-let-7f-2,ssc-let-7f-1,oar-let-7f,ptr-let-7f-2,mdo-let-7f-2,cpo-let-7f-2,dno-let-7f-2,ocu-let-7f-2,	hsa-let-7f-2	tgtgggaTGAGGTAGTAGATTGTATAGTTttagggtcataccccatcttggagataaCTATACAGTCTACTGTCTTTCCcacg	hsa-let-7f-2-3p	CTATACAGTCTACTGTCTTTCC	3'	Diff	gp1a	.((((((.(((..((((((((((((((((...(((.....))).(((.....)))))))))))))))))))..))))))))).	81	42.2	-40.7	23.5	Middle
175	286	hsa-miR-329-3p_R-1	AACACACCTGGTTAACCTCTT	21	chr14	+	101026756	101026877	cagtggtgttcttgtcagtgttaatcagtggtacctgaagagaggttttctgggtttctgtttctttaatgaggacgaAACACACCTGGTTAACCTCTTttccagtatcaaatcccatcttg	11	hsa-mir-329-1,ptr-mir-329-1,ppy-mir-329-1,cfa-mir-329b,mml-mir-329-1,mml-mir-329-2,cja-mir-329,bta-mir-329b,pal-mir-329b,chi-mir-329b,oar-mir-329b,	hsa-mir-329-1	ggtacctgaagaGAGGTTTTCTGGGTTTCTGTTTCtttaatgaggacgaAACACACCTGGTTAACCTCTTTtccagtatc	hsa-miR-329-3p	AACACACCTGGTTAACCTCTTT	3'	Diff	gp1a	((.((..(....)..)).))........((((((..(((((((((((..(..(((...((((((.((......)).)))))).)))..)..)))))))))))..))))))............	82	41.8	-37.9	23.5	Middle
176	287	hsa-miR-329-3p_R-1	AACACACCTGGTTAACCTCTT	21	chr14	+	101027081	101027183	ttcttgtcagtgttacttggtggtacctgaagagaggttttctgggtttctgtttctttattgaggacgaAACACACCTGGTTAACCTCTTttccagtatcaa	5	hsa-mir-329-2,ptr-mir-329-2,ppy-mir-329-2,ggo-mir-329b,dno-mir-329,	hsa-mir-329-2	gtggtacctgaagaGAGGTTTTCTGGGTTTCTGTTTCtttattgaggacgaAACACACCTGGTTAACCTCTTTtccagtatcaa	hsa-miR-329-3p	AACACACCTGGTTAACCTCTTT	3'	Diff	gp1a	....................((((((..(((((((((((..(..(((...((((((.((......)).)))))).)))..)..)))))))))))..)))))).	82	40.8	-35	23.5	Middle
18	14	mmu-miR-2137_R-2_1ss16AG	GCCGGCGGGAGCCCCGGGG	19	chr21	+	8399437	8399534	agatccccgaatccggagtggcggagatgggcgccgcgaggcgtccagtgcggtaacgcgaccgatcccggagaaGCCGGCGGGAGCCCCGGGGagag	1	mmu-mir-2137,	mmu-mir-2137	gtagtatacctccttcctgctgccttgttggcttGCCGGCGGGAGCCCCAGGGAGtagagcattgc	mmu-miR-2137	GCCGGCGGGAGCCCCAGGGAG	3'	Diff	gp2b	...((((((..(((((.....(((...((((((((....))))))))..(((....)))..)))...)))))......(((....))).))))))...	92	72.4	-51.3	23.5	Middle
19	14	mmu-miR-2137_R-2_1ss16AG	GCCGGCGGGAGCCCCGGGG	19	chr21	+	8443672	8443769	agatccccgaatccggagtggcggagatgggcgccgcgaggcgtccagtgcggtaacgcgaccgatcccggagaaGCCGGCGGGAGCCCCGGGGagag	1	mmu-mir-2137,	mmu-mir-2137	gtagtatacctccttcctgctgccttgttggcttGCCGGCGGGAGCCCCAGGGAGtagagcattgc	mmu-miR-2137	GCCGGCGGGAGCCCCAGGGAG	3'	Diff	gp2b	...((((((..(((((.....(((...((((((((....))))))))..(((....)))..)))...)))))......(((....))).))))))...	92	72.4	-51.3	23.5	Middle
310	487	hsa-miR-656-3p	AATATTATACAGTCAACCTCT	21	chr14	+	101066696	101066803	ccctggagtcagtgctgctcagtggtacctgaaataggttgcctgtgaggtgttcactttctatatgatgAATATTATACAGTCAACCTCTttccgatatcgaatccc	12	hsa-mir-656,ppy-mir-656,ptr-mir-656,ggo-mir-656,mml-mir-656,bta-mir-656,eca-mir-656,cpo-mir-656,tch-mir-656,pal-mir-656,dno-mir-656,chi-mir-656,	hsa-mir-656	ctgaaatAGGTTGCCTGTGAGGTGTTCActttctatatgatgAATATTATACAGTCAACCTCTttccgatatcgaatc	hsa-miR-656-3p	AATATTATACAGTCAACCTCT	3'	Yes	gp1a	....(((.((.((((..(...)..))))..((((.((((((.(((((..(((((((...((.....)))))))))..))))).)))))).)))).......)).))).	64	44.4	-33.2	23	Middle
431	643	hsa-miR-4286_R+1	ACCCCACTCCTGGTACCA	18	chr8	+	10666978	10667070	tacttatggcACCCCACTCCTGGTACCAtagtcataagttaggagatgttagagctgtgagtaccatgacttaagtgtggtggcttaaacatg	1	hsa-mir-4286,	hsa-mir-4286	tacttatggcACCCCACTCCTGGTACCatagtcataagttaggagatgttagagctgtgagtaccatgacttaagtgtggtggcttaaacatg	hsa-miR-4286	ACCCCACTCCTGGTACC	5'	Diff	gp1a	.......((((((.(((((.((((((((((((..((((((....))).)))..)))))).)))))).)).....))).)))).))........	78	44.1	-25.1	23	Middle
1	1	mmu-miR-92a-3p_R+2_2	TATTGCACTTGTCCCGGCCTGAG	23	X	-	134169493	134169575	ccattcatccctgggtggggatttgttgcattacttgtgttctatataaagTATTGCACTTGTCCCGGCCTGTGgaagaaagg	2	mmu-mir-92a-2,rno-mir-92a-2,	mmu-mir-92a-2	tgcccattcatccacAGGTGGGGATTGGTGGCATTACttgtgttagatataaagTATTGCACTTGTCCCGGCCTGaggaagaaagagggtt	mmu-miR-92a-3p	TATTGCACTTGTCCCGGCCTG	3'	Diff	gp2b	((.(((.(((..(((..(((((..(.((((.(((((((((...)))))).))).)))))..)))))..)))..))).))).))	83	45.8	-31.2	23	Middle
307	310	PC-3p-65149_12	GTCCCGTCTCTCGCGCCA	18	X	+	46759447	46759555	gacgccagaggtcgccggcgcctagcgggagcatcggcttggagtgactagccttgcggtctcgaGTCCCGTCTCTGGCGCCAcggcgaagtgtttaatctcaggccag	0						3'	New	gp4	...(((.(((((((((((((((.((((((((((..((((.((.....)))))).))).........))))).))..))))))..))))).........)))).)))...	103	65.1	-43.7	23	Middle
344	347	PC-5p-91110_9	TAGGGGTGAAAGGCTAAACA	20	chr8	+	108610736	108610820	aggacagcaggTAGGGGAGAAAGGCTAAACAggagggggcttaaaggatcacaggctttggcttctcctctgaataagttgtatg	0						5'	New	gp4	...(((((...(((((((((..(((((((......((...........))......)))))))))))))))).....)))))...	79	49.4	-24.3	23	Middle
353	356	PC-5p-84169_9	AGCGAAATGGGATGAGCC	18	chr7	-	32061623	32061705	acccagggAGCCAAATGGGATGAGCCctcatcacggaccttctgggaggtagagggcacatgccatggggctgagacctgaag	0						5'	New	gp4	...((((.((((..((((.(((.((((((.......(((((....))))).)))))).))).))))..))))....))))...	77	60.2	-37.6	23	Middle
140	234	hsa-miR-197-3p	TTCACCACCTTCTCCACCCAGC	22	chr1	+	109598870	109598979	ccttctggaatctgtgctctgggggctgtgccgggtagagagggcagtgggaggtaagagctcttcacccTTCACCACCTTCTCCACCCAGCatggccggcacactttgg	16	hsa-mir-197,ptr-mir-197,ppy-mir-197,ppa-mir-197,mml-mir-197,age-mir-197,eca-mir-197,ggo-mir-197,cja-mir-197,oga-mir-197,mmr-mir-197,cfa-mir-197,cpo-mir-197,bta-mir-197,ocu-mir-197,chi-mir-197,	hsa-mir-197	ggctgtgcCGGGTAGAGAGGGCAGTGGGAGGtaagagctcttcacccTTCACCACCTTCTCCACCCAGCatggcc	hsa-miR-197-3p	TTCACCACCTTCTCCACCCAGC	3'	Yes	gp1a	((....))....((((((.....(((..(((.((((.(((((((..((((..((((((....))).)))..))))..))))))).)))).)))..)))))))))......	92	60.9	-50.7	22	Middle
220	360	hsa-miR-433-3p	ATCATGATGGGCTCCTCGGTGT	22	chr14	+	100881877	100882006	acccaatgcccggggagaagtacggtgagcctgtcattattcagagaggctagatcctctgtgttgagaaggATCATGATGGGCTCCTCGGTGTtctccaggtagcggcaccacaccatgaaggcagccc	15	hsa-mir-433,ppy-mir-433,rno-mir-433,ptr-mir-433,ggo-mir-433,mml-mir-433,mmu-mir-433,bta-mir-433,eca-mir-433,cfa-mir-433,cpo-mir-433,dno-mir-433,ocu-mir-433,chi-mir-433,oar-mir-433,	hsa-mir-433	ccggggagaagTACGGTGAGCCTGTCATTATTCagagaggctagatcctctgtgttgagaaggATCATGATGGGCTCCTCGGTGTtctccagg	hsa-miR-433-3p	ATCATGATGGGCTCCTCGGTGT	3'	Yes	gp1a	......((((...((((((...((..(((((..((((.(((((.(((((......))))).))........))).))))..)))))..))...)))))).(((......)))..........))))....	86	56.2	-44.4	22	Middle
357	548	hsa-mir-1285-1-p5_1ss14AG	CCAGGCTGGTCTCGAACTC	19	chr7	-	92204015	92204098	tgtagagataggatctcactttgttgcCCAGGCTGGTCTCAAACTCctggTCTGGGCAACAAAGTGAGACCttatctctacaag	3	hsa-mir-1285-1,ptr-mir-1285,ppy-mir-1285a,	hsa-mir-1285-1	tgtagagatagGATCTCACTTTGTTGCCCAGGctggtctcaaactcctggTCTGGGCAACAAAGTGAGACCTtatctctacaag	hsa-mir-1285-1-p5	CCAGGctggtctcaaactc	5'	New	gp1a	((((((((((((.((((((((((((((((((((..(..........)..)))))))))))))))))))).))))))))))))..	82	47.6	-58.2	22	Middle
426	637	hsa-mir-3929-p3	AGCACTTTGGGAGGCTGA	18	chr18	-	35934088	35934142	agtgGCTCACACCAGTAATCCCAGCACTTTGGGAGGCTGAtgtgagtagaccact	1	hsa-mir-3929,	hsa-mir-3929	agtggctcacaccagtaatcccagcactttggGAGGCTGATGTGAGTAGACCACT	hsa-mir-3929-p3	agcactttggGAGGCTGA	3'	New	gp1a	(((((((((((.((((..((((((....)))))).)))).))))))....)))))	55	52.7	-25.2	22	Middle
50	53	PC-3p-82634_10	ATCCACCGCTTCTCCCCCGG	20	chr7	-	3159640	3159722	tatggggacagggtgggtggggaagccagtcctttcctgcctaagctgggaagccctgtgtctATCCACCGCTTCTCCCCCCG	0						3'	New	gp4	...(((((.(((((((((((....(((((..((((((.((....)).))))))..))).))))))))))).))..)))))...	77	62.7	-37.8	22	Middle
270	273	PC-3p-107162_7	TGGGCACTCTAAGGGGAG	18	chr2	+	33350766	33350834	ttatttccttagtgcctgtgataattgctcaataaaaactttatgtcttTGGGCACTCTAAGGGAAGca	0						3'	New	gp4	...((((((((((((((..((((....................))))...)))))))..)))))))...	63	36.2	-17.3	22	Middle
366	369	PC-5p-92257_9	TCGGCTCATCTCATCCTG	18	chr6	+	44530941	44531036	ccTGGGCTCATCTCATCCTGggctcatctttcctgggctttgtacgtgcttgtattaaagcattgatggtgtaaagtggtggttattgggcctgcc	0						5'	New	gp4	...(((((((..(((((((..(((((((........((((((((((....)))).))))))...))))).))..)).)))))....)))))))...	90	50	-29.4	22	Middle
245	401	hsa-miR-500a-3p_L+1R-1_1ss22TA	AATGCACCTGGGCAAGGATTCA	22	X	+	50008412	50008521	tcacagggctttgtgttctgctccccctctctaatccttgctacctgggtgagagtgctgtctgaatgcAATGCACCTGGGCAAGGATTCTgagagcgagagcttcatct	25	hsa-mir-500a,ppy-mir-500,ptr-mir-500-1,ggo-mir-502b,mml-mir-500a,cja-mir-502b,nle-mir-502b,dma-mir-502b,oga-mir-502b,oga-mir-500,mmr-mir-502b,mmr-mir-500,bta-mir-500,chi-mir-500,eca-mir-500-1,eca-mir-500-2,cfa-mir-500,efu-mir-502,efu-mir-500,ssc-mir-500,pal-mir-500-2,pal-mir-500-1,dno-mir-500a,dno-mir-500b,ocu-mir-500,	hsa-mir-500a	gctccccctctcTAATCCTTGCTACCTGGGTGAGAgtgctgtctgaatgcaATGCACCTGGGCAAGGATTCTGagagcgagagc	hsa-miR-500a-3p	ATGCACCTGGGCAAGGATTCTG	3'	Diff	gp1a	....((..(.....)..))((((...(((((.(((((((((...(..((((....(((.........)))...))))..))))))))))..)))))...)))).......	84	52.7	-41.5	21.3333	Middle
247	403	hsa-miR-502-3p	AATGCACCTGGGCAAGGATTCA	22	X	+	50014579	50014690	gtgcccaagccttctgccctgctccccctctctaatccttgctatctgggtgctagtgctggctcaatgcAATGCACCTGGGCAAGGATTCAgagagggggagctcaactgt	12	hsa-mir-502,ptr-mir-502,ppy-mir-502,ggo-mir-502a,mml-mir-502,nle-mir-502a,mmr-mir-502a,bta-mir-502a-1,eca-mir-502,cfa-mir-502,pal-mir-502,ocu-mir-502a,	hsa-mir-502	tgctccccctctctaATCCTTGCTATCTGGGTGCTAgtgctggctcaatgcAATGCACCTGGGCAAGGATTCAgagagggggagct	hsa-miR-502-3p	AATGCACCTGGGCAAGGATTCA	3'	Yes	gp1a	....................((((((((((((((((((((((...(..(((((...(((.........)))..)))))..)))))))))).)))))))))))))........	84	57.1	-59	21.3333	Middle
99	169	hsa-miR-139-5p	TCTACAGTGCACGTGTCTCCAGT	23	chr11	-	72615033	72615143	gggactggctcaggtgtatTCTACAGTGCACGTGTCTCCAGTgtggctcggaggctggagacgcggccctgttggagtaacaactgaagccggagtctgcgaagggtgggc	20	hsa-mir-139,ppy-mir-139,ppa-mir-139,mml-mir-139,lla-mir-139,mmu-mir-139,rno-mir-139,ssc-mir-139,ptr-mir-139,ggo-mir-139,cja-mir-139,bta-mir-139,eca-mir-139,efu-mir-139,cpo-mir-139,pal-mir-139,dno-mir-139,ocu-mir-139,cgr-mir-139,tch-mir-139,	hsa-mir-139	gtgtatTCTACAGTGCACGTGTCTCCAGTgtggctcggaggcTGGAGACGCGGCCCTGTTGGAGTaac	hsa-miR-139-5p	TCTACAGTGCACGTGTCTCCAGT	5'	Yes	gp1a	....(((((((((.((((((((((((.((.((((((((((((...........)))))))))))))).)))).)))))).)).)))).))))).(((..(.....)..)))	89	61.3	-52.9	21	Middle
171	280	hsa-miR-323a-3p_L+1	GCACATTACACGGTCGACCTCT	22	chr14	+	101025712	101025825	ggtgtcagtacggctgctgcttggtacttggagagAGGTGGTCCGTGGCGCGTTCGctttatttatggcGCACATTACACGGTCGACCTCTttgcagtatctaatcccgccttg	19	hsa-mir-323a,ppy-mir-323,mml-mir-323a,bta-mir-323,eca-mir-323,ptr-mir-323,ggo-mir-323a,ppa-mir-323,cfa-mir-323,pal-mir-323,ocu-mir-323a,mmu-mir-323,rno-mir-323,efu-mir-323,ssc-mir-323,cpo-mir-323a,dno-mir-323a,chi-mir-323a,oar-mir-323a,	hsa-mir-323a	ttggtacttggagagAGGTGGTCCGTGGCGCGTTCGCtttatttatggcgCACATTACACGGTCGACCTCTttgcagtatctaatc	hsa-miR-323a-3p	CACATTACACGGTCGACCTCT	3'	Diff	gp1a	((((.(((((....)))))...(((((.((.((((((((((.(((((....((.((((........)))).))....))))))).)))))))).)))))))......))))...	79	54.4	-42	21	Middle
225	368	rno-miR-451-3p_R-3	ATGGTAATGGTTCTCTTGCT	20	chr17	-	28861362	28861440	cttgggaatggcaaggAAACCGTTACCATTACTGAGTttagtaATGGTAATGGTTCTCTTGCTatacccagaaaacgtg	15	hsa-mir-451a,ppy-mir-451,ptr-mir-451,mml-mir-451,cja-mir-451,mmu-mir-451a,bta-mir-451,chi-mir-451,cfa-mir-451,rno-mir-451,ssc-mir-451,cpo-mir-451,dno-mir-451,ocu-mir-451,cgr-mir-451a,	rno-mir-451	tttgggaatggcgaggAAACCGTTACCATTACTGAGTTtagtaATGGTAATGGTTCTCTTGCTGCTcccaca	rno-miR-451-3p	ATGGTAATGGTTCTCTTGCTGCT	3'	Diff	gp1a	.(((((.((((((((..(((((((((((((((((....)))))))))))))))))..)))))))).)))))........	70	41.8	-44.8	21	Middle
251	409	hsa-miR-539-3p	ATCATACAAGGACAATTTCTTT	22	chr14	+	101047313	101047414	gctgtttcatacttgaggagaaattatccttggtgtgttcgctttatttatgatgaATCATACAAGGACAATTTCTTTttgagtatcaaatcttgcctcggc	13	hsa-mir-539,ppy-mir-539,mml-mir-539,ptr-mir-539,ggo-mir-539,bta-mir-539,eca-mir-539,cfa-mir-539,cpo-mir-539,dno-mir-539,ocu-mir-539,tch-mir-539,oar-mir-539,	hsa-mir-539	atacttgaGGAGAAATTATCCTTGGTGTGTtcgctttatttatgatgaATCATACAAGGACAATTTCTTTttgagtat	hsa-miR-539-3p	ATCATACAAGGACAATTTCTTT	3'	Yes	gp1a	((.((((.(((((..(..(((((((.((((((.((((((((.((.......)))))).)))))))))).)))))))..)..))))).))))...))......	96	36.3	-30.6	21	Middle
328	512	hsa-miR-889-3p	TTAATATCGGACAACCATTGT	21	chr14	+	101047874	101047997	agctcttcttgatggcacagttctttggtgcttaaagaatggctgtccgtagtatggtctctatatttatgatgaTTAATATCGGACAACCATTGTtttagtatccaaatttgcttcagaagtt	13	hsa-mir-889,ppy-mir-889,mml-mir-889,ptr-mir-889,ggo-mir-889,ppa-mir-889,dno-mir-889,cja-mir-889,eca-mir-889,cfa-mir-889,cpo-mir-889,pal-mir-889,ocu-mir-889,	hsa-mir-889	gtgcttaaagAATGGCTGTCCGTAGTATGGTCtctatatttatgatgaTTAATATCGGACAACCATTGTtttagtatcc	hsa-miR-889-3p	TTAATATCGGACAACCATTGT	3'	Yes	gp1a	....((((.(((.((((......(((((((((.(((.(((((.((((((.....(..((((.........)).))..)....)))))).))))).))).)))).)))))..)))))))))))..	118	36.3	-34.9	21	Middle
29	21	bta-mir-2887-2-p5_1ss13AT	TCCGGTGCGGAGTGCCCTT	19	chr21	+	8218724	8218765	cgggaccggggTCCGGTGCGGAGTGCCCTTCGTCCtgggaaa	2	bta-mir-2887-2,bta-mir-2887-1,	bta-mir-2887-2	cgtCGGGACCGGGGTCCGGTGCGgagagcccttcgtcccgggacacggggcgcggcc	bta-mir-2887-2-p5	TCCGGTGCGgagagccctt	5'	New	gp2b	((((((.((((((((...)))...)))))..)))))).....	37	71.4	-17.5	21	Middle
30	21	bta-mir-2887-2-p5_1ss13AT	TCCGGTGCGGAGTGCCCTT	19	chr21	+	8445995	8446035	gggaccggggTCCGGTGCGGAGTGCCCTTCGTCCtgggaaa	2	bta-mir-2887-2,bta-mir-2887-1,	bta-mir-2887-2	cgtCGGGACCGGGGTCCGGTGCGgagagcccttcgtcccgggacacggggcgcggcc	bta-mir-2887-2-p5	TCCGGTGCGgagagccctt	5'	New	gp2b	(((((.((((((((...)))...)))))..)))))......	35	70.7	-15	21	Middle
160	163	PC-5p-44483_19	TCCTGGGGCTGTAGCCGG	18	chr17	-	73366141	73366196	tctgccTCCTGGGGCTGGAGCCGGaagcaggtccggattagctccagcgtggtggg	0						5'	New	gp4	.(..((..(((((((((...(((((......)))))..)))))))))...))..).	54	67.9	-29.4	21	Middle
29	22	bta-mir-2887-2-p3_1ss8AT	TGCGGAGTGCCCTTCGTCC	19	chr21	+	8218724	8218765	cgggaccggggTCCGGTGCGGAGTGCCCTTCGTCCtgggaaa	2	bta-mir-2887-2,bta-mir-2887-1,	bta-mir-2887-2	cgtCGGGACCGGGGTCCGGTGCGgagagcccttcgtcccgggacacggggcgcggcc	bta-mir-2887-2-p3	TGCGgagagcccttcgtcc	3'	New	gp2b	((((((.((((((((...)))...)))))..)))))).....	37	71.4	-17.5	20.5	Middle
30	22	bta-mir-2887-2-p3_1ss8AT	TGCGGAGTGCCCTTCGTCC	19	chr21	+	8445995	8446035	gggaccggggTCCGGTGCGGAGTGCCCTTCGTCCtgggaaa	2	bta-mir-2887-2,bta-mir-2887-1,	bta-mir-2887-2	cgtCGGGACCGGGGTCCGGTGCGgagagcccttcgtcccgggacacggggcgcggcc	bta-mir-2887-2-p3	TGCGgagagcccttcgtcc	3'	New	gp2b	(((((.((((((((...)))...)))))..)))))......	35	70.7	-15	20.5	Middle
179	292	hsa-miR-335-3p	TTTTTCATTATTGCTCCTGACC	22	chr7	+	130496111	130496215	tgttttgagcgggggTCAAGAGCAATAACGAAAAATgtttgtcataaaccgTTTTTCATTATTGCTCCTGACCtcctctcatttgctatattcaattaagtaagt	18	hsa-mir-335,ptr-mir-335,ppy-mir-335,ggo-mir-335,mml-mir-335,cja-mir-335,bta-mir-335,eca-mir-335,cfa-mir-335,cpo-mir-335,pal-mir-335,dno-mir-335,ocu-mir-335,tch-mir-335,efu-mir-335,rno-mir-335,ssc-mir-335,chi-mir-335,	hsa-mir-335	tgttttgagcgggggTCAAGAGCAATAACGAAAAATGTttgtcataaaccgTTTTTCATTATTGCTCCTGACCtcctctcatttgctatattca	hsa-miR-335-3p	TTTTTCATTATTGCTCCTGACC	3'	Yes	gp1a	.((..((((.((((((((.(((((((((.((((((((.((......)).)))))))).))))))))).)))))))).))))...))...................	85	36.2	-41.5	20	Middle
232	379	hsa-miR-485-5p_R-1	AGAGGCTGGCCGTGATGAATT	21	chr14	+	101055403	101055515	agtgttcatgtgtggtacttggagAGAGGCTGGCCGTGATGAATTcgattcatcaaagcgAGTCATACACGGCTCTCCTCTCTtttagtgtcaaattctgcctcggagggctt	18	hsa-mir-485,ppy-mir-485,mml-mir-485,ptr-mir-485,ggo-mir-485,ppa-mir-485,cfa-mir-485,pal-mir-485,dno-mir-485,cja-mir-485,mmu-mir-485,bta-mir-485,eca-mir-485,efu-mir-485,rno-mir-485,ocu-mir-485,chi-mir-485,oar-mir-485,	hsa-mir-485	acttggagAGAGGCTGGCCGTGATGAATTCgattcatcaaagcgaGTCATACACGGCTCTCCTCTCTtttagt	hsa-miR-485-5p	AGAGGCTGGCCGTGATGAATTC	5'	Diff	gp1a	............((..(((..((((((((..(((((((((((.((((...........)))))))).)))))))..))))))))..)))..))......((((....))))..	81	48.7	-44.1	20	Middle
288	458	hsa-miR-576-5p_R-2	ATTCTAATTTCTCCACGTCT	20	chr4	+	109488698	109488795	tacaatccaacgaggATTCTAATTTCTCCACGTCTttggtaataaggtttggcaaagatgtggaaaaattggaatcctcattcgattggttataacca	1	hsa-mir-576,	hsa-mir-576	tacaatccaacgaggATTCTAATTTCTCCACGTCTTTggtaataaggtttggcaAAGATGTGGAAAAATTGGAATCctcattcgattggttataacca	hsa-miR-576-5p	ATTCTAATTTCTCCACGTCTTT	5'	Diff	gp1a	..(((((.((.((((((((((((((.((((((((((((..((......))..)))))))))))).)))))))))))))).)).)))))..........	86	36.7	-43.2	20	Middle
300	474	hsa-miR-625-5p_R-1	AGGGGGAAAGTTCTATAGTC	20	chr14	+	65471102	65471186	agggtagagggatgAGGGGGAAAGTTCTATAGTCctgtaattagatctcagGACTATAGAACTTTCCCCCTCatccctctgccct	1	hsa-mir-625,	hsa-mir-625	agggtagagggatgAGGGGGAAAGTTCTATAGTCCtgtaattagatctcagGACTATAGAACTTTCCCCCTCAtccctctgccct	hsa-miR-625-5p	AGGGGGAAAGTTCTATAGTCC	5'	Diff	gp1a	(((((((((((((((((((((((((((((((((((((...........)))))))))))))))))))))))))))))))))))))	85	48.2	-74.9	20	Middle
315	492	hsa-mir-665-p5	AGGGGTCTCTGCCTCTACCC	20	chr14	+	100875030	100875106	gggtctcctcgAGGGGTCTCTGCCTCTACCCaggactctttcatgACCAGGAGGCTGAGGCCCctcacaggcggctt	5	hsa-mir-665,mml-mir-665,ptr-mir-665,ppa-mir-665,cja-mir-665,	hsa-mir-665	tctcctcgaggggtctctgcctctacccaggactctttcatgACCAGGAGGCTGAGGCCCCTcacaggcggc	hsa-mir-665-p5	aggggtctctgcctctaccc	5'	New	gp1a	.((((.(((.((((((((((.((((((...((.((.....)).))....)))))).))))))))))..))).)))).	75	63.6	-39.5	20	Middle
16	13	mmu-miR-2137_L-1R-1_1ss16AG	CCGGCGGGAGCCCCGGGGA	19	chr21	+	8260632	8260729	agatccccgaatccggagtggcggagatgggcgccgcgaggcgtccagtgcggtaacgcgaccgatcccggagaagCCGGCGGGAGCCCCGGGGAgag	1	mmu-mir-2137,	mmu-mir-2137	gtagtatacctccttcctgctgccttgttggcttGCCGGCGGGAGCCCCAGGGAGtagagcattgc	mmu-miR-2137	GCCGGCGGGAGCCCCAGGGAG	3'	Diff	gp2b	...((((((..(((((.....(((...((((((((....))))))))..(((....)))..)))...)))))......(((....))).))))))...	92	72.4	-51.3	20	Middle
17	13	mmu-miR-2137_L-1R-1_1ss16AG	CCGGCGGGAGCCCCGGGGA	19	chr5	+	71850930	71850967	tgaccgatcccggagaagCCGGCGGGAGCCCCGGGGAg	1	mmu-mir-2137,	mmu-mir-2137	gtagtatacctccttcctgctgccttgttggcttGCCGGCGGGAGCCCCAGGGAGtagagcattgc	mmu-miR-2137	GCCGGCGGGAGCCCCAGGGAG	3'	Diff	gp2b	.......((((((.......(((....)))))))))..	29	76.3	-14.3	20	Middle
330	333	PC-5p-109826_8	GTATCTCTGGTGGATCTG	18	chr1	-	115054424	115054524	ttttgtcagaatgcattatagGTATCTCTTGTGGATCTGtgtcctctaaactgtgaattcccagaaagcaggagaaaccatatcctattgtctctgcatct	0						5'	New	gp4	...((.((((..(((..((((((.((((((((...((((.....((........)).....))))..)))))))).))).))).....))).))))))...	95	39.6	-23.4	20	Middle
333	336	PC-3p-47089_18	CCGGGTGTTGGAAGTCCC	18	chr12	+	125003225	125003301	gatgcaggaaggccattgtcacccaaccccggtgttggatgtccCCGGGTGTTGGATGTCCCccgcctgactgctgc	0						3'	New	gp4	...((((..((((......((.((((((((((....((....))))))).))))).))......))))..))))...	71	63.6	-34	20	Middle
340	343	PC-3p-62940_13	GCACTTCAGGGGCTCGAA	18	chr13	-	40082934	40083056	cttccatgttctctctaggctcactaaccctgcactccatatttctgggcctcagtttcccatacagGCACTTCAGGGCCTCGAAaggtctgcgggcaagggtgccttgggaggatgcggtcc	0						3'	New	gp4	...((..((((((((.((((...((...((((((..((...((((..(((((.(((..((......)).)))...)))))..))))))..))))))...))..)))).))))))))..))...	117	56.9	-46	20	Middle
373	376	PC-3p-61247_15	GCAGGTCCCAAGGGTATG	18	chr8	+	26763246	26763346	ggagccaagtgtggccctgaaattctcttggggtcctctggggacttccacttggGCAGGTCCCAAGGGTCTGggagaaatttcaggttggccttggtcag	0						3'	New	gp4	...((((((.((...(((((((((((((..((...((((.(((((((((.....)).))))))).))))))..)))).)))))))))...))))))))...	95	57.4	-46.8	20	Middle
51	91	hsa-miR-30a-3p	CTTTCAGTCGGATGTTTGCAGC	22	chr6	-	71403543	71403627	cagtgagcgacTGTAAACATCCTCGACTGGAAGCTgtgaagccacagatgggCTTTCAGTCGGATGTTTGCAGCtgcctactgcc	24	hsa-mir-30a,ptr-mir-30a,ppy-mir-30a,ggo-mir-30a,ppa-mir-30a,mml-mir-30a,cja-mir-30a,nle-mir-30a,cfa-mir-30a,tch-mir-30a,oga-mir-30a,mmr-mir-30a,dma-mir-30a,mmu-mir-30a,bta-mir-30a,oar-mir-30a,mdo-mir-30a,efu-mir-30a,rno-mir-30a,cpo-mir-30a,pal-mir-30a,dno-mir-30a,ocu-mir-30a,cgr-mir-30a,	hsa-mir-30a	gcgacTGTAAACATCCTCGACTGGAAGctgtgaagccacagatgggCTTTCAGTCGGATGTTTGCAGCtgc	hsa-miR-30a-3p	CTTTCAGTCGGATGTTTGCAGC	3'	Yes	gp1a	((((..((..((((((((((((..((((((((((((((....))).....)))))))))))))))))))))))..))..))))..	83	54.1	-43.4	19	Middle
149	247	hsa-miR-205-5p_R-3	TCCTTCATTCCACCGGAGT	19	chr1	+	209432133	209432242	aaagatcctcagacaatccatgtgcttctcttgTCCTTCATTCCACCGGAGTctgtctcatacccaaccagatttcagtggagtgaagttcaggaggcatggagctgaca	21	hsa-mir-205,ptr-mir-205,ggo-mir-205,ppa-mir-205,ppy-mir-205,mml-mir-205,mne-mir-205,cja-mir-205,age-mir-205,lla-mir-205,mmu-mir-205,bta-mir-205,cfa-mir-205,eca-mir-205,mdo-mir-205a,efu-mir-205,ssc-mir-205,pal-mir-205,dno-mir-205,ocu-mir-205,cgr-mir-205,	hsa-mir-205	aaagatcctcagacaatccatgtgcttctcttgTCCTTCATTCCACCGGAGTCTGtctcatacccaaccaGATTTCAGTGGAGTGAAGTTCaggaggcatggagctgaca	hsa-miR-205-5p	TCCTTCATTCCACCGGAGTCTG	5'	Diff	gp1a	........((((....(((((((....((((((..(((((((((((.((((((((.............)))))))).)))))))))))..))))))))))))).))))..	100	48.2	-46.9	19	Middle
178	290	hsa-miR-331-3p_R-1	GCCCCTGGGCCTATCCTAGA	20	chr12	+	95308410	95308520	cactcccaaggagtttggttttgtttgggtttgttCTAGGTATGGTCCCAGGGATCccagatcaaaccagGCCCCTGGGCCTATCCTAGAaccaacctaagctcgcgcatc	24	hsa-mir-331,ptr-mir-331,ppy-mir-331,ggo-mir-331,mml-mir-331,cja-mir-331,nle-mir-331,mmu-mir-331,bta-mir-331,cfa-mir-331,eca-mir-331,efu-mir-331,efu-mir-331,rno-mir-331,ssc-mir-331,cpo-mir-331,pal-mir-331,dno-mir-331,ocu-mir-331,dno-mir-331,ocu-mir-331,chi-mir-331,cgr-mir-331,aja-mir-331,	hsa-mir-331	gagtttggttttgtttgggtttgttCTAGGTATGGTCCCAGGGATCCcagatcaaaccagGCCCCTGGGCCTATCCTAGAAccaacctaagctc	hsa-miR-331-3p	GCCCCTGGGCCTATCCTAGAA	3'	Diff	gp1a	.(((((...))))).((((...(((((((((.((((((((.((((.(((((((..(.............)..))))))).)))))))))))).)))))))))..)).))..	94	53.2	-48.6	19	Middle
180	294	hsa-miR-337-3p_L-1	TCCTATATGATGCCTTTCTTC	21	chr14	+	100874493	100874603	gtagtcagtagttggggggtggGAACGGCTTCATACAGGAGTtgatgcacagttatccagcTCCTATATGATGCCTTTCTTCatccccttcaaccacgcgcagcccccgga	10	hsa-mir-337,ppy-mir-337,mml-mir-337,ptr-mir-337,ggo-mir-337,cja-mir-337,mmu-mir-337,rno-mir-337,dno-mir-337,ocu-mir-337,	hsa-mir-337	gtagtcagtagttggggggtggGAACGGCTTCATACAGGAGTTgatgcacagttatccagCTCCTATATGATGCCTTTCTTCatccccttcaa	hsa-miR-337-3p	CTCCTATATGATGCCTTTCTTC	3'	Diff	gp1a	...((..((.(((((((((((((((.(((.(((((.(((((((((((......))).)))))))).))))).))).))).))))))))..)))).))..))..........	98	54.1	-44	19	Middle
17	22	cja-mir-3135-p3_1ss9GT	TGGCGCGATCTCGGCTCACTGCA	23	chr6	+	34435740	34435794	ccaAGGCTGGAGTGCAGTGGCGTGATCTCGGCTCACTGCAccctccgcctcctgg	1	cja-mir-3135,	cja-mir-3135	ccAAGGCTGGACTGCAGTGGCGcgagctcggctcactgcaccctccgcctcctgg	cja-mir-3135-p3	TGGCGcgagctcggctcactgca	3'	New	gp1b	(((((((.(((((((((((((.((....)))).))))))))..)))))))..)))	55	67.3	-26.7	19	Middle
31	24	bta-mir-2887-2-p3_1ss21AT	GACCGGGGTCCGGTGCGGAGT	21	chr21	+	8401755	8401797	ccgcgcgcCGGGACCGGGGTCCGGTGCGGAGTgcccttcgtcc	2	bta-mir-2887-2,bta-mir-2887-1,	bta-mir-2887-2	cgtCGGGACCGGGGTCCGGTGCGgagagcccttcgtcccgggacacggggcgcggcc	bta-mir-2887-2-p3	GACCGGGGTCCGGTGCGgaga	3'	New	gp2b	...(((((((((.......)))))))))...............	25	81.4	-18.2	19	Middle
69	69	pal-miR-9993a-3p_L+2	AAATCTCGGTGGGACCTCCA	20						2	pal-mir-9993a,pal-mir-9995,	pal-mir-9993a	TGGGTCTCAGAGAAAActccccttctctctctggggaagATCTCGGTGGGACCTCCA	pal-miR-9993a-3p	ATCTCGGTGGGACCTCCA	3'	Diff	gp3	.((((((((((((....(((((..........)))))...))))..))))))))...	53	56.1	-23	19	Middle
385	586	hsa-miR-3130-3p	GCTGCACCGGAGACTGGGTAA	21	chr2	-	206783234	206783308	cttgtcatgtctTACCCAGTCTCCGGTGCAGCCtgttgtcaagGCTGCACCGGAGACTGGGTAAgacatgacaag	1	hsa-mir-3130-1,	hsa-mir-3130-1	cttgtcatgtctTACCCAGTCTCCGGTGCAGCCtgttgtcaagGCTGCACCGGAGACTGGGTAAgacatgacaag	hsa-miR-3130-3p	GCTGCACCGGAGACTGGGTAA	3'	Yes	gp1a	((((((((((((((((((((((((((((((((((.......))))))))))))))))))))))))))))))))))	75	54.7	-71.2	18.5	Middle
386	588	hsa-miR-3130-3p	GCTGCACCGGAGACTGGGTAA	21	chr2	+	206783234	206783308	cttgtcatgtctTACCCAGTCTCCGGTGCAGCCttgacaacagGCTGCACCGGAGACTGGGTAAgacatgacaag	1	hsa-mir-3130-2,	hsa-mir-3130-2	cttgtcatgtctTACCCAGTCTCCGGTGCAGCCttgacaacagGCTGCACCGGAGACTGGGTAAgacatgacaag	hsa-miR-3130-3p	GCTGCACCGGAGACTGGGTAA	3'	Yes	gp1a	((((((((((((((((((((((((((((((((((.......))))))))))))))))))))))))))))))))))	75	54.7	-69.9	18.5	Middle
32	55	hsa-miR-20a-3p_L-1R+1	CTGCATTATGAGCACTTAAAGT	22	chr13	+	91351048	91351152	ctgatgtgacagcttctgtagcacTAAAGTGCTTATAGTGCAGGTAGtgtttagttatctaCTGCATTATGAGCACTTAAAGTactgctagctgtagaactccag	28	hsa-mir-20a,ptr-mir-20a,ppy-mir-20a,ggo-mir-20a,ppa-mir-20,mml-mir-20a,mne-mir-20,age-mir-20,lla-mir-20,sla-mir-20,bta-mir-20a,eca-mir-20a,ssc-mir-20a,cja-mir-20a,nle-mir-20,pal-mir-20a,dno-mir-20a,ocu-mir-20a,tch-mir-20a,mmr-mir-20,lca-mir-20,mmu-mir-20a,mdo-mir-20a,cfa-mir-20a,efu-mir-20,rno-mir-20a,cpo-mir-20a,chi-mir-20a,	hsa-mir-20a	gtagcacTAAAGTGCTTATAGTGCAGGTAGtgtttagttatctACTGCATTATGAGCACTTAAAGtactgc	hsa-miR-20a-3p	ACTGCATTATGAGCACTTAAAG	3'	Diff	gp1a	(((..((.((((((...((((.(((.(((((((((((((((((.(((((......)).))))))))))))))))))))..))).)))).))))))...))..)))	105	41	-41.5	18	Middle
160	266	hsa-miR-296-5p	AGGGCCCCCCCTCAATCCTGT	21	chr20	-	58817592	58817705	ggtgaggagaaaggacccttccagAGGGCCCCCCCTCAATCCTGTtgtgcctaattcagAGGGTTGGGTGGAGGCTCTCCtgaagggctctgaagagcgctgcacccgcagctg	8	hsa-mir-296,mml-mir-296,ptr-mir-296,ppy-mir-296,ggo-mir-296,cja-mir-296,rno-mir-296,cpo-mir-296,	hsa-mir-296	aggacccttccagAGGGCCCCCCCTCAATCCTGTtgtgcctaattcaGAGGGTTGGGTGGAGGCTCTCCtgaagggctct	hsa-miR-296-5p	AGGGCCCCCCCTCAATCCTGT	5'	Yes	gp1a	...........((..((((((..(((((((.((.(((((((((.(((.........)))))))))))).)).)))))))..))))))..)).......(((((....)))))..	80	61.4	-50.8	18	Middle
186	305	hsa-miR-362-5p_R-1	AATCCTTGGAACCTAGGTGTGAG	23	X	+	50008935	50009043	gtgtcagagccttcttgtctgctccccctcttgAATCCTTGGAACCTAGGTGTGAGtgctatttcagtgcAACACACCTATTCAAGGATTCAaagaggctgagccttgt	16	hsa-mir-362,ptr-mir-362,ppy-mir-362,ggo-mir-362,mml-mir-362,bta-mir-362,eca-mir-362,cfa-mir-362,ssc-mir-362,cpo-mir-362,pal-mir-362,dno-mir-362,ocu-mir-362,chi-mir-362,cgr-mir-362,oar-mir-362,	hsa-mir-362	cttgAATCCTTGGAACCTAGGTGTGAGTgctatttcagtgcAACACACCTATTCAAGGATTCAaa	hsa-miR-362-5p	AATCCTTGGAACCTAGGTGTGAGT	5'	Diff	gp1a	....................((((..(((((((((((((((((...((((((((.(..((.....))..)..))))))))))))))))))))).))))..)))).....	84	48.6	-44.9	18	Middle
195	321	hsa-miR-376c-3p	AACATAGAGGAAATTCCACGT	21	chr14	+	101039662	101039777	tccaggactcaatccttctttggtatttaaaagGTGGATATTCCTTCTATGTTTatgttatttatggttaAACATAGAGGAAATTCCACGTtttcagtatcaaatgctgcttggaa	17	hsa-mir-376c,ppy-mir-376c,mml-mir-376c,ptr-mir-376c,ggo-mir-376c,ppa-mir-376c,mmu-mir-376c,bta-mir-376c,eca-mir-376c,cfa-mir-376c,rno-mir-376c,ssc-mir-376c,ssc-mir-376b,pal-mir-376c,chi-mir-376c,tch-mir-376c,oar-mir-376c,	hsa-mir-376c	aaaaGGTGGATATTCCTTCTATGTTtatgttatttatggttaAACATAGAGGAAATTCCACGTttt	hsa-miR-376c-3p	AACATAGAGGAAATTCCACGT	3'	Yes	gp1a	((((((...((.......(((((((((.((((.(((((..((((.((((((((((.............))))))))))))))..))))).)))).)))))))))))...)))))).	115	33.6	-39.3	17.3333	Middle
57	103	hsa-miR-31-3p_L-2R+1	CTATGCCAACATATTGCCATC	21	chr9	-	21512101	21512203	ctcctgtaacttggaactggagaggAGGCAAGATGCTGGCATAGCTGttgaactgggaacctgCTATGCCAACATATTGCCATCtttcctgtctgacagcagc	32	hsa-mir-31,ptr-mir-31,ppy-mir-31,ggo-mir-31,ppa-mir-31,mml-mir-31,mne-mir-31,hsa-mir-31,ptr-mir-31,ppy-mir-31,ggo-mir-31,ppa-mir-31,mml-mir-31,mne-mir-31,cja-mir-31,nle-mir-31,oga-mir-31,mmr-mir-31,dma-mir-31,cfa-mir-31,ocu-mir-31,mmu-mir-31,bta-mir-31,eca-mir-31,mdo-mir-31,efu-mir-31,rno-mir-31a,ssc-mir-31,cpo-mir-31,pal-mir-31,dno-mir-31,cgr-mir-31,	hsa-mir-31	ggagaggAGGCAAGATGCTGGCATAGCTgttgaactgggaaccTGCTATGCCAACATATTGCCATctttcc	hsa-miR-31-3p	TGCTATGCCAACATATTGCCAT	3'	Diff	gp1a	...((((...(..((...((((((..(((((.(((.(((((((((.(((........)))..))))))))).))).)))))..))))))..))..)..)))).	99	50.5	-44.4	17	Middle
232	380	hsa-miR-485-3p_L+1	AGTCATACACGGCTCTCCTCTCT	23	chr14	+	101055403	101055515	agtgttcatgtgtggtacttggagAGAGGCTGGCCGTGATGAATTcgattcatcaaagcgAGTCATACACGGCTCTCCTCTCTtttagtgtcaaattctgcctcggagggctt	18	hsa-mir-485,ppy-mir-485,mml-mir-485,ptr-mir-485,ggo-mir-485,ppa-mir-485,cfa-mir-485,pal-mir-485,dno-mir-485,cja-mir-485,mmu-mir-485,bta-mir-485,eca-mir-485,efu-mir-485,rno-mir-485,ocu-mir-485,chi-mir-485,oar-mir-485,	hsa-mir-485	acttggagAGAGGCTGGCCGTGATGAATTCgattcatcaaagcgaGTCATACACGGCTCTCCTCTCTtttagt	hsa-miR-485-3p	GTCATACACGGCTCTCCTCTCT	3'	Diff	gp1a	............((..(((..((((((((..(((((((((((.((((...........)))))))).)))))))..))))))))..)))..))......((((....))))..	81	48.7	-44.1	17	Middle
295	468	hsa-miR-615-5p	GGGGGTCCCCGGTGCTCGGATC	22	chr12	+	54033922	54034069	cgcttgcggctccggaggattccagcgactcgggaggggcgggagGGGGGTCCCCGGTGCTCGGATCtcgagggtgcttattgttcggTCCGAGCCTGGGTCTCCCTCTtccccccaaccccccctcagcccctccggctgcagagtg	15	hsa-mir-615,ptr-mir-615,ggo-mir-615,ppa-mir-615,mmr-mir-615,mml-mir-615,cja-mir-615,oga-mir-615,mmu-mir-615,rno-mir-615,bta-mir-615,eca-mir-615,ssc-mir-615,cpo-mir-615,cgr-mir-615,	hsa-mir-615	ctcgggaggggcgggagGGGGGTCCCCGGTGCTCGGATCtcgagggtgcttattgttcggTCCGAGCCTGGGTCTCCCTCTTccccccaacccccc	hsa-miR-615-5p	GGGGGTCCCCGGTGCTCGGATC	5'	Yes	gp1a	((((((((((..((((((......((((...(((.((((.((((((((((..(((((.(((((((((.(((..(...)..)))...))))))))))))))..))))))))))))))...)))...)).)).)))))))))))).))))	148	70.3	-79.8	17	Middle
9	9	ppy-mir-1268-p3_1ss4GA	CCAACTACTTGGGAGGCTGA	20	X	+	119424065	119424116	tagccgggcgtggtggtgggcgcctgtggtcCCAGCTACTTGGGAGGCTGAg	1	ppy-mir-1268,	ppy-mir-1268	tagcCGGGCGTGGTGGTGGGCGcctgtggtcccagctacttgggaggctgag	ppy-mir-1268-p3	ccagctacttgggaggctga	3'	New	gp1b	(((((.(((((........))))).....((((((....)))))))))))..	16	69.2	-20.7	17	Middle
82	85	PC-5p-52115_17	TTTTGTTTGGAGAGTTTGA	19	chr3	-	150999722	150999795	taaTTTTGTTTGCAGAGTTTGAggaataagacttatatttgctatttaagtttaactctgtgaaaatagaaaca	0						5'	New	gp4	...((((((((((((((((.........(((((((.((.....)).)))))))))))))))..))))))))...	68	25.7	-15.2	17	Middle
181	184	PC-3p-128225_6	TATGCCGGGGACTCATGGG	19	chr20	-	58100581	58100701	taggaaagtcacagtctcctaggggaaactgaggcatgaacatgtaatcacaatacagtggatgagtgaggtgatagtgcTATGCCGGGGACTCCTGGGagtgaatgttagctaatccagg	0						3'	New	gp4	..(((.(((.(((..((((((((((...((..((((((..(((...(((((..(((.........)))..))))).))).)))))).))..))))))))))....)))..)))..)))...	116	47.9	-38	17	Middle
272	275	PC-5p-103481_8	TGGATTGTGTGTGCGGGGG	19	chr2	+	176575631	176575708	caagactTGGAATGTGTGTGCGGGGGttgaactagggaatctccaagctctctttcagcactattatcccatgttgct	0						5'	New	gp4	...(((.(((.(((...(((((..((..((.((.(((....))).)).)).))..).))))...))).))).)))...	72	47.4	-22.6	17	Middle
17	21	cja-mir-3135-p5_1ss9CG	AGGCTGGAGTGCAGTGGCGCGA	22	chr6	+	34435740	34435794	ccaAGGCTGGAGTGCAGTGGCGTGATCTCGGCTCACTGCAccctccgcctcctgg	1	cja-mir-3135,	cja-mir-3135	ccAAGGCTGGACTGCAGTGGCGcgagctcggctcactgcaccctccgcctcctgg	cja-mir-3135-p5	AGGCTGGACTGCAGTGGCGcga	5'	New	gp1b	(((((((.(((((((((((((.((....)))).))))))))..)))))))..)))	55	67.3	-26.7	16	Middle
27	35	cja-mir-9984-2-p5_1ss18CG	CGCGGCGGCGGCGGCGGG	18	chr4	+	26860793	26860873	gcCGCGGCGGCGGCGGCGCGggagctggggttggtgtttggcggcgccagagcagcggatcccggtctcgccgcagcagca	1	cja-mir-9984-2,	cja-mir-9984-2	tgCGCCGCGGCGGCGGCGGCggcggcgcgggctctggggctggtgtttggcggcgccagagcagcggatcctggtctcgccgcggcagca	cja-mir-9984-2-p5	CGCGGCGGCGGCGGCggc	5'	New	gp1b	((.((.(((((((.(((.(((((((((...(((((((......)))))))..))))...))))))))))))))).)).)).	80	77.8	-46.9	16	Middle
5	5	mmu-miR-146a-5p_R+1	TGAGAACTGAATTCCATGGGTTT	23	chr5	+	160485335	160485469	gcaccatctctgaaaagccgatgtgtatcctcagcttTGAGAACTGAATTCCATGGGTTGtgtcagtgtcagacctctgaaattcagttcttcagctgggatatctctgtcatcgtgggcttgaggacctggaga	3	mmu-mir-146a,rno-mir-146a,dno-mir-146a,	mmu-mir-146a	agctcTGAGAACTGAATTCCATGGGTTatatcaatgtcagaCCTGTGAAATTCAGTTCTTCAGct	mmu-miR-146a-5p	TGAGAACTGAATTCCATGGGTT	5'	Diff	gp2a	...(((..(((...(((((.((((((((((.(((((..((((((((((((.((..((((.((.......))))))..)).)))))))))))).)))))))))).......)).))).)))))..)))..)))...	129	48.1	-50.5	16	Middle
21	20	mmu-miR-5119_1ss19GT	CATCTCATCCTGGGGCTGT	19	chr16	+	88594060	88594179	ttagatgcccctccctctctagctgCATCTCTTCCTGGGGCTGTaatgtcctctcctgcttgagccacagcggcccttcatggtcgatcgcatgcagatgggaggccaggggttttccag	1	mmu-mir-5119,	mmu-mir-5119	cagggctggcctatgggacagatactataagtCATCTCATCCTGGGGCTGGgtctgc	mmu-miR-5119	CATCTCATCCTGGGGCTGG	5'	Diff	gp2a	...((.((((((.((((((...((((((.((..((.((((((((..((..(((........))).))..))))))))....))..))....))))))..))))))..))))))..))...	114	58.3	-46.9	16	Middle
123	96	bta-miR-11987_L-2_1ss8TA	AGGAAACTCTGGTGGAGGT	19	chr21	+	8398468	8398494	gaagccagAGGAAACTCTGGTGGAGGT	1	bta-mir-11987,	bta-mir-11987	CGAGGAATCTCTGGTGGAGGTatatgtcagcagtggccctgcagggttggggccactgagtgcagcagtgcctgcatgggaccttttg	bta-miR-11987	CGAGGAATCTCTGGTGGAGGT	3'	Diff	gp2b	...(((((((....)))))))......	18	55.6	-14.5	16	Middle
124	96	bta-miR-11987_L-2_1ss8TA	AGGAAACTCTGGTGGAGGT	19	chr21	+	8442697	8442723	gaagccagAGGAAACTCTGGTGGAGGT	1	bta-mir-11987,	bta-mir-11987	CGAGGAATCTCTGGTGGAGGTatatgtcagcagtggccctgcagggttggggccactgagtgcagcagtgcctgcatgggaccttttg	bta-miR-11987	CGAGGAATCTCTGGTGGAGGT	3'	Diff	gp2b	...(((((((....)))))))......	18	55.6	-14.5	16	Middle
246	249	PC-5p-57707_14	ACCTCTGGTGTACCTGTC	18	chr13	-	106961999	106962057	acACCTCTGGTCTACCTGTCaacgttttgctatgagaagggctgggtaaataggggagg	0						5'	New	gp4	...((((((...((((((((....((((.....))))..))).)))))..))))))...	53	50.8	-15.8	16	Middle
294	297	PC-3p-75986_12	AGACTCGTCTCCTGCTCCA	19	chr3	+	153759201	153759259	caagacagggaggtggagaacagattgcaaataaagctgAGACTCCTCTCCTGCTCCAt	0						3'	New	gp4	...((..((((((.((((..(((.((.......)).)))...))))))))))..))...	53	49.2	-15.7	16	Middle
372	375	PC-3p-94057_8	TCAGTGAGGCCTTCGGAC	18	chr2	+	148999934	148999996	ttctctctgtgcccactcctcgagggcaggaactgtccctgtaTCAGTGAGGCATTCGGACtt	0						3'	New	gp4	...(((..(((((((((...(..((((((...))))))..)....)))).)))))..)))...	57	55.6	-22	16	Middle
47	82	hsa-miR-29a-5p_R-2	ACTGATTTCTTTTGGTGTTC	20	chr7	-	130876735	130876822	accccttagaggatgACTGATTTCTTTTGGTGTTCagagtcaatataattttcTAGCACCATCTGAAATCGGTTAtaatgattgggga	32	hsa-mir-29a,ptr-mir-29a,ppy-mir-29a,ggo-mir-29a,ppa-mir-29a,mml-mir-29a,mne-mir-29a,age-mir-29a,lla-mir-29a,sla-mir-29a,bta-mir-29a,oar-mir-29a,cja-mir-29a,nle-mir-29a,oga-mir-29a,mmr-mir-29a,dma-mir-29a,cfa-mir-29a,cpo-mir-29a,dno-mir-29a,sbo-mir-29a,mmu-mir-29a,rno-mir-29a,eca-mir-29a,mdo-mir-29a-1,efu-mir-29a,ssc-mir-29a,pal-mir-29a,ocu-mir-29a,chi-mir-29a,cgr-mir-29a,tch-mir-29a,	hsa-mir-29a	atgACTGATTTCTTTTGGTGTTCAGagtcaatataattttcTAGCACCATCTGAAATCGGTTAt	hsa-miR-29a-5p	ACTGATTTCTTTTGGTGTTCAG	5'	Diff	gp1a	.((((.......((((((((((((...(((((((.((((...........)))))))))))...)))))))))))).......)))).	64	37.5	-34.6	15	Middle
95	163	hsa-miR-136-5p_R-1	ACTCCATTTGTTTTGATGATGG	22	chr14	+	100884697	100884788	ttggatgagccctcggaggACTCCATTTGTTTTGATGATGGattcttatgctcCATCATCGTCTCAAATGAGTCTtcagagggttctatcat	23	hsa-mir-136,ptr-mir-136,ppy-mir-136,ggo-mir-136,ppa-mir-136,mml-mir-136,nle-mir-136,oga-mir-136,mmr-mir-136,mmu-mir-136,bta-mir-136,eca-mir-136,cfa-mir-136,cpo-mir-136,pal-mir-136,tch-mir-136,efu-mir-136,rno-mir-136,ssc-mir-136,dno-mir-136,ocu-mir-136,chi-mir-136,oar-mir-136,	hsa-mir-136	tgagccctcggaggACTCCATTTGTTTTGATGATGGAttcttatgctcCATCATCGTCTCAAATGAGTCTtcagagggttct	hsa-miR-136-5p	ACTCCATTTGTTTTGATGATGGA	5'	Diff	gp1a	...(((((((((((.(((((((.((((((...((((((((((.........))))))))))...))))))))))))).)))))))).)))..	87	43.5	-48.1	15	Middle
150	249	hsa-miR-210-3p	CTGTGCGTGTGACAGCGGCTGA	22	chr11	-	568089	568202	gcccacccggcagtgcctccaggcgcagggcAGCCCCTGCCCACCGCACACTGcgctgccccagacccaCTGTGCGTGTGACAGCGGCTGAtctgtgcctgggcagcgcgaccc	17	hsa-mir-210,ptr-mir-210,ggo-mir-210,ppa-mir-210,nle-mir-210,mml-mir-210,oga-mir-210,mmu-mir-210,bta-mir-210,cfa-mir-210,efu-mir-210,rno-mir-210,ssc-mir-210,cpo-mir-210,dno-mir-210,cgr-mir-210,tch-mir-210,	hsa-mir-210	acccggcagtgcctccaggcgcagggcAGCCCCTGCCCACCGCACACTGcgctgccccagacccaCTGTGCGTGTGACAGCGGCTGAtctgtgcctgggcagcgcgaccc	hsa-miR-210-3p	CTGTGCGTGTGACAGCGGCTGA	3'	Yes	gp1a	(((.....))).((((.(((((((((((..(((((.(((..(((((((((.((..((.....))...)).)))))).))).))).)))))..)))))))))))..)))).....	97	73.7	-60.2	15	Middle
198	327	hsa-miR-376b-3p	ATCATAGAGGAAAATCCATGTT	22	chr14	+	101040426	101040543	ttccagagcccagtccttctttggtatttaaaacGTGGATATTCCTTCTATGTTTacgtgattcctggttaATCATAGAGGAAAATCCATGTTttcagtatcaaatgctgctttggaa	16	hsa-mir-376b,mml-mir-376b,ptr-mir-376b,ppy-mir-376b,ggo-mir-376b,cja-mir-376b,bta-mir-376b,eca-mir-376b,cfa-mir-376b,cpo-mir-376b,pal-mir-376b,dno-mir-376b,ocu-mir-376c-1,chi-mir-376b,tch-mir-376b,oar-mir-376b,	hsa-mir-376b	cagtccttctttggtatttaaaaCGTGGATATTCCTTCTATGTTTacgtgattcctggttaATCATAGAGGAAAATCCATGTTttcagtatcaaatgctg	hsa-miR-376b-3p	ATCATAGAGGAAAATCCATGTT	3'	Yes	gp1a	(((((((((..(((.....(((((((((.(((((((((((.(((((.(((((......((((.....))))..)))))))))).))))))))))).))))))))).))))))))))))	118	37.3	-44.2	15	Middle
309	486	hsa-miR-655-3p	ATAATACATGGTTAACCTCTTT	22	chr14	+	101049540	101049657	ttcgtttcagaactatgcaaggatatttgaggagaggttatccgtgttatgttcgcttcattcatcatgaATAATACATGGTTAACCTCTTTttgaatatcagactctgcctcggagg	11	hsa-mir-655,ptr-mir-655,ppy-mir-655,ggo-mir-655,cja-mir-655,bta-mir-655,eca-mir-655,cpo-mir-655,ocu-mir-655,chi-mir-655,oar-mir-655,	hsa-mir-655	aactatgcaaggatatttgaggAGAGGTTATCCGTGTTATGTTCgcttcattcatcatgaATAATACATGGTTAACCTCTTTttgaatatcagactc	hsa-miR-655-3p	ATAATACATGGTTAACCTCTTT	3'	Yes	gp1a	(((......))).........((((((..(..((((((((.((((((..((((((............))))))..)))))).))))))))..)..))))))...(((((...))))).	80	39	-38.2	15	Middle
412	620	hsa-mir-3648-2-p3	AGGGGTCCCCGTGGCGTCCC	20	chr21	+	8208473	8208652	cgcgactgcggcggcggtggtgGGGGGAGCCGCGGGGATCgccgagggccggtcggccgccccgggtgccgcgcggtgccgccggcggcggtgaggccccgcgcgtgtgtcccggctgcggtcggccgcgctcgAGGGGTCCCCGTGGCGTCCCcttccccgccggccgcctttctcgcg	2	hsa-mir-3648-2,hsa-mir-3648-1,	hsa-mir-3648-2	cgcgactgcggcggcggtggtggggggAGCCGCGGGGATCGCCGAGGGccggtcggccgccccgggtgccgcgcggtgccgccggcggcggtgaggccccgcgcgtgtgtcccggctgcggtcggccgcgctcgaggggtccccgtggcgtccccttccccgccggccgcctttctcgcg	hsa-mir-3648-2-p3	aggggtccccgtggcgtccc	3'	New	gp1a	(((((..((((((((((.((..((((..((((((((((((.((..(((((((((((((((.(((((..((((((((.(((((((....))))..))).))))))).)...)))))..))))))))))).))))..))))))))))))))..))))..)))))))).)))).....)))))	180	83.9	-140.3	15	Middle
37	29	mmu-miR-3968_L-2_1ss14AT	AATCCCACTCCTGACACCA	19	chr10	-	95176735	95176776	ccaatggtgatcttgttcaAATCCCACTCCTGACACCAtata	2	mmu-mir-3968,bta-mir-2478,	mmu-mir-3968	acgccgagcgtgtggtggtaggatccgtgtagcaccgtctgtgtgttgttgtgccacacagagaacttgagCGAATCCCACTCCAGACACCAtgagtagg	mmu-miR-3968	CGAATCCCACTCCAGACACCA	3'	Diff	gp2b	...((((((.((...................))))))))...	36	42.9	-6.9	15	Middle
38	29	mmu-miR-3968_L-2_1ss14AT	AATCCCACTCCTGACACCA	19	chr2	-	46963914	46963973	AATCCCACCCCTGACACCAgcccagtatcctaggtgctgggcacaattggctccagggtg	1	mmu-mir-3968,	mmu-mir-3968	acgccgagcgtgtggtggtaggatccgtgtagcaccgtctgtgtgttgttgtgccacacagagaacttgagCGAATCCCACTCCAGACACCAtgagtagg	mmu-miR-3968	CGAATCCCACTCCAGACACCA	5'	Diff	gp2b	........(((((...((((((((((((.....))))))))).....)))...)))))..	50	60	-25.9	15	Middle
46	37	ssc-mir-4335-p3	GCCCCACGTTGGGCGCCA	18	X	+	154614751	154614774	aaagGCCCCACGTTGGGCGCCAaa	1	ssc-mir-4335,	ssc-mir-4335	cctcttccagccccacgttgggcgccactctgctGTGCCCAGCGCTGCAGGGCAatagggaagc	ssc-mir-4335-p3	gccccacgttgggcgcca	3'	New	gp2b	...((((((.....))).)))...	18	62.5	-10.7	15	Middle
47	37	ssc-mir-4335-p3	GCCCCACGTTGGGCGCCA	18	chr2	+	166743625	166743648	aatgtGCCCCACGTTGGGCGCCAa	1	ssc-mir-4335,	ssc-mir-4335	cctcttccagccccacgttgggcgccactctgctGTGCCCAGCGCTGCAGGGCAatagggaagc	ssc-mir-4335-p3	gccccacgttgggcgcca	3'	New	gp2b	...((((((......))))))...	18	62.5	-10.1	15	Middle
112	88	pal-miR-9995-3p_L+1_1	CATCTCGGTGGAACCTCCA	19	chr14	-	50228585	50228673	agcttacttggctctgtcagtttagtccacttggaCATCTTGGTGGAACCTCCAaaactgttagaacgtaattttcagaaaggtaaagt	1	pal-mir-9995,	pal-mir-9995	GAAATCCATGGGGATGGtcagtgcaaactgtATCTCGGTGGAACCTCCA	pal-miR-9995-3p	ATCTCGGTGGAACCTCCA	3'	Diff	gp2b	.((((((((..((((..((((((..((((((..(....)..)))))).......))))))..)))............)..)))))).))	88	40.4	-16.8	15	Middle
113	88	pal-miR-9995-3p_L+1_1	CATCTCGGTGGAACCTCCA	19	chr8	-	67753741	67753818	gagcctctgacttgccccgtttctggtgatgacgttcatccaactctgtcagagtagggCATCTCAGTGGAACCTCCA	1	pal-mir-9995,	pal-mir-9995	GAAATCCATGGGGATGGtcagtgcaaactgtATCTCGGTGGAACCTCCA	pal-miR-9995-3p	ATCTCGGTGGAACCTCCA	3'	Diff	gp2b	(((((.((((..(((((.......(((((......)))))..((((.....)))).)))))..)))).))...)))..	76	53.8	-26.4	15	Middle
7	6	sha-miR-125a_R+2	TCCCTGAGACCCTAACTTGTGAAA	24						2	sha-mir-125b,sha-mir-125a,	sha-mir-125a	agaaaggaatgtctgttgcgcccctctcaaTCCCTGAGACCCTAACTTGTGAtgtttaccgtttaaatccacgggttaggctcttgggagctgtgagttgtgcctttgcatctgggatatttggtggaacttttttttttctgtttgttt	sha-miR-125a	TCCCTGAGACCCTAACTTGTGA	5'	Diff	gp3	((((..............(((((.......)))))((((............((..(((((..((..(((.(((.((((((((................)))))))).))).)))..))..)))))..))((....)).))))...)))).	78	44	-45.1	15	Middle
48	51	PC-3p-172307_6	ATTTAAAGAAAGCGTAACA	19	chr9	-	18678317	18678376	agggttatgtggaatcttgaagtaaaacatgtttgtgtaCTTTAAAGAAAGCGTAACAaa	0						3'	New	gp4	...(((((((....((((((((((..(((....))).)))))))).))..)))))))...	54	31.7	-15.1	15	Middle
211	214	PC-3p-638414_2	AGTTAAAGACTTTTTCTCTGAC	22	MT	-	15905	15977	gaacagagaatagtttaaattagaatcttagctttgggtgctaatggtggAGTTAAAGACTTTTTCTCTGATt	0						3'	New	gp4	...(((((((.(((((.((((...((((((((.......))))).)))..))))..)))))..)))))))...	67	32.9	-19.1	15	Middle
426	636	hsa-mir-3929-p5_1ss10AT	GCTCACACCTGTAATCCC	18	chr18	-	35934088	35934142	agtgGCTCACACCAGTAATCCCAGCACTTTGGGAGGCTGAtgtgagtagaccact	1	hsa-mir-3929,	hsa-mir-3929	agtggctcacaccagtaatcccagcactttggGAGGCTGATGTGAGTAGACCACT	hsa-mir-3929-p5	gctcacaccagtaatccc	5'	New	gp1a	(((((((((((.((((..((((((....)))))).)))).))))))....)))))	55	52.7	-25.2	14.5	Middle
504	722	hsa-mir-7110-p3_1ss18AC	CTCTCTCTCTCTCTCCCCC	19	chr3	+	123161794	123161879	ggggctgggggtgtggggagagagagtgcacagccagctcagggattaaagctctttCTCTCTCTCTCTCTCCCACttccctgcag	1	hsa-mir-7110,	hsa-mir-7110	ggggcTGGGGGTGTGGGGAGAGAGAGtgcacagccagctcagggattaaagctctttctctctcTCTCTCTCCCACTTCCCTGCAG	hsa-mir-7110-p3	ctctctcTCTCTCTCCCAC	3'	New	gp1a	...((.((..(((.((((((((((((.((.......))..(((((...........))))))))))))))))))))..))..))..	81	59.3	-38.5	14.5	Middle
31	53	hsa-miR-19a-3p	TGTGCAAATCTATGCAAAACTGA	23	chr13	+	91350891	91350972	gcagtcctctgttagttttgcatagttgcactacaagaagaatgtagtTGTGCAAATCTATGCAAAACTGAtggtggcctgc	33	hsa-mir-19a,ptr-mir-19a,ppy-mir-19a,ggo-mir-19a,ppa-mir-19a,mml-mir-19a,sla-mir-19a,lca-mir-19a,bta-mir-19a,ssc-mir-19a,chi-mir-19a,cja-mir-19a,nle-mir-19a,cfa-mir-19a,cpo-mir-19a,dno-mir-19a,ocu-mir-19a,cja-mir-19a,nle-mir-19a,cfa-mir-19a,cpo-mir-19a,dno-mir-19a,ocu-mir-19a,oga-mir-19a,mne-mir-19a,age-mir-19a,lla-mir-19a,mmu-mir-19a,eca-mir-19a,mdo-mir-19a,rno-mir-19a,cgr-mir-19a,tch-mir-19a,	hsa-mir-19a	gcagtcctctgttAGTTTTGCATAGTTGCACTACAagaagaatgtagtTGTGCAAATCTATGCAAAACTGAtggtggcctgc	hsa-miR-19a-3p	TGTGCAAATCTATGCAAAACTGA	3'	Yes	gp1a	((((.((.(..((((((((((((((((((((((((.......))))...))))))..))))))))))))))..).)).))))	82	42.7	-39	14	Middle
42	73	hsa-miR-26b-3p	CCTGTTCTCCATTACTTGGCT	21	chr2	+	218402626	218402749	gctccctcgccccaccctgcccgggacccagTTCAAGTAATTCAGGATAGGTTgtgtgctgtccagCCTGTTCTCCATTACTTGGCTcggggaccggtgccctgcagccttggggtgagggggc	24	hsa-mir-26b,ppy-mir-26b,mml-mir-26b,ptr-mir-26b,ggo-mir-26b,ppa-mir-26b,mmr-mir-26b,dma-mir-26b,cfa-mir-26b,tch-mir-26b,cja-mir-26b,oga-mir-26b,mmu-mir-26b,bta-mir-26b,oar-mir-26b,efu-mir-26b,rno-mir-26b,ssc-mir-26b,cpo-mir-26b,ocu-mir-26b,pal-mir-26b,dno-mir-26b,chi-mir-26b,cgr-mir-26b,	hsa-mir-26b	ccgggacccagTTCAAGTAATTCAGGATAGGTtgtgtgctgtccagCCTGTTCTCCATTACTTGGCTcggggaccgg	hsa-miR-26b-3p	CCTGTTCTCCATTACTTGGCT	3'	Yes	gp1a	((((((((((((((..((((((((..((((((.((((((((..(((((((((((.........)))))))))))..))))))))))).)))..))))......))))...))))))))))))))	124	63.7	-73.3	14	Middle
63	112	hsa-miR-92b-5p_R+2	AGGGACGGGACGCGGTGCAGTGTT	24	chr1	+	155195167	155195283	agcgggatcccgggccccgggcgggcgggAGGGACGGGACGCGGTGCAGTGTTgttttttcccccgccaaTATTGCACTCGTCCCGGCCTCCggcccccccggccccccggcctccc	21	hsa-mir-92b,ptr-mir-92b,ppy-mir-92b,ggo-mir-92b,ppa-mir-92b,ppa-mir-92b,mml-mir-92b,cja-mir-92b,nle-mir-92b,mmu-mir-92b,bta-mir-92b,eca-mir-92b,mdo-mir-92b,cfa-mir-92b,efu-mir-92b,rno-mir-92b,ssc-mir-92b,cpo-mir-92b,pal-mir-92b,dno-mir-92b,cgr-mir-92b,	hsa-mir-92b	cgggccccgggcgggcgggAGGGACGGGACGCGGTGCAGTGttgttttttcccccgccaaTATTGCACTCGTCCCGGCCTCCggcccccccggccc	hsa-miR-92b-5p	AGGGACGGGACGCGGTGCAGTG	5'	Diff	gp1a	...((((..(((((..(((((.((((.(((((..(((((((.((((((((((((.............))))))))))))))))))).))))).)))).)))))...)))))..))))	114	76.1	-78.4	14	Middle
90	158	hsa-miR-132-3p	TAACAGTCTACAGCCATGGTCG	22	chr17	-	2049908	2050008	ccgcccccgcgtctccagggcAACCGTGGCTTTCGATTGTtactgtgggaactggaggTAACAGTCTACAGCCATGGTCGccccgcagcacgcccacgcgc	19	hsa-mir-132,ppy-mir-132,mml-mir-132,cja-mir-132,nle-mir-132,oga-mir-132,mmr-mir-132,cpo-mir-132,pal-mir-132,mmu-mir-132,bta-mir-132,eca-mir-132,mdo-mir-132,cfa-mir-132,efu-mir-132,ssc-mir-132,rno-mir-132,dno-mir-132,cgr-mir-132,	hsa-mir-132	ccgcccccgcgtctccagggcaACCGTGGCTTTCGATTGTTACTgtgggaactggaggTAACAGTCTACAGCCATGGTCGccccgcagcacgcccacgcgc	hsa-miR-132-3p	TAACAGTCTACAGCCATGGTCG	3'	Yes	gp1a	.(((....((((((...((((.(((((((((...((((((((((............))))))))))...))))))))).))))...)).))))....))).	99	65.3	-44.9	14	Middle
200	330	hsa-miR-378a-5p_R-2	CTCCTGACTCCAGGTCCTGT	20	chr5	+	149732797	149732908	atgcagccagagggtgacagagccacccagggCTCCTGACTCCAGGTCCTGTgtgttacctagaaatagcACTGGACTTGGAGTCAGAAGGCctgagtggagtcaccttccc	24	hsa-mir-378a,hsa-mir-378a,ptr-mir-378a,ppy-mir-378a,ggo-mir-378a,ppa-mir-378a,nle-mir-378a,mml-mir-378a,mmu-mir-378a,bta-mir-378-1,eca-mir-378,cja-mir-378,cfa-mir-378,cpo-mir-378,ocu-mir-378,tch-mir-378a,oga-mir-378,dno-mir-378,efu-mir-378,rno-mir-378a,ssc-mir-378-1,pal-mir-378,chi-mir-378,cgr-mir-378,	hsa-mir-378a	agggCTCCTGACTCCAGGTCCTGTGTgttacctagaaatagcACTGGACTTGGAGTCAGAAGGCct	hsa-miR-378a-5p	CTCCTGACTCCAGGTCCTGTGT	5'	Diff	gp1a	.........(((((((((....((((.((((.((.((((((((((((((...((((((........)))))).)))))))))))))).)).)))).)))).)))))))))..	101	57.1	-62.7	14	Middle
215	352	hsa-miR-421	ATCAACAGACATTAATTGGGCGC	23	X	-	74218368	74218484	gtattcacagtgcctaatccggtgcacattgtaggcctcattaaatgtttgttgaatgaaaaaatgaatcATCAACAGACATTAATTGGGCGCctgctctgtgatctccatgggctc	18	hsa-mir-421,bta-mir-421,ptr-mir-421,ppy-mir-421,ggo-mir-421,ppa-mir-421,oga-mir-421,cfa-mir-421,pal-mir-421,mml-mir-421,eca-mir-421,cja-mir-421,nle-mir-421,ocu-mir-421,mmu-mir-421,rno-mir-421,ssc-mir-421,chi-mir-421,	hsa-mir-421	gcacattgtaggcctcattaaatgtttgttgaatgaaaaaatgaatcATCAACAGACATTAATTGGGCGCctgctctgtgatctc	hsa-miR-421	ATCAACAGACATTAATTGGGCGC	3'	Yes	gp1a	...........(((((....(((.((((..((((((((((...((((((((((((.(((.........)))))))))))))))...)))).))))))..)))))))....)))))..	104	42.7	-43.4	14	Middle
227	371	mmu-miR-452-3p_1ss20GA	TCAGTCTCATCTGCAAAGAAGT	22	X	-	151959607	151959719	tataattgctaagcacttacAACTGTTTGCAGAGGAAACTGAGactttgtaactatgtcTCAGTCTCATCTGCAAAGAAGTaagtgctttgccaagctccttgagaggttagg	17	hsa-mir-452,ppy-mir-452,mml-mir-452,ptr-mir-452,ggo-mir-452,cja-mir-452,mmu-mir-452,bta-mir-452,cfa-mir-452,cfa-mir-452,efu-mir-452,rno-mir-452,ssc-mir-452,ssc-mir-452,cpo-mir-452,pal-mir-452,ocu-mir-452,	mmu-mir-452	gctaagcagttacaacTGTTTGCAGAGGAAACTGAGACtttataactatgtcTCAGTCTCATCTGCAAAGAGGTaagtgctttgc	mmu-miR-452-3p	TCAGTCTCATCTGCAAAGAGGT	3'	Diff	gp1a	.......((.((((((((((..((..(((((((.((.((((((((...........)))))))).)).)))))))))..)))))))))).)).((.(((.....))).))...	85	40.7	-43.6	14	Middle
236	388	hsa-miR-487a-3p	AATCATACAGGGACATCCAGTT	22	chr14	+	101052423	101052548	gtgggccgtcaccgtcagccttcggtacttgaagaGTGGTTATCCCTGCTGTGTTCGcttaatttatgacgAATCATACAGGGACATCCAGTTtttcagtatcaaatactgctttggaaggcttcc	18	hsa-mir-487a,ppy-mir-487a,hsa-mir-487a,ppy-mir-487a,ptr-mir-487a,ggo-mir-487a,mml-mir-487a,cja-mir-487a,bta-mir-487a,eca-mir-487a,cfa-mir-487a,efu-mir-487,cpo-mir-487a,dno-mir-487a,pal-mir-487a,ocu-mir-487a,chi-mir-487a,oar-mir-487a,	hsa-mir-487a	ggtacttgaagaGTGGTTATCCCTGCTGTGTTCGcttaatttatgacgAATCATACAGGGACATCCAGTTtttcagtatc	hsa-miR-487a-3p	AATCATACAGGGACATCCAGTT	3'	Yes	gp1a	...((((.((.....(((..((.((((((..((((.(((...((((((.((((((((.(((.....))))))).))))))))))...))).))))..)))))).))..))).....)).))))...	120	46.8	-41.4	14	Middle
250	408	hsa-miR-532-3p	CCTCCCACACCCAAGGCTTGCA	22	X	+	50003147	50003257	ccgacttgctttctctcctcCATGCCTTGAGTGTAGGACCGttggcatcttaattacCCTCCCACACCCAAGGCTTGCAgaagagcgagccttctcttccctctccagtgc	24	hsa-mir-532,ppy-mir-532,ptr-mir-532,ggo-mir-532,ppa-mir-532,nle-mir-532,mmr-mir-532,dma-mir-532,tch-mir-532,mml-mir-532,cja-mir-532,oga-mir-532,mmu-mir-532,bta-mir-532,eca-mir-532,cfa-mir-532,efu-mir-532,rno-mir-532,ssc-mir-532,cpo-mir-532,pal-mir-532,dno-mir-532,ocu-mir-532,chi-mir-532,	hsa-mir-532	cgacttgctttctctcctcCATGCCTTGAGTGTAGGACCGTtggcatcttaattacCCTCCCACACCCAAGGCTTGCAgaagagcgagcct	hsa-miR-532-3p	CCTCCCACACCCAAGGCTTGCA	3'	Yes	gp1a	..((...(((..((((.((.((.((((((.((((.(((..((.............))..))).)))).)))))).)).)).))))..)))..)).................	92	55	-30.6	14	Middle
379	577	hsa-miR-2110_R-1	TTGGGGAAACGGCCGCTGAGT	21	chr10	-	114174080	114174192	tgtgtcagctccgcaggggtTTGGGGAAACGGCCGCTGAGTgaggcgtcggctgtgtttctCACCGCGGTCTTTTCCTCCCACTcttggctggttggaccccgctatggaaaa	2	hsa-mir-2110,ggo-mir-2110,	hsa-mir-2110	caggggtTTGGGGAAACGGCCGCTGAGTGaggcgtcggctgtgtttctcaccgcggtcttttcctcccactcttg	hsa-miR-2110	TTGGGGAAACGGCCGCTGAGTG	5'	Diff	gp1a	.........(((((.((((((..(.....((((((..((((((((....(((((((........)))))))....))))..)))).)))))).)..))))))))...)))...	101	60.2	-41.8	14	Middle
62	50	mmu-mir-6236-p3_1ss17GA	AAAATGGATGGCGCTGAAG	19	chr4	-	69430954	69431015	acaactcaccTGCCGAATCAACTAGCCCTGAAAATGGATGGCGCTGGAGcgttgggaggcta	1	mmu-mir-6236,	mmu-mir-6236	acaactcacctgccgaatcaactagccctgaaaatggatggcgctggagcgtggggaccatacccaGCCGTCGCCGGCAGTCAGGggtgggggtgggggtggagaaagaaaaaaaatcaataa	mmu-mir-6236-p3	aaaatggatggcgctggag	3'	New	gp2b	........(((.((((.....(((((((...........)).)))))....)))).)))...	51	54.8	-17.8	14	Middle
34	37	PC-3p-63010_13	GCGGCCAAGGCGGGGGCCA	19	chr22	-	38455779	38455839	gcgggagctcgggctcccgggcgagccggggacGCGGCCAAGGCGGGGGCCGgggtccgag	0						3'	New	gp4	.(((..((((.(((((((((((..((.(....))).)))....)))))))).)))))))..	58	85.2	-34.6	14	Middle
182	185	PC-5p-70770_11	AAACACAGCACTCTGCAAAC	20	chr18	+	47105292	47105379	cAAACACAGCCCTCTGCAAACaactgctaacatcacaaagggattctactgcttgaggcagtgttttaatgcaataggttagtgtcat	0						5'	New	gp4	...((((((((...(((((((.((((((....(((...((........))...))))))))))))....))))...)))).))))...	82	42	-21.5	14	Middle
65	115	hsa-miR-92a-1-5p	AGGTTGGGATCGGTTGCAATGCT	23	chr13	+	91351299	91351405	gggaaactcaaacccctttctacacAGGTTGGGATCGGTTGCAATGCTgtgtttctgtatggTATTGCACTTGTCCCGGCCTGTtgagtttggtggggattgtgacc	30	hsa-mir-92a-1,ptr-mir-92-1,ggo-mir-92-1,ppa-mir-92a-1,mml-mir-92a-1,age-mir-92-1,lla-mir-92-1,sla-mir-92-1,lca-mir-92-1,bta-mir-92a-1,ppy-mir-92-1,cja-mir-92a-2,nle-mir-92a-2,oga-mir-92a-2,mmr-mir-92a,dma-mir-92a-1,sbo-mir-92a-2,cfa-mir-92a-1,cpo-mir-92a-1,pal-mir-92a-2,mmu-mir-92a-1,eca-mir-92a,mdo-mir-92a-1,efu-mir-92c,rno-mir-92a-1,ssc-mir-92a-1,ocu-mir-92a-1,chi-mir-92a,cgr-mir-92a,tch-mir-92…	hsa-mir-92a-1	ctttctacacAGGTTGGGATCGGTTGCAATGCTgtgtttctgtatggTATTGCACTTGTCCCGGCCTGTtgagtttgg	hsa-miR-92a-1-5p	AGGTTGGGATCGGTTGCAATGCT	5'	Yes	gp1a	((....))(((.((((...((..(((((..(((((..(.((((((((..((......))..)))))))))..)))))..)))))..))......)))).))).....	94	50.5	-44.4	13	Middle
108	185	hsa-miR-148b-5p_L+1	GAAGTTCTGTTATACACTCAGGC	23	chr12	+	54337208	54337320	atcatttccaagcacgattagcatttgaggtGAAGTTCTGTTATACACTCAGGCtgtggctctctgaaagTCAGTGCATCACAGAACTTTGTctcgaaagctttctagcagct	25	hsa-mir-148b,ppy-mir-148b,mml-mir-148b,ptr-mir-148b,ggo-mir-148b,ppa-mir-148b,nle-mir-148b,oga-mir-148b,mmr-mir-148b,cja-mir-148b,dma-mir-148b,mmu-mir-148b,bta-mir-148b,eca-mir-148b,cfa-mir-148b,cpo-mir-148b,pal-mir-148b,dno-mir-148b,ocu-mir-148b,tch-mir-148b,efu-mir-148,rno-mir-148b,ssc-mir-148b,chi-mir-148b,cgr-mir-148b,	hsa-mir-148b	caagcacgattagcatttgaggtgAAGTTCTGTTATACACTCAGGCtgtggctctctgaaagTCAGTGCATCACAGAACTTTGTctcgaaagctttcta	hsa-miR-148b-5p	AAGTTCTGTTATACACTCAGGC	5'	Diff	gp1a	...........((..((..(((.(((((((..(((((((((.((.((((..((((.............)))))))).)).)))))))))..))))))).))).))..))....	98	43.4	-36.4	13	Middle
190	312	hsa-miR-369-5p_R-1	AGATCGACCGTGTTATATTCG	21	chr14	+	101065586	101065687	ctttcctggtacttgaagggAGATCGACCGTGTTATATTCGctttattgacttcgAATAATACATGGTTGATCTTTtctcagtatcaaatctcaccttggag	19	hsa-mir-369,ppy-mir-369,mml-mir-369,ptr-mir-369,bta-mir-369,ggo-mir-369,ppa-mir-369,pal-mir-369,tch-mir-369,cja-mir-369,mmu-mir-369,eca-mir-369,rno-mir-369,cpo-mir-369,dno-mir-369,dno-mir-369,chi-mir-369,oar-mir-369,cgr-mir-369,	hsa-mir-369	ttgaagggAGATCGACCGTGTTATATTCGCtttattgacttcgAATAATACATGGTTGATCTTTtctcag	hsa-miR-369-5p	AGATCGACCGTGTTATATTCGC	5'	Diff	gp1a	......((((((.((.((..(((((((((((((..((((((............))))))..)))))))))))).)..))))))))))...(((......)))	81	39.2	-32.7	13	Middle
218	358	hsa-miR-425-3p_L+1R-1	CATCGGGAATGTCGTGTCCGCC	22	chr3	-	49020128	49020261	gtctccaggtcatgcaccttcagaatggaaagcgctttggAATGACACGATCACTCCCGTTGagtgggcacccgagaagcCATCGGGAATGTCGTGTCCGCCcagtgctctttcggcgcctcccagcagggcct	19	hsa-mir-425,ppy-mir-425,ptr-mir-425,mml-mir-425,mmr-mir-425,mmu-mir-425,bta-mir-425,eca-mir-425,mdo-mir-425,cfa-mir-425,cpo-mir-425,rno-mir-425,ssc-mir-425,pal-mir-425,dno-mir-425,ocu-mir-425,chi-mir-425,cgr-mir-425,tch-mir-425,	hsa-mir-425	gaaagcgctttggAATGACACGATCACTCCCGTTGAgtgggcacccgagaagccATCGGGAATGTCGTGTCCGCCCagtgctctttc	hsa-miR-425-3p	ATCGGGAATGTCGTGTCCGCCC	3'	Diff	gp1a	......(((((.(((..........(((((((((((..((...(((((((((((((.....)))))....(((((.......)))))...))))))))..)).)))))).)))))..........))).)))))	90	59.7	-46.7	13	Middle
301	476	hsa-miR-627-3p_R+1	TCTTTTCTTTGAGACTCACTA	21	chr15	-	42199570	42199666	tacttattactggtagtgagtctctaagaaaagaggaggtggttgttttcctccTCTTTTCTTTGAGACTCACTAccaataataagaaatactacta	2	hsa-mir-627,ptr-mir-627,	hsa-mir-627	tacttattactggtaGTGAGTCTCTAAGAAAAGAGGAggtggttgttttcctccTCTTTTCTTTGAGACTCACTaccaataataagaaatactacta	hsa-miR-627-3p	TCTTTTCTTTGAGACTCACT	3'	Diff	gp1a	..(((((((.((((((((((((((.((((((((((((((..(....)..)))))))))))))).)))))))))))))).)))))))...........	84	35.1	-56	13	Middle
330	514	hsa-miR-939-5p	TGGGGAGCTGAGGCTCTGGGGGTG	24	chr8	-	144394149	144394230	tgtgggcagggcccTGGGGAGCTGAGGCTCTGGGGGTGgccggggctgaCCCTGGGCCTCTGCTCCCCAgtgtctgaccgcg	4	hsa-mir-939,ptr-mir-939,ppy-mir-939,mml-mir-939,	hsa-mir-939	tgtgggcagggcccTGGGGAGCTGAGGCTCTGGGGGTGgccggggctgaCCCTGGGCCTCTGCTCCCCAGtgtctgaccgcg	hsa-miR-939-5p	TGGGGAGCTGAGGCTCTGGGGGTG	5'	Yes	gp1a	.((((...((((.(((((((((.(((((.(..(((..(((....)))..)))..)))))).))))))))).))))..)))).	80	74.4	-59.2	13	Middle
56	44	mmu-mir-5112-p5	GTGTAGCTCAGCGGGAGAGC	20	chr7	+	11687806	11687850	ATGTAGCTCAGCGGGAGAGCttctcaactctgctgtcagttaaaa	1	mmu-mir-5112,	mmu-mir-5112	ggctggggtgTAGCTCAGCGGGAGAGCACctgcttcatccccagctacatttccagtgcc	mmu-mir-5112-p5	gtgTAGCTCAGCGGGAGAGC	5'	New	gp2b	...(((((..((((.((((........)))).)))).)))))...	39	46.7	-12.2	13	Middle
224	227	PC-3p-62459_13	TAGCGGCCAAGGCGGGGGCA	20	chr8	+	144443977	144444044	gaagctgcagctcctgccagtgctgctccagagcctcggcgTAGCGGCCTAGGCGGGGGCAcagcacg	0						3'	New	gp4	...((((..(((((((((((.((((((.....((....))..)))))))).))))))))).))))...	62	70.6	-37.4	13	Middle
250	253	PC-5p-100076_8	CTCCAAGCCTAAGTACTC	18	chr3	+	182505026	182505132	atggtgttatttaccttCTCCAAGCCTCAGTACTCtcatctgtaaaatacagataataataacaagacctcattgagtttggggaaggaaaaatgagataatacatg	0						5'	New	gp4	...(((((((((.((((((((((((.(((((....(((((((((...)))))))...........))....))))))))))))))))).......)))))))))...	101	34.6	-30.2	13	Middle
363	366	PC-5p-63827_13	CTGCTGAGGCTAAGCTCTT	19	chr7	-	146276658	146276731	taacatggCTGCTGAGGCTCAGCTCTTtcatggtgcctgttggcagggcaggctatggcttcagcagcctgaca	0						5'	New	gp4	...((.(((((((((((((.(((.((..(....((((....)))).)..)))))..)))))))))))))))...	68	56.8	-34.8	13	Middle
196	323	hsa-miR-376a-3p	ATCATAGAGGAAAATCCACGT	21	chr14	+	101040755	101040869	tcctggatggaatccttctttggtatttaaaagGTAGATTCTCCTTCTATGAGTAcattatttatgattaATCATAGAGGAAAATCCACGTtttcagtatcaaatgctgctttga	19	hsa-mir-376a-1,ppy-mir-376a-1,mml-mir-376a-1,ptr-mir-376a-1,ggo-mir-376a,cja-mir-376a-1,mmu-mir-376a,bta-mir-376a,eca-mir-376a,cfa-mir-376a-1,cpo-mir-376a,dno-mir-376a,ocu-mir-376a,tch-mir-376a-2,rno-mir-376a,ssc-mir-376a,pal-mir-376a,chi-mir-376a,oar-mir-376a,	hsa-mir-376a-1	taaaagGTAGATTCTCCTTCTATGAGTAcattatttatgattaATCATAGAGGAAAATCCACGTtttc	hsa-miR-376a-3p	ATCATAGAGGAAAATCCACGT	3'	Yes	gp1a	(((.....))).......(((((((((.((((.((.((((.((((.((((((...(((.....))).....)))))))))).)))).)).)))).)))))))))...........	86	33	-29.5	12.8333	Middle
197	325	hsa-miR-376a-3p	ATCATAGAGGAAAATCCACGT	21	chr14	+	101040064	101040162	tctttggtatttaaaagGTAGATTTTCCTTCTATGGTTAcgtgtttgatggttaATCATAGAGGAAAATCCACGTtttcagtatcaaatgctgccttgg	10	hsa-mir-376a-2,ppy-mir-376a-2,mml-mir-376a-2,ptr-mir-376a-2,cja-mir-376a-2,bta-mir-376d,cfa-mir-376a-2,chi-mir-376d,tch-mir-376a-1,oar-mir-376d,	hsa-mir-376a-2	ggtatttaaaaGGTAGATTTTCCTTCTATGGTtacgtgtttgatggttaATCATAGAGGAAAATCCACGTtttcagtatc	hsa-miR-376a-3p	ATCATAGAGGAAAATCCACGT	3'	Yes	gp1a	..(((((((((.((((.((.((((((((.(((((((((((((.....)))..)))))))))))))))))).)).)))).)))))))))...........	86	35.4	-32.4	12.8333	Middle
87	70	eca-mir-8969-p3_1ss14GT	GGTGGTTCAGTGGTAGAA	18	chr1	+	161480499	161480588	gtgaccagtgaagggtggctggtggcgagctctgctgtgacagcttccattggcatttgccatcagtgcataGGTGGTTCAGTGGTAGAA	1	eca-mir-8969,	eca-mir-8969	acagcagacataggaaaggggcacaggctggcctcctgcaatcagcagaggtggttcagtgggagaagccatccccTGGGCTTTCTGTGCTGATGGGgtcatgcagcttgtttgtgtaattactgaaaaggcaattt	eca-mir-8969-p3	ggtggttcagtgggagaa	3'	New	gp2b	...((((.((((..(((((((((((((((((..((((...)))).......)))..))))))))))).)))......)))).))))....	83	54.4	-30.9	12.5	Middle
88	71	eca-mir-8969-p5_1ss14GT	GGTGGTTCAGTGGTAGAA	18	chr1	+	239684130	239684168	atgGGTGGTTCAGTGGTAGAAttcatgcctgccaccaca	1	eca-mir-8969,	eca-mir-8969	acagcagacataggaaaggggcacaggctggcctcctgcaatcagcagaggtggttcagtgggagaagccatccccTGGGCTTTCTGTGCTGATGGGgtcatgcagcttgtttgtgtaattactgaaaaggcaattt	eca-mir-8969-p5	ggtggttcagtgggagaa	5'	New	gp2b	...((((((...((((......))))....))))))...	33	51.3	-13.5	12.5	Middle
49	86	hsa-miR-29c-5p_R-1	TGACCGATTTCTCCTGGTGTT	21	chr1	-	207801842	207801956	gggagcaccactggcccatctcttacacaggcTGACCGATTTCTCCTGGTGTTcagagtctgtttttgtcTAGCACCATTTGAAATCGGTTatgatgtagggggaaaagcagcag	28	hsa-mir-29c,ppy-mir-29c,mml-mir-29c,mmu-mir-29c,bta-mir-29c,eca-mir-29c,rno-mir-29c-2,rno-mir-29c-1,ssc-mir-29c,aja-mir-29c,ptr-mir-29c,ggo-mir-29c,cja-mir-29c,nle-mir-29c,cfa-mir-29c-1,cfa-mir-29c-2,cpo-mir-29c,ocu-mir-29c,mmr-mir-29c,dno-mir-29c,bta-mir-29d,eca-mir-29c-2,mdo-mir-29a-2,efu-mir-29c,pal-mir-29c,chi-mir-29c,cgr-mir-29c,tch-mir-29c,	hsa-mir-29c	atctcttacacaggcTGACCGATTTCTCCTGGTGTTCagagtctgtttttgtcTAGCACCATTTGAAATCGGTTAtgatgtaggggga	hsa-miR-29c-5p	TGACCGATTTCTCCTGGTGTTC	5'	Diff	gp1a	(((..((....)).))).(((((((((((...(((((((((((...((((((((((((.....)))))...)))))))...))))))))))))).)))))))))...........	86	49.6	-39.3	12	Middle
132	222	hsa-miR-193a-3p	AACTGGCCTACAAAGTCCCAGT	22	chr17	+	31559980	31560090	gacgcaccccgaactccgaggatgggagctgagggcTGGGTCTTTGCGGGCGAGATGAgggtgtcggatcAACTGGCCTACAAAGTCCCAGTtctcggcccccgggaccag	16	hsa-mir-193a,ptr-mir-193a,ppy-mir-193a,ggo-mir-193a,ppa-mir-193a,mml-mir-193a,oga-mir-193a,eca-mir-193a,mdo-mir-193a,cfa-mir-193a,cpo-mir-193a,dno-mir-193a,ocu-mir-193a,efu-mir-193a,ssc-mir-193a,pal-mir-193a,	hsa-mir-193a	cgaggatgggagctgagggcTGGGTCTTTGCGGGCGAGATGAgggtgtcggatcAACTGGCCTACAAAGTCCCAGTtctcggcccccg	hsa-miR-193a-3p	AACTGGCCTACAAAGTCCCAGT	3'	Yes	gp1a	.......((((...((....)).(((.((((((..(((((.(((((..(((.((.(((..........))).)).)))..))))).)))))..))))))))))))).....	79	64.9	-55.9	12	Middle
182	298	hsa-miR-340-3p	TCCGTCTCAGTTACTTTATAGC	22	chr5	-	180015292	180015402	accgtttgtacctggtgtgaTTATAAAGCAATGAGACTGATTgtcatatgtcgtttgtgggaTCCGTCTCAGTTACTTTATAGCcatacctggtatcttataccacagatc	25	hsa-mir-340,ptr-mir-340,ppy-mir-340,ggo-mir-340,ppa-mir-340,nle-mir-340,dma-mir-340,mml-mir-340,cja-mir-340,oga-mir-340,mmr-mir-340,mmu-mir-340,bta-mir-340,eca-mir-340,cfa-mir-340,rno-mir-340-2,rno-mir-340-1,ssc-mir-340-2,ssc-mir-340-1,cpo-mir-340,pal-mir-340,dno-mir-340,ocu-mir-340,chi-mir-340,cgr-mir-340,	hsa-mir-340	ttgtacctggtgtgaTTATAAAGCAATGAGACTGATTgtcatatgtcgtttgtgggaTCCGTCTCAGTTACTTTATAGCcatacctggtatctta	hsa-miR-340-3p	TCCGTCTCAGTTACTTTATAGC	3'	Yes	gp1a	.......(((((.((((((..(((((((...((((((.(((...((((.......))))..))).))))))....)))))))..)))))).)))))...............	89	40.5	-33.7	12	Middle
339	528	hsa-miR-1197	TAGGACACATGGTCTACTTCT	21	chr14	+	101025540	101025673	ggaagagagccaggggtcagcgtcacttcctggtatttgaagatgcggttgaccatggtgtgtacgctttatttgtgacgTAGGACACATGGTCTACTTCTtctcaatatcacatctcgccttggaagacttcc	11	hsa-mir-1197,ptr-mir-1197,ppy-mir-1197,mmu-mir-1197,bta-mir-1197,eca-mir-1197,cpo-mir-1197,dno-mir-1197,ocu-mir-1197,chi-mir-1197,oar-mir-1197,	hsa-mir-1197	acttcctggtatttgaagatgcggttgaccatggtgtgtacgctttatttgtgacgTAGGACACATGGTCTACTTCTtctcaatatca	hsa-miR-1197	TAGGACACATGGTCTACTTCT	3'	Yes	gp1a	(((((....((((((...((.....))...(((((((.(((((...(((.(((((((.(((.((((.((.......))))))..)))))))))).))))))))..))))))).......))))))....)))))	82	48.5	-38.9	12	Middle
407	614	hsa-miR-3605-3p_R-2	CCTCCGTGTTACCTGTCCTCT	21	chr1	-	33332393	33332541	atgatgacatgggggaaggtttgaggagggctggcctctgtgcctggatactttatacgtgtaattgtgatgaggatggatagcaaggaagccgctcccacctgaccctcacggCCTCCGTGTTACCTGTCCTCTaggtgggacgctcg	2	hsa-mir-3605,ggo-mir-3605,	hsa-mir-3605	actttatacgtgtaattgtgaTGAGGATGGATAGCAAGGAAGCCgctcccacctgaccctcacggCCTCCGTGTTACCTGTCCTCTAGgtgggacgctcg	hsa-miR-3605-3p	CCTCCGTGTTACCTGTCCTCTAG	3'	Diff	gp1a	....(((((((((((..((((..(((.(((.((((.((..(((.((..(((((((((((......))).)))))).))..)))))..)).))))..))).))))))).......)))))))))))...(((((......))))).....	121	55.7	-50.1	12	Middle
11	12	ppy-miR-1468_R-1	CTCCGTTTGCCTGTTTTGCT	20	X	-	63785999	63786091	aagaggtgggtggtttCTCCGTTTGCCTGTTTCGCTgatgtgcattcaactcattctcagcaaaataagcaaatggaaaattcgtccatcaac	7	ppy-mir-1468,cja-mir-1468,bta-mir-1468,eca-mir-1468,cfa-mir-1468,ssc-mir-1468,chi-mir-1468,	ppy-mir-1468	ggtgggtggtttCTCCGTTTGCCTGTTTTGCTGatgtacattcaactcattctcagcaaaataagcaaatggaaaattcgtccatc	ppy-miR-1468	CTCCGTTTGCCTGTTTTGCTG	5'	Diff	gp1b	....(((((..(..((.(((((((((.(((((.(((((.(((.........)))..))))).))))).))))))))).))..)..)))))...	86	43	-33.7	12	Middle
12	13	mmr-miR-1839_L+1R-1	AAGGTAGATAGAACAGGTCTTG	22	chr15	+	82755999	82756078	cctaaatgaaAAGGTAGATAGAACAGGTCTTGtttgcaaaataaattcaAGACCTACTTATCTACCAACAGcaattacac	11	mmr-mir-1839-3,mmr-mir-1839-4,mmr-mir-1839-2,mmr-mir-1839-1,mmu-mir-1839,bta-mir-1839,eca-mir-1839,cfa-mir-1839,rno-mir-1839,ssc-mir-1839,cgr-mir-1839,	mmr-mir-1839-3	AGGTAGATAGAACAGGTCTTGTttgcaaaataaattcaagacctacttatctaccaaca	mmr-miR-1839	AGGTAGATAGAACAGGTCTTGT	5'	Diff	gp1b	............(((((((((...((((((((.((........))..))))))))..)))))))))..............	54	33.8	-22.1	12	Middle
40	43	PC-3p-106621_7	GTTTGAGGCTAGAGGTGC	18	chr19	-	43043143	43043221	tcctcccatgcttaccctggcctatgcccaggaatcagagaagagagccaGTTTGAGGCTAGAGGTGAgatgcgggcag	0						3'	New	gp4	...((((((.(((((((((((((..((...((..((......))...)).))...))))))).))))))))).)))...	73	57	-28.6	12	Middle
266	269	PC-3p-78338_10	TACCTGCAGGAAAGGACAG	19	chr3	+	34832673	34832776	tcaggttgtatctgggggatgactgcctctttggcaaggtggtgtgtagataccaagggcaatTACCTGCAGGAAAGGCCAGctgtgaccaattagcaaccaac	0						3'	New	gp4	...((((((.....((..((..((((((.((..(((.((((((((....)))))..........))))))..)).))).)))..))..)).....))))))...	98	51	-31.2	12	Middle
315	318	PC-5p-77419_10	CCTTTACTGTAGCTTTGC	18	chr11	-	46050183	46050252	aaagctgcttatgttcCCTTTACTGTAGCTTTGGcctaggccaaattaaggggggaaaaaaggaggcaaa	0						5'	New	gp4	...((..(((...((((((...(..(((.((((((....)))))))))..)))))))...)))..))...	64	44.3	-21.9	12	Middle
358	361	PC-3p-100209_8	AATCCTGTAGCCGGCACCA	19	chr3	+	42221633	42221716	ctagggaccatgcagctgacctgctccaaggcacactggcagccccagcaaAATCCTGGAGCCGGCACCAgggcatgtcccacg	0						3'	New	gp4	...((((.(((((..(((.((.((((((.((....((((.....))))......)))))))).))...))).)))))))))...	78	64.3	-35.4	12	Middle
202	333	hsa-miR-378d_R-1	ACTGGACTTGGAGTCAGAA	19	chr8	-	93916022	93916119	gaatggttacaaggagagaacACTGGACTTGGAGTCAGAAaactttcatccaagtcattccctgctctaagtcccatttctgttccatgagattgttt	1	hsa-mir-378d-2,	hsa-mir-378d-2	gaatggttacaaggagagaacACTGGACTTGGAGTCAGAAAactttcatccaagtcattccctgctctaagtcccatttctgttccatgagattgttt	hsa-miR-378d	ACTGGACTTGGAGTCAGAAA	5'	Diff	gp1a	(((..((..((.((((((((....(((((((((((..(((.((((......))))..)))...)))))))))))...)))).)))).))..))..)))	98	41.8	-29.7	11.75	Middle
188	309	hsa-miR-365b-3p	TAATGCCCCTAAAAATCCTTAT	22	chr17	+	31575411	31575522	agagtgttcaaggacagcaagaaaaatgAGGGACTTTCAGGGGCAGCTGTGttttctgactcagtcaTAATGCCCCTAAAAATCCTTATtgttcttgcagtgtgcatcgggc	22	hsa-mir-365b,ppy-mir-365-2,cfa-mir-365-2,ptr-mir-365-2,mml-mir-365-2,cja-mir-365-2,nle-mir-365-2,mmr-mir-365-2,oga-mir-365-2,cpo-mir-365-2,pal-mir-365b,dno-mir-365-2,mmu-mir-365-2,bta-mir-365-2,chi-mir-365,eca-mir-365-1,efu-mir-365-2,rno-mir-365,ssc-mir-365-2,ocu-mir-365-2,tch-mir-365b,cgr-mir-365-2,	hsa-mir-365b	agagtgttcaaggacagcaagaaaaatgAGGGACTTTCAGGGGCAGCTGTgttttctgactcagtcaTAATGCCCCTAAAAATCCTTATtgttcttgcagtgtgcatcggg	hsa-miR-365b-3p	TAATGCCCCTAAAAATCCTTAT	3'	Yes	gp1a	....((((....))))(((((((.((((((((..(((.(((((((((((.(((....))).)))).....))))))))))..)))))))).)))))))..............	82	45.5	-39.3	11.5	Middle
189	311	hsa-miR-365b-3p	TAATGCCCCTAAAAATCCTTAT	22	chr16	+	14309270	14309380	gccagctggttcgttaccgcagggaaaatgAGGGACTTTTGGGGGCAGATGTgtttccattccactatcaTAATGCCCCTAAAAATCCTTATtgctcttgcagtattcctc	20	hsa-mir-365a,ppy-mir-365-1,mml-mir-365-1,eca-mir-365-2,cfa-mir-365-1,ptr-mir-365-1,ggo-mir-365a,cja-mir-365-1,nle-mir-365-1,mmr-mir-365-1,oga-mir-365-1,cpo-mir-365-1,dno-mir-365-1,mmu-mir-365-1,bta-mir-365-1,mdo-mir-365,efu-mir-365-1,ssc-mir-365-1,ocu-mir-365-1,cgr-mir-365,	hsa-mir-365a	accgcagggaaaatgAGGGACTTTTGGGGGCAGATGTGtttccattccactatcaTAATGCCCCTAAAAATCCTTATtgctcttgca	hsa-miR-365b-3p	TAATGCCCCTAAAAATCCTTAT	3'	Yes	gp1a	(((....)))....(((.((((((..((((((((..(((((((((((..((((...............)))).))))))))))).))))))))..)))))).)))......	91	46.8	-38.4	11.5	Middle
44	35	ssc-mir-4332-p5_1ss13CT_1	CCGGGGGTGGGGTCGGCGGG	20	chr21	+	8258728	8258806	cgggcggggCCGGGGGTGGGGTCGGCGGGggaccgtcccccgaccggcgaccggccgcCGCCGGGCGCATTTCCACCGC	2	mmu-mir-5126,ssc-mir-4332,	ssc-mir-4332	cggcggggggtgtcgcgggggtgggcgggctggggccgggggtggggccggcgggggcacgacccccggtcggcgtcCACGGCCGCCGCCGGGCGCCtttccaccgc	ssc-mir-4332-p5	ccgggggtggggccggcggg	5'	New	gp2b	..(((((((((((..((..((((((.((((.....)))))))))).))..)))))).)))))(((......))).....	60	86.1	-49.6	11.5	Middle
45	35	ssc-mir-4332-p5_1ss13CT_1	CCGGGGGTGGGGTCGGCGGG	20	chr21	+	8441763	8441841	cgggcggggCCGGGGGTGGGGTCGGCGGGggaccgtcccccgaccggcgaccggccgcCGCCGGGCGCATTTCCACCGC	2	mmu-mir-5126,ssc-mir-4332,	ssc-mir-4332	cggcggggggtgtcgcgggggtgggcgggctggggccgggggtggggccggcgggggcacgacccccggtcggcgtcCACGGCCGCCGCCGGGCGCCtttccaccgc	ssc-mir-4332-p5	ccgggggtggggccggcggg	5'	New	gp2b	..(((((((((((..((..((((((.((((.....)))))))))).))..)))))).)))))(((......))).....	60	86.1	-49.6	11.5	Middle
41	71	hsa-miR-26a-1-3p	CCTATTCTTGGTTACTTGCACG	22	chr3	+	37969359	37969530	gccacaggagccaagagcaggaggaccaaggccctggcgaaggccgtggcctcgTTCAAGTAATCCAGGATAGGCTgtgcaggtcccaatgggCCTATTCTTGGTTACTTGCACGgggacgcgggcctggacgccggcatccgggctcaggacccccctctctgccagaggc	25	hsa-mir-26a-1,ptr-mir-26a-1,ppy-mir-26a,ggo-mir-26a,ppa-mir-26a,mml-mir-26a-1,lla-mir-26a,cja-mir-26a-1,nle-mir-26a-1,oga-mir-26a-1,mmr-mir-26a-1,dma-mir-26a-1,sbo-mir-26a-1,cfa-mir-26a-1,pal-mir-26a-1,mne-mir-26a,mmu-mir-26a-1,bta-mir-26a-1,chi-mir-26a,eca-mir-26a-2,efu-mir-26a,rno-mir-26a,cpo-mir-26a-1,dno-mir-26a-1,cgr-mir-26a-1,	hsa-mir-26a-1	gtggcctcgTTCAAGTAATCCAGGATAGGCTgtgcaggtcccaatgggCCTATTCTTGGTTACTTGCACGgggacgc	hsa-miR-26a-1-3p	CCTATTCTTGGTTACTTGCACG	3'	Yes	gp1a	.........(((....((((((((.((..((((((((((.((((((((.((((((.(((((((((.((((((((((...((........)))))))))))).))))))))).)))))).))))).)))...)))))......)))))..)).....)))).))))....)))	163	65.1	-79.5	11	Middle
105	179	hsa-miR-145-5p_R-1	GTCCAGTTTTCCCAGGAATCCC	22	chr5	+	149430646	149430733	caccttgtcctcacgGTCCAGTTTTCCCAGGAATCCCttagatgctaagatggGGATTCCTGGAAATACTGTTCTtgaggtcatggtt	25	hsa-mir-145,ptr-mir-145,ppy-mir-145,ggo-mir-145,bta-mir-145,chi-mir-145,aja-mir-145,ppa-mir-145,nle-mir-145,oga-mir-145,mmr-mir-145,pal-mir-145,ocu-mir-145,mml-mir-145,mne-mir-145,cja-mir-145,dma-mir-145,mmu-mir-145a,eca-mir-145,mdo-mir-145,cfa-mir-145,efu-mir-145,rno-mir-145,ssc-mir-145,cpo-mir-145,	hsa-mir-145	caccttgtcctcacgGTCCAGTTTTCCCAGGAATCCCTtagatgctaagatggGGATTCCTGGAAATACTGTTCTtgaggtcatggtt	hsa-miR-145-5p	GTCCAGTTTTCCCAGGAATCCCT	5'	Diff	gp1a	.(((.((.(((((.((..((((.((.((((((((((((.............)))))))))))).)).))))..))))))).)).))).	86	47.7	-41.8	11	Middle
183	299	hsa-miR-342-5p_R-3	AGGGGTGCTATCTGTGAT	18	chr14	+	100109645	100109756	gccaacctgtgaaactgggctcaaggtgAGGGGTGCTATCTGTGATtgagggacatggttaatggaattgTCTCACACAGAAATCGCACCCGTcaccttggcctacttatca	21	hsa-mir-342,ppy-mir-342,mml-mir-342,ptr-mir-342,ggo-mir-342,ppa-mir-342,cja-mir-342,oga-mir-342,mmr-mir-342,mmu-mir-342,rno-mir-342,eca-mir-342,cfa-mir-342,efu-mir-342,ssc-mir-342,cpo-mir-342,pal-mir-342,dno-mir-342,ocu-mir-342,cgr-mir-342,tch-mir-342,	hsa-mir-342	gaaactgggctcaaggtgAGGGGTGCTATCTGTGATTGAgggacatggttaatggaattgTCTCACACAGAAATCGCACCCGTcaccttggcctactta	hsa-miR-342-5p	AGGGGTGCTATCTGTGATTGA	5'	Diff	gp1a	.........(((((.(((((.((((((((.((((((..((((((.....((((((...((....))..)))))).))))))....)))))).))))))))))))).)).)))	103	50	-48.1	11	Middle
186	306	hsa-miR-362-3p	AACACACCTATTCAAGGATTCA	22	X	+	50008935	50009043	gtgtcagagccttcttgtctgctccccctcttgAATCCTTGGAACCTAGGTGTGAGtgctatttcagtgcAACACACCTATTCAAGGATTCAaagaggctgagccttgt	16	hsa-mir-362,ptr-mir-362,ppy-mir-362,ggo-mir-362,mml-mir-362,bta-mir-362,eca-mir-362,cfa-mir-362,ssc-mir-362,cpo-mir-362,pal-mir-362,dno-mir-362,ocu-mir-362,chi-mir-362,cgr-mir-362,oar-mir-362,	hsa-mir-362	cttgAATCCTTGGAACCTAGGTGTGAGTgctatttcagtgcAACACACCTATTCAAGGATTCAaa	hsa-miR-362-3p	AACACACCTATTCAAGGATTCA	3'	Yes	gp1a	....................((((..(((((((((((((((((...((((((((.(..((.....))..)..))))))))))))))))))))).))))..)))).....	84	48.6	-44.9	11	Middle
233	382	hsa-miR-486-3p	CGGGGCAGCTCAGTACAGGAT	21	chr8	+	41660441	41660508	gtaTCCTGTACTGAGCTGCCCCGAGctgggcagcatgaagggcctCGGGGCAGCTCAGTACAGGATgc	7	hsa-mir-486-2,ppa-mir-486-2,sbo-mir-486b,mml-mir-486,cfa-mir-486,rno-mir-486,pal-mir-486a-2,	hsa-mir-486-2	TCCTGTACTGAGCTGCCCCGAGctgggcagcatgaagggcctCGGGGCAGCTCAGTACAGGATg	hsa-miR-486-3p	CGGGGCAGCTCAGTACAGGAT	3'	Yes	gp1a	(((((((((((((((((((((((((((...(.....)...)).)))))))))))))))))))))))))	68	63.2	-53	11	Middle
234	384	hsa-miR-486-3p	CGGGGCAGCTCAGTACAGGAT	21	chr8	-	41660414	41660525	tctccatcctccctggggcaTCCTGTACTGAGCTGCCCCGAGgcccttcatgctgcccagctCGGGGCAGCTCAGTACAGGATacctcggggtgggagtcagcaggaggtga	14	hsa-mir-486-1,ppy-mir-486,ptr-mir-486,ggo-mir-486,ppa-mir-486-1,sbo-mir-486a,oga-mir-486,oga-mir-486,mmr-mir-486,eca-mir-486,cpo-mir-486,pal-mir-486a-1,dno-mir-486,tch-mir-486,	hsa-mir-486-1	gcaTCCTGTACTGAGCTGCCCCGAGgcccttcatgctgcccagctCGGGGCAGCTCAGTACAGGATac	hsa-miR-486-3p	CGGGGCAGCTCAGTACAGGAT	3'	Yes	gp1a	(((((.((((((((((((.(((((((((((((((((((((((((..........)))....)))))))))))))))))))))).)))))))).)))).......)))))...	109	64.3	-72.8	11	Middle
243	399	hsa-miR-497-5p	CAGCAGCACACTGTGGTTTGT	21	chr17	-	7017906	7018027	tcaacccaccccggtcctgctcccgcccCAGCAGCACACTGTGGTTTGTacggcactgtggccacgtccaaaccacactgtggtgttagagcgagggtgggggaggcaccgccgaggcttgg	21	hsa-mir-497,mml-mir-497,ptr-mir-497,rno-mir-497,ppy-mir-497,ggo-mir-497,cja-mir-497,nle-mir-497,oga-mir-497,mmr-mir-497,pal-mir-497,mmu-mir-497a,bta-mir-497,eca-mir-497,efu-mir-497,ssc-mir-497,cpo-mir-497,ocu-mir-497,tch-mir-497,chi-mir-497,cgr-mir-497,	hsa-mir-497	ccaccccggtcctgctcccgcccCAGCAGCACACTGTGGTTTGTacggcactgtggccacgtcCAAACCACACTGTGGTGTTAGAgcgagggtgggggaggcaccgccgagg	hsa-miR-497-5p	CAGCAGCACACTGTGGTTTGT	5'	Yes	gp1a	.(((.((....(((((((.(((((((((.((((.((((.(((((((((.(((((......)))..)).))))))))).)))).)))).......)))))))))))).))))....)).))).	120	65.6	-57.1	11	Middle
253	412	hsa-miR-542-3p	TGTGACAGATTGATAACTGAAA	22	X	-	134541341	134541455	ggatcggtcaaggatgcacagatctcagacatCTCGGGGATCATCATGTCACGAgataccagtgtgcactTGTGACAGATTGATAACTGAAAggtctgggagccactcatcttca	22	hsa-mir-542,ppy-mir-542,ggo-mir-542,ppa-mir-542,mml-mir-542,cja-mir-542,nle-mir-542,mmr-mir-542,cfa-mir-542,ocu-mir-542,mmu-mir-542,bta-mir-542,eca-mir-542,rno-mir-542-2,rno-mir-542-1,rno-mir-542-3,ssc-mir-542,pal-mir-542,dno-mir-542,chi-mir-542,cgr-mir-542,tch-mir-542,	hsa-mir-542	cagatctcagacatcTCGGGGATCATCATGTCACGAGAtaccagtgtgcactTGTGACAGATTGATAACTGAAAggtctgggagccactcatcttca	hsa-miR-542-3p	TGTGACAGATTGATAACTGAAA	3'	Yes	gp1a	..........((((((......((((((((...((((..((((...(((((((((.(((....)))..)))))))))...))))..))))...))))))))......))))))..	103	48.7	-41.5	11	Middle
294	467	hsa-miR-598-3p	TACGTCATCGTTGTCATCGTCA	22	chr8	-	11035201	11035312	caggaagatggcttgatgatgctgctgatgctggcggtgatcccgatggtgtgagctggaaatggggtgcTACGTCATCGTTGTCATCGTCAtcatcatcatccgagcagcc	6	hsa-mir-598,ppy-mir-598,mml-mir-598,ptr-mir-598,ggo-mir-598,eca-mir-598,	hsa-mir-598	gcttgatgatgctgctgatgctgGCGGTGATCCCGATGGTGTGAGCtggaaatggggtgcTACGTCATCGTTGTCATCGTCAtcatcatcatccgag	hsa-miR-598-3p	TACGTCATCGTTGTCATCGTCA	3'	Yes	gp1a	..........(((((..((((....(((((.((((((((((..(((((..((.(((............)))))..)))))..)))))))))).))))).)))))))))....	98	54.5	-42.9	11	Middle
311	488	hsa-miR-660-5p	TACCCATTGCATATCGGAGTTG	22	X	+	50013236	50013345	atgaactgctccttctcccaTACCCATTGCATATCGGAGTTGtgaattctcaaaacacctcctgtgtgcatggattacaggagggtgagccttgtcatcgtgaatcttct	19	hsa-mir-660,ppy-mir-660,ptr-mir-660,ggo-mir-660,ppa-mir-660,oga-mir-660,mmr-mir-660,dma-mir-660,mml-mir-660,cja-mir-660,nle-mir-660,eca-mir-660,cfa-mir-660,efu-mir-660,ssc-mir-660,cpo-mir-660,pal-mir-660,dno-mir-660,ocu-mir-660,	hsa-mir-660	ctgctccttctcccaTACCCATTGCATATCGGAGTTGtgaattctcaaaacACCTCCTGTGTGCATGGATTAcaggagggtgagccttgtcatcgtg	hsa-miR-660-5p	TACCCATTGCATATCGGAGTTG	5'	Yes	gp1a	((((...((((..(((((.....(((.((((((..((((.(((...........))).))))..)))))))))......)))))..))))....))))............	98	46.4	-33.2	11	Middle
471	687	hsa-miR-5010-3p_R-1	TTTTGTGTCTCCCATTCCCCA	21	chr17	+	42514188	42514307	gatccagggaaccctagagcAGGGGGATGGCAGAGCAAAATTcatggcctacagctgcctcttgccaaactgcactggaTTTTGTGTCTCCCATTCCCCAgagctgtctgaggtgctttg	1	hsa-mir-5010,	hsa-mir-5010	gatccagggaaccctagagcAGGGGGATGGCAGAGCAAAATTcatggcctacagctgcctcttgccaaactgcactggaTTTTGTGTCTCCCATTCCCCAGagctgtctgaggtgctttg	hsa-miR-5010-3p	TTTTGTGTCTCCCATTCCCCAG	3'	Diff	gp1a	....((..(.(((..(((((.(((((((((.(((((((((((((.(((........)))...(((......))).)))))))))).))).)))))))))...))..)))..))).)..))	116	54.2	-42.8	11	Middle
483	700	hsa-miR-6513-3p_R+1	TCAAGTGTCATCTGTCCCTAGA	22	chr2	-	218280125	218280188	gctttgggattgacgccacatgtctcaggtccccagctgagTCAAGTGTCATCTGTCCCTAGGc	1	hsa-mir-6513,	hsa-mir-6513	gcTTTGGGATTGACGCCACATGTCTcaggtccccagctgagTCAAGTGTCATCTGTCCCTAGgc	hsa-miR-6513-3p	TCAAGTGTCATCTGTCCCTAG	3'	Diff	gp1a	((((.(((((((((((....((.(((((........))))).)).))))))...))))).))))	64	56.2	-25.1	11	Middle
487	705	hsa-miR-6724-5p	CTGGGCCCGCGGCGGGCGTGGGG	23	chr21	+	8205315	8205406	cgctgcgcttCTGGGCCCGCGGCGGGCGTGGGGctgcccgggccggtcgaccagcgcgccgtagctcccgaggcccgagccgcgacccgcgg	4	hsa-mir-6724-1,hsa-mir-6724-4,hsa-mir-6724-3,hsa-mir-6724-2,	hsa-mir-6724-4	cgctgcgcttCTGGGCCCGCGGCGGGCGTGGGGctgcccgggccggtcgaccagcgcgccgtagctcccgaggcccgagccgcgacccgcgg	hsa-miR-6724-5p	CTGGGCCCGCGGCGGGCGTGGGG	5'	Yes	gp1a	.....(((....(((..((((((((((.(((((((((.((.((.((....)).)).))..))))).))))..))))..)))))).)))))).	86	83.7	-49.7	11	Middle
525	746	hsa-miR-10399-3p_L-1_1ss21CA	TCTCGGACAAGCTGTAGGTA	20	chr7	-	139044100	139044157	AATTACAGATTGTCTCAGAGAaaacaaatgagttactcTCTCGGACAAGCTGTAGGTC	1	hsa-mir-10399,	hsa-mir-10399	AATTACAGATTGTCTCAGAGAaaacaaatgagttactCTCTCGGACAAGCTGTAGGTC	hsa-miR-10399-3p	CTCTCGGACAAGCTGTAGGTC	3'	Diff	gp1a	..((((((.(((((..(((((.(((......)))..)))))..))))).))))))...	53	39.7	-19.3	11	Middle
6	6	bta-miR-150	TCTCCCAACCCTTGTACCAGTGT	23	chr19	-	49500821	49500895	catggccctgTCTCCCAACCCTTGTACCAGTGCtgggctcagaccctggtacaggcctgggggacagggacctgg	6	bta-mir-150,bta-mir-150,chi-mir-150,chi-mir-150,oar-mir-150,oar-mir-150,	bta-mir-150	cctctctcctcacggccctgTCTCCCAACCCTTGTACCAGTGTgtgtctcagaccctggtacaggtacggggaggcagggacctgggggatcccagcagc	bta-miR-150	TCTCCCAACCCTTGTACCAGTGT	5'	Yes	gp2a	((.((((((((((((((..(((.(((((((..(((....)))...))))))))))..)))))))))))).)))).	74	65.3	-46.1	11	Middle
18	17	bta-miR-769	TGAGACCTCCGGGTTCTGAGCT	22	chr19	+	46018948	46019032	ctgggctctgaccTGAGACCTCTGGGTTCTGAGCTgtgatgttgctctcgagctgggatctccggggtcttggttcagggccggg	1	bta-mir-769,	bta-mir-769	gacttggtgctgattcccggcgctctgaccTGAGACCTCCGGGTTCTGAGCTgtgatgttgcttcccagctgggatctctggggtctcggttcagggtcgggacctctgggttctgagc	bta-miR-769	TGAGACCTCCGGGTTCTGAGCT	5'	Yes	gp2a	...((((((((.(..(((((((.(((.((..((((.(((........)))))))..)).))).)))))))..).))))))))...	79	62.4	-43.1	11	Middle
53	41	mmu-mir-5108-p5_1ss3TG	GGGGGTAGAGCACTGGAT	18	chr17	+	14920483	14920628	aagtattgactttgaattacagaaagcaagatttcaggaagttgaatttGGGGGTAGAGCACAGGATgctttagcatttcaagagtgtgctagcagggagatcagctaaaaatctatggccatggtctgtatgtaaggcagtgtgg	1	mmu-mir-5108,	mmu-mir-5108	cagtgaagcttccactgttcttaccattccctctgtggcctcgggggacccaatggtgGTAGAGCACTGGATGGTTTctcaatga	mmu-mir-5108-p5	ggtgGTAGAGCACTGGAT	5'	New	gp2b	...(((((.(((((...((((((..((.((((((.....((((((.(((....((..((((((.(((((....))))).......)))))).))....)))))))))..))))))...)).....))))))..))))))))))...	140	41.8	-32.2	11	Middle
108	86	pal-miR-9993a-3p_L+1R-1	AATCTCGGTGGGACCTCC	18	chr6	-	26311734	26311764	gatccgagttcaAATCTCGGTGGGACCTACc	1	pal-mir-9993a,	pal-mir-9993a	TGGGTCTCAGAGAAAActccccttctctctctggggaagATCTCGGTGGGACCTCCA	pal-miR-9993a-3p	ATCTCGGTGGGACCTCCA	3'	Diff	gp2b	...(((((.......))))).((......))	17	54.8	-6.8	11	Middle
109	86	pal-miR-9993a-3p_L+1R-1	AATCTCGGTGGGACCTCC	18	chr6	-	27795858	27795928	aAATCTCGGTGGGACCTTCttggctcttttttttttttttttcccacttctgccagttatcttgtctctta	1	pal-mir-9993a,	pal-mir-9993a	TGGGTCTCAGAGAAAActccccttctctctctggggaagATCTCGGTGGGACCTCCA	pal-miR-9993a-3p	ATCTCGGTGGGACCTCCA	5'	Diff	gp2b	.......(((((((((.....))..................))))))).......................	41	38	-9.2	11	Middle
42	45	PC-5p-109645_7	GGCTTGGCGGGGTGGTCT	18	chr3	+	192931509	192931586	tGGCTTGGCGTGGTGGTCTggcctgtaatccaagcactttgggaggctgaggcaggcaaatcacttgaggccaggagt	0						5'	New	gp4	...((((((..((((((...((((((......(((.(((...))))))...))))))..))))))....))))))...	72	57.7	-29.7	11	Middle
88	91	PC-3p-181857_5	TCTGAGTGTAGAGGTGAA	18	chr2	+	122106373	122106469	agatacctccccgctgggagcccacctcatgttttaagctctggtaataggtcctgtttattatagagtataggtggcTCTGAGTGTAGAGGTGGAg	0						3'	New	gp4	...((((((..((((..(((.((((((.((.......(((((.((((((..(...)..))))))))))))))))))))))..))))..))))))...	91	48.5	-34.9	11	Middle
109	112	PC-5p-72365_11	TGAACTGAAGAGTTTTATC	19	chr3	-	16694294	16694367	gattccTGATCTGAAGAGTTTTATCttgggtagtactggtttccagtgatcgacggtttaggtacacaggattt	0						5'	New	gp4	...((((((((((((..(((..((((((((...........))))).))).)))..)))))))...)))))...	68	41.9	-20.2	11	Middle
183	186	PC-5p-124517_6	TGTTTTGTTGGTTAGTTGGTC	21	chr2	+	117193340	117193449	tttttatggaatgtttttattgtTGTTTTGTTGGTTAGTTGGTCatataaatataatattgttatcacacctaaccaagttaacaataatgtcttaatattttctaatac	0						5'	New	gp4	...(((..(((((((..((((((((((...((((((((.((.....((((........)))).....)).))))))))...))))))))))....)))))))..)))...	104	22.7	-24.6	11	Middle
375	378	PC-3p-229053_4	GTTTGGGAATGCAGCTCAAA	20	chr15	-	45698373	45698473	atgagccaacaaattcccttttttgcataggcttatttgggttggatttctgtcacttacaaccaaatgagctctgactaGTTTGGGAATTCAGCTCAAAc	0						3'	New	gp4	.(((((.....(((((((....(((..(((((((((((((.(((...............))))))))))))).)))..)))...)))))))..)))))...	97	39.6	-29.9	11	Middle
79	64	mmu-mir-6240-p5_1ss1GA	AATGTGATTTCTGCCCAGTGCTC	23	chr11	-	111821970	111822035	cAGTGTGATTTCTGCCCAGTGCTCtgaatgtcaaagtgaagaaattcagagaagcctgggtagccg	1	mmu-mir-6240,	mmu-mir-6240	ttgagaaaaacaaaaccaaaaaaccCCAAAGCATCGCGAAGGCCCACGGCGggtgttgactcgatgtgatttctgcccagtgctctgaaggtcaatgtgaagaaatgtgactctctt	mmu-mir-6240-p5	gatgtgatttctgcccagtgctc	5'	New	gp2b	...........((((((((..((((((((.((........)).))))))))....))))))))...	52	48.5	-24.7	10.5	Middle
80	64	mmu-mir-6240-p5_1ss1GA	AATGTGATTTCTGCCCAGTGCTC	23	chr8	-	69690334	69690410	cGATGTGATTTCTGCCCAGTGCTCtgaatgtcaaattgaagaaattcaatgaagcacaggtaaatggtgggagtaac	1	mmu-mir-6240,	mmu-mir-6240	ttgagaaaaacaaaaccaaaaaaccCCAAAGCATCGCGAAGGCCCACGGCGggtgttgactcgatgtgatttctgcccagtgctctgaaggtcaatgtgaagaaatgtgactctctt	mmu-mir-6240-p5	gatgtgatttctgcccagtgctc	5'	New	gp2b	.......(((((..((...(((.(((..(((...((((((....))))))...)))))))))...))..)))))...	67	41.6	-22.6	10.5	Middle
82	144	hsa-miR-125a-3p_L-1	CAGGTGAGGTTCTTGGGAGCC	21	chr19	+	51693248	51693355	ccatgttgccagtctctaggTCCCTGAGACCCTTTAACCTGTGaggacatccagggtcaCAGGTGAGGTTCTTGGGAGCCtggcgtctggcccaaccacacacctggg	22	hsa-mir-125a,ppy-mir-125a,ptr-mir-125a,ggo-mir-125a,ppa-mir-125a,mml-mir-125a,cja-mir-125a,nle-mir-125a,sbo-mir-125a,cfa-mir-125a,cpo-mir-125a,oga-mir-125a,dma-mir-125a,mmu-mir-125a,bta-mir-125a,eca-mir-125a,rno-mir-125a,ssc-mir-125a,pal-mir-125a,chi-mir-125a,cgr-mir-125a,tch-mir-125a,	hsa-mir-125a	tgccagtctctaggTCCCTGAGACCCTTTAACCTGTGAggacatccagggtcACAGGTGAGGTTCTTGGGAGCCtggcgtctggcc	hsa-miR-125a-3p	ACAGGTGAGGTTCTTGGGAGCC	3'	Diff	gp1a	.......(((((...(((((..((..(((.((((..((((((((((....))....)))))))))))).)))..))..)))))...)))))....(((......))).	84	59.3	-47.9	10	Middle
96	166	hsa-miR-137-3p	TTATTGCTTAAGAATACGCGTAG	23	chr1	-	98046068	98046171	ggtcctctgactctcttcggtgACGGGTATTCTTGGGTGGAtaatacggattacgttgTTATTGCTTAAGAATACGCGTAGtcgaggagagtaccagcggcagg	17	hsa-mir-137,ppy-mir-137,mml-mir-137,bta-mir-137,ptr-mir-137,cja-mir-137,mmu-mir-137,eca-mir-137,mdo-mir-137a,cfa-mir-137,rno-mir-137,ssc-mir-137,pal-mir-137,dno-mir-137,ocu-mir-137,chi-mir-137,cgr-mir-137,	hsa-mir-137	ggtcctctgactctcttcggtgACGGGTATTCTTGGGTGGATAATacggattacgttgTTATTGCTTAAGAATACGCGTAGtcgaggagagtaccagcggca	hsa-miR-137-3p	TTATTGCTTAAGAATACGCGTAG	3'	Yes	gp1a	.(.((.((((((((((((((..(((.((((((((..(..(.(((((((.....)).))))))..)..)))))))).)))..)))))))))))..))).)))...	100	50	-47.7	10	Middle
133	223	hsa-miR-193b-5p_R-2	CGGGGTTTTGAGGGCGAGAT	20	chr16	+	14303960	14304071	ggaggctgtggtctcagaatCGGGGTTTTGAGGGCGAGATgagtttatgttttatccAACTGGCCCTCAAAGTCCCGCTtttggggtcattctggacagcgagggactcagg	26	hsa-mir-193b,ppy-mir-193b,mml-mir-193b,ptr-mir-193b,ggo-mir-193b,ppa-mir-193b,cja-mir-193,nle-mir-193b,oga-mir-193b,mmr-mir-193,dma-mir-193,mdo-mir-193b,cpo-mir-193b,pal-mir-193b,ocu-mir-193b,tch-mir-193b,mmu-mir-193b,bta-mir-193b,eca-mir-193b,cfa-mir-193b,efu-mir-193b,rno-mir-193b,dno-mir-193b,chi-mir-193b,chi-mir-193a,cgr-mir-193b,	hsa-mir-193b	gtggtctcagaatCGGGGTTTTGAGGGCGAGATGAgtttatgttttatccAACTGGCCCTCAAAGTCCCGCTtttggggtcat	hsa-miR-193b-5p	CGGGGTTTTGAGGGCGAGATGA	5'	Diff	gp1a	.(((((((((..(((((((.((((..(((((((((.((.((..(.........)..)).)).)))))))))..)))).)))))))..).......)))))......)))...	108	53.6	-46.6	10	Middle
325	508	ggo-mir-874-p3_1ss7TC	ACCGACCGGCTGGGCCTGC	19	chr5	-	137647562	137647673	gctccatcggatgaattgttggtgttagccctgcggccccacgcaccagggtaagagagactctcgcttcctgccctggcccgagggACCGACTGGCTGGGCCTGCcttctg	17	hsa-mir-874,ppy-mir-874,cfa-mir-874,ptr-mir-874,ggo-mir-874,mml-mir-874,mmu-mir-874,bta-mir-874,efu-mir-874,rno-mir-874,ssc-mir-874,cpo-mir-874,pal-mir-874,dno-mir-874,ocu-mir-874,chi-mir-874,cgr-mir-874,	ggo-mir-874	gctccatcggatgaattgttggtgttagccctgcggccccacgcaccagggtaagagagactctcgcttcCTGCCCTGGCCCGAGGGACCGActggctgggcctgccttctg	ggo-mir-874-p3	ACCGActggctgggcctgc	3'	New	gp1a	..(((...))).(((..(..(((...((((...(((.(((.((..((((((((.(((.(.....)..))).))))))))..)).))).)))...))))..)))..).)))..	98	64.3	-40.3	10	Middle
342	532	hsa-miR-1228-3p_R+1	TCACACCTGCCTCGCCCCCCA	21	chr12	+	57194484	57194594	tgatgagcgcgactgcccagGTGGGCGGGGGCAGGTGTGTGGtgggtggtggcctgcggtgagcagggcccTCACACCTGCCTCGCCCCCCAggtgtgaaacgccccagat	2	hsa-mir-1228,ggo-mir-1228,	hsa-mir-1228	GTGGGCGGGGGCAGGTGTGTGgtgggtggtggcctgcggtgagcagggcccTCACACCTGCCTCGCCCCCCag	hsa-miR-1228-3p	TCACACCTGCCTCGCCCCCC	3'	Diff	gp1a	......(((.....(((..((.((((.((((((((((((....((((.....(((((.....))))))))).))))))))))))))))))..)))......))).......	98	70.3	-54.3	10	Middle
357	549	hsa-miR-1285-3p_R-1	TCTGGGCAACAAAGTGAGACC	21	chr7	-	92204015	92204098	tgtagagataggatctcactttgttgcCCAGGCTGGTCTCAAACTCctggTCTGGGCAACAAAGTGAGACCttatctctacaag	3	hsa-mir-1285-1,ptr-mir-1285,ppy-mir-1285a,	hsa-mir-1285-1	tgtagagatagGATCTCACTTTGTTGCCCAGGctggtctcaaactcctggTCTGGGCAACAAAGTGAGACCTtatctctacaag	hsa-miR-1285-3p	TCTGGGCAACAAAGTGAGACCT	3'	Diff	gp1a	((((((((((((.((((((((((((((((((((..(..........)..)))))))))))))))))))).))))))))))))..	82	47.6	-58.2	10	Middle
358	551	hsa-miR-1285-3p_R-1	TCTGGGCAACAAAGTGAGACC	21	chr2	-	70252918	70253005	TTTGGGAGGCCGAGGCTGGtgcatcacttgagcccagcaatttgagaccaaTCTGGGCAACAAAGTGAGACCtccgtctctacaaaga	2	hsa-mir-1285-2,ppy-mir-1285b,	hsa-mir-1285-2	tttgggaggccgaggctggtgcatcacttgagcccagcaatttgagaccaaTCTGGGCAACAAAGTGAGACCTccgtctctacaaaga	hsa-miR-1285-3p	TCTGGGCAACAAAGTGAGACCT	3'	Diff	gp1a	((((((((((.((((........((((((..((((((....(((....))).))))))....))))))..)))).)))))).))))..	86	52.3	-31	10	Middle
368	562	hsa-mir-1303-p5	TGGGCAACATAGCGAGAC	18	chr5	+	154685776	154685861	ggcTGGGCAACATAGCGAGACctcaactctacaatttttttttttttaaattttagagacggggTCTTGCTCTGTTGCCAGGCTtt	3	hsa-mir-1303,ptr-mir-1303,ppy-mir-1303,	hsa-mir-1303	ggctgggcaacatagcgagacctcaactctacaatttttttttttttaaatTTTAGAGACGGGGTCTTGCTCTgttgccaggcttt	hsa-mir-1303-p5	tgggcaacatagcgagac	5'	New	gp1a	(((..(((((((.(((((((((((..(((((.(((((..........))))).)))))..))))))))))).)))))))..)))..	84	41.9	-43.5	10	Middle
12	15	PC-5p-77730_10	CTGAAACATCTAAGTAACC	19	chr2	+	6587438	6587527	caggagaagccaaaaaggaggaCTGAAATATCTAAGTAACCtgaaagagattaataagaataaatcagtttctcttattggtaattcaac	0						5'	New	gp4	...(((..(((((.((((..((((((..(((((...(((.((.....)).)))...)).)))..))))))..)))).)))))..)))...	84	32.2	-20.1	10	Middle
49	52	PC-3p-342063_3	GCGGTTCTGACGTGCAAAT	19	chr17	-	34169016	34169076	agactcagagacacgtatgacgccccttaggaGGGGTTCTGACGTGCAAATttctgagacc	0						3'	New	gp4	...(((((((((((((..((.((((((....))))))))..)))))....))))))))...	55	52.5	-25.6	10	Middle
62	65	PC-3p-96541_8	AGGGTTGGGTGCATGGGGCT	20	chr4	-	178274958	178275069	caacaagggagaaaaaaggatgccttgtgatatgcccagataactggtggctatggttatgcttgctaAGGTTTGGGTGCATGGGGCTtggctttggttatctcccttggtc	0						3'	New	gp4	...(((((((((...((((..((((..((....((((((((...(((..((.........).)..)))..)))))))).))..))))....)))).....)))))))))...	106	48.2	-41.6	10	Middle
102	105	PC-3p-157825_5	GTAGGCTTTGAAGCAGGG	18	chr2	-	211802691	211802764	gtcttctccacttagctaattaattacacctgccaacaagcagatggttctGTAGGCTTTGAAGCGGGGaaata	0						3'	New	gp4	...((((((.((((((..((......((.((((......)))).)).....))..)))...))).))))))...	68	43.2	-18.7	10	Middle
104	107	PC-5p-80677_10	AAAGCCGTGGGGAGCTGCA	19	chr8	-	46901589	46901679	agAAAGCAGTGGGGAGCTGCAgagaggggtcatccaggcagtgctgagctctacagatggccctgctgtgcttgcagcacccctgcttccc	0						5'	New	gp4	...((((((.(((..(((((((((..((((((((.((((........)).))...))))))))..))....))))))).)))))))))...	85	61.5	-41.6	10	Middle
110	113	PC-5p-92961_9	CGGGACAGTGTATGGTGG	18	chr5	-	119339145	119339225	ccttCTGGACAGTGTATGGTGGatatgaagtctagaattgctgtagaattttatcaacatcagagacgccaattcaggatg	0						5'	New	gp4	..(((((((..((((.(((((...((((((((((.........))).)))))))...)))))...))))...)))))))..	77	40.7	-16.7	10	Middle
144	147	PC-5p-115088_9	GGGCGGCGAAGCTTGCGG	18	chr8	+	60337052	60337145	gcaggagaatggcgtaaacccGGGCGGCGGAGCTTGCGGtgagccaagatcgcgctgctgcactccagcctgggcgacagagcaagactccatc	0						5'	New	gp4	...((((....((.....(((((((...((((..((((((.(((.........))))))))))))).))))))).......))....))))...	88	64.9	-36.4	10	Middle
286	289	PC-3p-165566_5	GATCTGGTTCAGGGACAGT	19	chr14	-	51814947	51815070	cagctaggagtggcatatatacatgcttgacactttataaccgtcttagtgtgcccagggtacctttaagaaatttatcaGATCTGGTTCAGGCACAGTggtttatgcctgtaatcccagcact	0						3'	New	gp4	..(((.(((..((((((..(((.(((((((.(((..((((...((((((.(((((...)))))..))))))...)))).......))))))))))..)))...)))))).....))).)))...	119	43.5	-36.8	10	Middle
354	357	PC-5p-105482_8	GCTGGATGTGGAAGCGAGG	19	chr17	-	7475978	7476058	ccacacttgatgactGCTGGATGTGGAAGTGAGGgaaagggtggagtcagacatgacacatttagcacttagcacgtgaga	0						5'	New	gp4	...(((.((.(((.((((..(((((...(((..((...........))...)))..)))))..)))).))).)).)))...	75	49.4	-21.5	10	Middle
98	168	hsa-miR-138-5p_R+1	AGCTGGTGTTGTGAATCAGGCCGT	24	chr3	+	44114212	44114310	ccctggcatggtgtggtggggcAGCTGGTGTTGTGAATCAGGCCGTtgccaatcagagaacggctacttcacaacaccagggccacaccacactacagg	13	hsa-mir-138-1,oga-mir-138-1,mmr-mir-138-1,mmu-mir-138-1,bta-mir-138-1,eca-mir-138-2,cfa-mir-138a,efu-mir-138a,rno-mir-138-1,ssc-mir-138,cpo-mir-138-1,pal-mir-138-1,ocu-mir-138-1,	hsa-mir-138-1	ccctggcatggtgtggtggggcAGCTGGTGTTGTGAATCAGGCCGttgccaatcagagaacgGCTACTTCACAACACCAGGGCCacaccacactacagg	hsa-miR-138-5p	AGCTGGTGTTGTGAATCAGGCCG	5'	Diff	gp1a	.((((...((((((((((.(((..(((((((((((((...(((((((...........)))))))..))))))))))))).))).))))))))))))))	98	58.6	-58.2	9.5	Low
153	253	hsa-miR-218-5p	TTGTGCTTGATCTAACCATGT	21	chr5	-	168768146	168768255	gaccagtcgctgcggggctttcctTTGTGCTTGATCTAACCATGTggtggaacgatggaaacggaacatggttctgtcaagcaccgcggaaagcaccgtgctctcctgca	27	hsa-mir-218-2,ptr-mir-218-2,ppa-mir-218-2,mml-mir-218-2,mne-mir-218-2,lla-mir-218-2,ppy-mir-218-2,nle-mir-218-2,mmr-mir-218b,cfa-mir-218-2,cpo-mir-218-2,pal-mir-218-2,dno-mir-218-2,ocu-mir-218-2,sla-mir-218-2,mmu-mir-218-2,rno-mir-218a-2,mmu-mir-218-2,rno-mir-218a-2,bta-mir-218-2,oar-mir-218a,eca-mir-218-2,mdo-mir-218-2,efu-mir-218b,ssc-mir-218b,chi-mir-218,cgr-mir-218a,	hsa-mir-218-2	gaccagtcgctgcggggctttcctTTGTGCTTGATCTAACCATGTggtggaacgatggaaacggaaCATGGTTCTGTCAAGCACCGCGgaaagcaccgtgctctcctgca	hsa-miR-218-5p	TTGTGCTTGATCTAACCATGT	5'	Yes	gp1a	...(((..((.((((.(((((((...(((((((((..((((((((..........((....))..))))))))..)))))))))...))))))).))))))....)))..	105	55.5	-46.3	9.5	Low
154	254	hsa-miR-218-5p	TTGTGCTTGATCTAACCATGT	21	chr4	+	20528245	20528417	ggtcttacctttggcctagtggttggtgtagtgataatgtagcgagattttctgTTGTGCTTGATCTAACCATGTggttgcgaggtatgagtaAAACATGGTTCCGTCAAGcaccatggaacgtcacgcagctttctacagcatgacaagctgctgaggcttaaatcaggatt	30	hsa-mir-218-1,ptr-mir-218-1,ppy-mir-218-1,ggo-mir-218,ppa-mir-218-1,age-mir-218,lla-mir-218-1,sla-mir-218-1,mml-mir-218-1,cja-mir-218,nle-mir-218-1,cpo-mir-218-1,ocu-mir-218-1,tch-mir-218-2,tch-mir-218-1,oga-mir-218a,mmr-mir-218a,cfa-mir-218-1,dno-mir-218-1,mne-mir-218-1,lca-mir-218,mmu-mir-218-1,bta-mir-218-1,eca-mir-218-1,mdo-mir-218-1,efu-mir-218a,rno-mir-218a-1,ssc-mir-218-1,ssc-mir-218-2,pal…	hsa-mir-218-1	gtgataatgtagcgagattttctgTTGTGCTTGATCTAACCATGTggttgcgaggtatgagtaaaacATGGTTCCGTCAAGCACCATGGaacgtcacgcagctttctaca	hsa-miR-218-5p	TTGTGCTTGATCTAACCATGT	5'	Yes	gp1a	.(((((......(((((((..((((.(((((.......(..(((.((..(((..(.(((((((((..((((((((..((((.........)))).))))))))..))))))))).)..)))..)).)))..)...))))).))......))..)).)))))......))))).	171	45.7	-61.7	9.5	Low
43	75	hsa-miR-26a-2-3p_R-1	CCTATTCTTGATTACTTGTTT	21	chr12	-	57824609	57824692	ggctgtggctggaTTCAAGTAATCCAGGATAGGCTgtttccatctgtgaggCCTATTCTTGATTACTTGTTTctggaggcagct	23	hsa-mir-26a-2,ppy-mir-26a-2,mml-mir-26a-2,cja-mir-26a-2,bta-mir-26a-2,eca-mir-26a,ssc-mir-26a,ptr-mir-26a-2,nle-mir-26a-2,oga-mir-26a-2,dma-mir-26a-2,sbo-mir-26a-2,cpo-mir-26a-2,pal-mir-26a-2,mmr-mir-26a-2,mmu-mir-26a-2,cfa-mir-26a-2,efu-mir-26c,dno-mir-26a-2,ocu-mir-26a,cgr-mir-26a-2,tch-mir-26a-1,oar-mir-26a,	hsa-mir-26a-2	ggctgtggctggaTTCAAGTAATCCAGGATAGGCTgtttccatctgtgaggCCTATTCTTGATTACTTGTTTCtggaggcagct	hsa-miR-26a-2-3p	CCTATTCTTGATTACTTGTTTC	3'	Diff	gp1a	((((((..(..((..(((((((((.((((((((((..............)))))))))).)))))))))..))..)..))))))	84	47.6	-42.2	9	Low
55	99	hsa-miR-30d-3p	CTTTCAGTCAGATGTTTGCTGC	22	chr8	-	134804867	134804956	tcagaaagtctgttgtTGTAAACATCCCCGACTGGAagctgtaagacacagctaagCTTTCAGTCAGATGTTTGCTGCtaccggctattc	25	hsa-mir-30d,ptr-mir-30d,ppy-mir-30d,ggo-mir-30d,ppa-mir-30d,mne-mir-30d,mml-mir-30d,cja-mir-30d,nle-mir-30d,oga-mir-30d,mmu-mir-30d,rno-mir-30d,bta-mir-30d,oar-mir-30d,eca-mir-30d,eca-mir-30d,mdo-mir-30e,efu-mir-30d,ssc-mir-30d,cpo-mir-30d,pal-mir-30d,dno-mir-30d,ocu-mir-30d,chi-mir-30d,cgr-mir-30d,	hsa-mir-30d	gttgtTGTAAACATCCCCGACTGGAAGctgtaagacacagctaagCTTTCAGTCAGATGTTTGCTGCtac	hsa-miR-30d-3p	CTTTCAGTCAGATGTTTGCTGC	3'	Yes	gp1a	...(((((((.((.(..(((((((((...(((((((((((..............))))))))))).)))))))))..).)).)))).)))	87	45.6	-33.4	9	Low
72	128	hsa-miR-100-3p_L-1	AAGCTTGTATCTATAGGTATG	21	chr11	-	122152229	122152311	aggcctgttgccacaAACCCGTAGATCCGAACTTGTGgtattagtccgcacAAGCTTGTATCTATAGGTATGtgtctgttagg	17	hsa-mir-100,ptr-mir-100,ggo-mir-100,ppa-mir-100,ppy-mir-100,mml-mir-100,nle-mir-100,age-mir-100,lla-mir-100,sla-mir-100,mmu-mir-100,bta-mir-100,mdo-mir-100,rno-mir-100,ssc-mir-100,chi-mir-100,cgr-mir-100,	hsa-mir-100	cctgttgccacaAACCCGTAGATCCGAACTTGTGgtattagtccgcaCAAGCTTGTATCTATAGGTATGtgtctgttagg	hsa-miR-100-3p	CAAGCTTGTATCTATAGGTATG	3'	Diff	gp1a	...((((....((((.(((..(((((.(((.((((((...........)))))).))).)))))..))).)))).....))))	80	47	-26	9	Low
81	142	hsa-miR-125b-2-3p_L-2R+1	ACAAGTCAGGCTCTTGGGACC	21	chr21	+	16590237	16590325	accagacttttcctagTCCCTGAGACCCTAACTTGTGAggtattttagtaacatcACAAGTCAGGCTCTTGGGACCtaggcggagggga	28	hsa-mir-125b-2,ptr-mir-125b-2,ppy-mir-125b-2,ggo-mir-125b-2,mml-mir-125b-2,mne-mir-125b-2,age-mir-125b-2,lla-mir-125b-2,lca-mir-125b,ssc-mir-125b-2,cja-mir-125b,dma-mir-125b-2,pal-mir-125b-2,nle-mir-125b-2,sbo-mir-125b-2,cfa-mir-125b-2,dno-mir-125b-2,ocu-mir-125b-2,oga-mir-125b-2,mmu-mir-125b-2,bta-mir-125b-2,eca-mir-125b-2,mdo-mir-125b-1,efu-mir-125b,rno-mir-125b-2,cpo-mir-125b-2,chi-mir-125b,cg…	hsa-mir-125b-2	accagacttttcctagTCCCTGAGACCCTAACTTGTGAggtattttagtaacaTCACAAGTCAGGCTCTTGGGACctaggcggagggga	hsa-miR-125b-2-3p	TCACAAGTCAGGCTCTTGGGAC	3'	Diff	gp1a	.((...(((..(((((..((..(((.(((.((((((((..(((....)))...)))))))).))).)))..))..)))))..)))))..	86	49.4	-37.9	9	Low
136	227	hsa-miR-195-5p_R+1	TAGCAGCACAGAAATATTGGCA	22	chr17	-	7017614	7017707	acacccagcttccctggctcTAGCAGCACAGAAATATTGGCAcagggaagcgagtctgCCAATATTGGCTGTGCTGCTCcaggcagggtggtga	18	hsa-mir-195,ppy-mir-195,ggo-mir-195,ppa-mir-195,ptr-mir-195,mml-mir-195,nle-mir-195,mmr-mir-195,mmu-mir-195a,bta-mir-195,eca-mir-195,cfa-mir-195,rno-mir-195,ssc-mir-195,dno-mir-195,ocu-mir-195,chi-mir-195,cgr-mir-195,	hsa-mir-195	agcttccctggctcTAGCAGCACAGAAATATTGGCacagggaagcgagtctgCCAATATTGGCTGTGCTGCTCCaggcagggtggtg	hsa-miR-195-5p	TAGCAGCACAGAAATATTGGC	5'	Diff	gp1a	.((((......(((((.((..((((((((((.((((((((((...((.......))))))))))))..))))))))))..)).))))).)))).	92	56.4	-47.5	9	Low
230	377	hsa-miR-483-3p_L-1R+2	CACTCCTCTCCTCCCGTCTTCT	22	chr11	-	2134111	2134222	ttgctgtgggggagagggggaAGACGGGAGGAAAGAAGGGAGTggttccatcacgcctcctCACTCCTCTCCTCCCGTCTTCTcctctcctgcccttgtctccctgtctcag	3	hsa-mir-483,ggo-mir-483,cja-mir-483,	hsa-mir-483	gagggggAAGACGGGAGGAAAGAAGGGAGtggttccatcacgcctccTCACTCCTCTCCTCCCGTCTTctcctctc	hsa-miR-483-3p	TCACTCCTCTCCTCCCGTCTT	3'	Diff	gp1a	..((...((((((((.((((((((((((((((.((.((.(((.(((........)))..))).)).)).)))))))))))))))))))))..)))..)).............	97	60.7	-54.1	9	Low
342	531	hsa-miR-1228-5p_R+1	GTGGGCGGGGGCAGGTGTGTGG	22	chr12	+	57194484	57194594	tgatgagcgcgactgcccagGTGGGCGGGGGCAGGTGTGTGGtgggtggtggcctgcggtgagcagggcccTCACACCTGCCTCGCCCCCCAggtgtgaaacgccccagat	2	hsa-mir-1228,ggo-mir-1228,	hsa-mir-1228	GTGGGCGGGGGCAGGTGTGTGgtgggtggtggcctgcggtgagcagggcccTCACACCTGCCTCGCCCCCCag	hsa-miR-1228-5p	GTGGGCGGGGGCAGGTGTGTG	5'	Diff	gp1a	......(((.....(((..((.((((.((((((((((((....((((.....(((((.....))))))))).))))))))))))))))))..)))......))).......	98	70.3	-54.3	9	Low
378	576	ppy-miR-1976_L-1R+1	TCCTGCCCTCCTTGCTGTAGA	21	chr1	+	26554505	26554615	tggcctctgggcacgggggttgggtgtgcaaagggtggcagcaaggaaggcaggggtcctaaggtgtgtccTCCTGCCCTCCTTGCTGTAGActttggcctgagcaaagag	2	hsa-mir-1976,ppy-mir-1976,	ppy-mir-1976	tggcctctgggcacgggggttggatgtgcaaagggtggcagcaaggaaggcaggggtcctgaggtgtgtcCTCCTGCCCTCCTTGCTGTAGactttggcctgagcaaggag	ppy-miR-1976	CTCCTGCCCTCCTTGCTGTAG	3'	Diff	gp1a	..(((((((....))))))).((((...(((((....((((((((((.(((((((................))))))).))))))))))...)))))))))..........	80	61.3	-51.3	9	Low
95	77	efu-miR-9226_L-2_1ss22GA	AAGTCCCTGTTCGGGCGCCA	20	chr17	+	8119208	8119230	TTCAAGTCCCTGTTCGGGCGGCA	2	efu-mir-9226,pal-mir-9226,	efu-mir-9226	acttctcggagcgacccgctcgcctgacttttgagagtacccctgtacTCAAGTCCCTGTTCGGGCGCCGaatgtggata	efu-miR-9226	TCAAGTCCCTGTTCGGGCGCCG	3'	Diff	gp2b	.....((((((....))).))).	17	60.9	-6.2	9	Low
96	77	efu-miR-9226_L-2_1ss22GA	AAGTCCCTGTTCGGGCGCCA	20	chr11	-	62252199	62252231	AAGTCCCTGTTCAGGCGCCActtgacacagccc	2	efu-mir-9226,pal-mir-9226,	efu-mir-9226	acttctcggagcgacccgctcgcctgacttttgagagtacccctgtacTCAAGTCCCTGTTCGGGCGCCGaatgtggata	efu-miR-9226	TCAAGTCCCTGTTCGGGCGCCG	5'	Diff	gp2b	......(((((((((.....))))).))))...	24	60.6	-6.9	9	Low
52	52	bta-miR-3432a_R+1	TGCGGGATCTTTAGTTGTGGTGT	23						2	bta-mir-3432a-2,bta-mir-3432a-1,	bta-mir-3432a-1	cttcgatctttgtcatggtgTGCGGGATCTTTAGTTGTGGTGtgcaaactctcagttgcagcttgtgggatccagttccatgaccaaggattggacc	bta-miR-3432a	TGCGGGATCTTTAGTTGTGGTG	5'	Diff	gp3	..........(((((((((.((.(((((((((((((((....((..(........)..))))))))))))))))).)).))))))))).........	78	47.4	-41.8	9	Low
3	5	PC-5p-259619_3	CCGGAGGGCGAGGCCCGCGGCGGA	24	chr21	+	8438750	8438805	gcCCGGAGGGCGAGGCCCGCGGCGGCgccgccgcCGCCGCGCGCTTCCCTCCGCAc	0						5'	New	gp4	...(((((((..((((.((((((((((....)))))))))).)))))))))))...	50	89.3	-41.3	9	Low
165	168	PC-5p-333672_3	AGTTTGACTGGGGCGGTT	18	chr4	-	68993960	68994018	aacacggAGTTTGACTGGGGTGGTTggagagcagcccgactccaggggaaaaccgtccc	0						5'	New	gp4	...((((..(((..((((((((((((.....)))))..)))))))..)))..))))...	53	61	-24.1	9	Low
188	191	PC-5p-84041_9	GTTTGGGCAGTGGAGACAT	19	X	+	14041487	14041557	tatgtaagtGTTTGGACAGTGGAGACATggtgatacctgttttggttgttcagagatattttgcttacttc	0						5'	New	gp4	...((((((.(((((((((..((((((.((.....))))))))..)))))))))........))))))...	65	38	-19.8	9	Low
192	195	PC-3p-103798_8	AGACTCTTCTCCCGCTCCA	19	chr8	+	37800365	37800484	acacctctcaggtgatctctcagagctctccgagtagatgagaagtctgggtgcggtgacaactcccAGACTCTTCTCCCGCTCTAtcttggttatttgctgagatctctagggaggagg	0						3'	New	gp4	...((((((..(.((((((.((((.....(((((((((.((((((((((((...(((....)))))))))))..))))....)))).)))))...))))..)))))).)..))))))...	114	52.5	-49.2	9	Low
195	198	PC-5p-144143_5	AATAATAGAATAGGACGT	18	chr7	-	132629384	132629469	tcagcattagAATAATAGAATAGGACCTaccagatgccctttacaagtctacatactcaggtatctatctatgactttagtgcagg	0						5'	New	gp4	...((((((((...(((((.((((((((.....(((...............)))....)))).)))))))))...))))))))...	80	38.4	-18.5	9	Low
281	284	PC-5p-99962_8	GAGTTGGGTTCAGAACGT	18	chr9	-	31090488	31090581	aacctagaagtcaggaaaaaattgaGAGTTGGGTTCAGAACTTaaccataagtgtagagagagctctacaaattttttattctctatctagaca	0						5'	New	gp4	...(((((((....((((((.(((((((((...(((...(((((....)))))...)))..)))))).))).)))))).....)).)))))...	88	34	-21.3	9	Low
287	290	PC-5p-127013_6	AGTAGGTCATGTCAGACT	18	chr5	-	139708725	139708841	tgatcacttcagagagcatgaggagccatgaggacattaaAGTAGGTCATGTGAGACTgacttcagggaggggtccatatgagctattgtcgtcaggggaggcctctgaggagaaga	0						5'	New	gp4	...((.((((((((.((........((.(((.((((.....((((.(((((((.((((..(((....))).))))))))))).)))))))).)))..))..)))))))))).))...	111	50.4	-45	9	Low
337	340	PC-5p-209090_4	CAGAGACTCCGTTAGTAG	18	chr8	+	140118372	140118489	tcaactgttatggccttcaagaggctcCAGAGATTCCGTTAGTAGtcaaaggattctgtaatgtctgagtatcttagtggacaccctgtgaagtctctttctagcccacaatggtctc	0						5'	New	gp4	...((..((.(((.((..((((((((.((.((..(((..(((((.(((...(((........)))))).)))..))..)))....)).)).))))))))...)).))).))..))...	112	44.9	-28.9	9	Low
352	355	PC-3p-125887_7	TCGACGCCAAGGCTCTTG	18	chr9	+	128920871	128920939	cagcagctcccagagcggtggcccagcaaacacgacttgacTCGAGGCCAAGGCTCTTGagggctgagc	0						3'	New	gp4	...((((((.((((((..(((((.(((((.......))).))...)))))..)))).)).))))))...	63	63.8	-28	9	Low
15	12	mmu-miR-2137_R-3_1ss16AG	GCCGGCGGGAGCCCCGGG	18	chr21	+	8216403	8216500	agatccccgaatccggagtggcggagatgggcgccgcgaggcgtccagtgcggtaacgcgaccgatcccggagaaGCCGGCGGGAGCCCCGGGgagag	1	mmu-mir-2137,	mmu-mir-2137	gtagtatacctccttcctgctgccttgttggcttGCCGGCGGGAGCCCCAGGGAGtagagcattgc	mmu-miR-2137	GCCGGCGGGAGCCCCAGGGAG	3'	Diff	gp2b	...((((((..(((((.....(((...((((((((....))))))))..(((....)))..)))...)))))......(((....))).))))))...	92	72.4	-51.3	8.5	Low
88	155	hsa-miR-130b-3p_1ss22TA	CAGTGCAATGATGAAAGGGCAA	22	chr22	+	21653284	21653395	ccctgggggaggcactggcaggcctgcccgacACTCTTTCCCTGTTGCACTACTataggccgctgggaagCAGTGCAATGATGAAAGGGCATcggtcaggtccagcctgcta	15	hsa-mir-130b,ptr-mir-130b,ppy-mir-130b,ggo-mir-130b,mml-mir-130b,cja-mir-130b,bta-mir-130b,eca-mir-130b,cfa-mir-130b,dno-mir-130b,rno-mir-130b,ssc-mir-130b,cpo-mir-130b,ocu-mir-130b,chi-mir-130b,	hsa-mir-130b	ggcctgcccgacACTCTTTCCCTGTTGCACTACtataggccgctgggaagCAGTGCAATGATGAAAGGGCATcggtcaggtc	hsa-miR-130b-3p	CAGTGCAATGATGAAAGGGCAT	3'	Diff	gp1a	((....))..((((..(((.((((((.((((..(((((((...((((((((..........(((....)))))))))))...)))))))..)))).))))))..))))))).	101	60.7	-46.2	8	Low
148	245	hsa-miR-204-5p	TTCCCTTTGTCATCCTATGCCT	22	chr9	-	70809975	70810084	ggctacagtctttcttcatgtgactcgtggacTTCCCTTTGTCATCCTATGCCTgagaatatatgaaggaGGCTGGGAAGGCAAAGGGACGttcaattgtcatcactggc	25	hsa-mir-204,ptr-mir-204,ppy-mir-204,ggo-mir-204,ppa-mir-204,mml-mir-204,mne-mir-204,sla-mir-204,cja-mir-204,mmr-mir-204,cfa-mir-204,cpo-mir-204,pal-mir-204,dno-mir-204,ocu-mir-204,mmu-mir-204,eca-mir-204b-2,mmu-mir-204,eca-mir-204b-2,bta-mir-204,efu-mir-204,rno-mir-204,ssc-mir-204,chi-mir-204,cgr-mir-204,	hsa-mir-204	ggctacagtctttcttcatgtgactcgtggacTTCCCTTTGTCATCCTATGCCTgagaatatatgaaggagGCTGGGAAGGCAAAGGGACGTtcaattgtcatcactggc	hsa-miR-204-5p	TTCCCTTTGTCATCCTATGCCT	5'	Yes	gp1a	(((....))).....(((((((((...(((((.((((((((((.(((((.((((...............))))))))).)))))))))).)))))...)))).)).))).	94	48.2	-42.3	8	Low
177	288	hsa-miR-330-3p	GCAAAGCACACGGCCTGCAGAGA	23	chr19	-	45638957	45639125	ttccaggatcgcgtccctgccacttcgtgctgtgtgatctttggcgatcactgcctctctgggcctgtgtcttaggctctgcaagatcaaccgaGCAAAGCACACGGCCTGCAGAGAggcagcgctctgccccttactcggccccgttttcatcggagacctccgggga	17	hsa-mir-330,ppy-mir-330,mml-mir-330,ptr-mir-330,ggo-mir-330,cja-mir-330,oga-mir-330,tch-mir-330,bta-mir-330,cfa-mir-330,cfa-mir-330,efu-mir-330,ssc-mir-330,cpo-mir-330,pal-mir-330,dno-mir-330,chi-mir-330,	hsa-mir-330	ctttggcgatcactgccTCTCTGGGCCTGTGTCTTAGGCtctgcaagatcaaccgaGCAAAGCACACGGCCTGCAGAGAggcagcgctctgccc	hsa-miR-330-3p	GCAAAGCACACGGCCTGCAGAGA	3'	Yes	gp1a	((((.(((....(((.(((......((.((((.((((.....(((((...(((((((((((((((((((.(((..((((.............)))).))))))).))))..)))))))))))...)).)))..)))).))))..)).......))).))).))).))))	121	60.4	-63.3	8	Low
199	328	hsa-miR-377-5p	AGAGGTTGCCCTTGGTGAATTC	22	chr14	+	101062006	101062139	aagaggcatctcggtgtgttcttgcccgtgctgatgtttgacccttgagcAGAGGTTGCCCTTGGTGAATTCgctttatttatgttgaATCACACAAAGGCAACTTTTGTttgagtatcaaatcctgcttggga	16	hsa-mir-377,ppy-mir-377,mml-mir-377,bta-mir-377,eca-mir-377,cfa-mir-377,ptr-mir-377,ggo-mir-377,cja-mir-377,mmu-mir-377,rno-mir-377,cpo-mir-377,pal-mir-377,ocu-mir-377,chi-mir-377,cgr-mir-377,	hsa-mir-377	ttgagcAGAGGTTGCCCTTGGTGAATTCgctttatttatgttgaATCACACAAAGGCAACTTTTGTttg	hsa-miR-377-5p	AGAGGTTGCCCTTGGTGAATTC	5'	Yes	gp1a	...(((((..((((..((........))..)))).((((((..((..(((((((((((((.(((((((.(((((.........).)))))))).))).)))))))))))))..))..))))))..)))))....	88	44.8	-48.9	8	Low
255	415	rno-miR-544-5p_L+1	TCTTGTTAAAAAGCAGATTCT	21	chr14	+	101048656	101048748	agattttcatcacctagggaTCTTGTTAAAAAGCAGATTCTgattcagggaccaagATTCTGCATTTTTAGCAAGTTCtcaagtgatgctaat	12	hsa-mir-544a,ppy-mir-544,mml-mir-544,cja-mir-544,ptr-mir-544,bta-mir-544a,eca-mir-544-2,cfa-mir-544,rno-mir-544,pal-mir-544,chi-mir-544,oar-mir-544,	rno-mir-544	cacctagggatCTTGTTAAAAAGCAGATTCTgattgagggaccaagATTCTGCATTTTTAGCAAGCTctcaagtgatg	rno-miR-544-5p	CTTGTTAAAAAGCAGATTCT	5'	Diff	gp1a	..(((..((((((...((((.((((((((((((((((.(((..((....))...))).))))).))))))))))).))))..))))))..)))	91	36.6	-32.9	8	Low
290	461	hsa-miR-584-5p_R-1	TTATGGTTTGCCTGGGACTGA	21	chr5	-	149062304	149062415	gtgacttagggtgaccagccaTTATGGTTTGCCTGGGACTGAggaatttgctgggatatgTCAGTTCCAGGCCAACCAGGCTggttggtctccctgaagcaaccttcttgct	7	hsa-mir-584,ppy-mir-584,ptr-mir-584,ggo-mir-584,mml-mir-584,cja-mir-584,cja-mir-584,	hsa-mir-584	tagggtgaccagccaTTATGGTTTGCCTGGGACTGAGgaatttgctgggatatgTCAGTTCCAGGCCAACCAGGCTggttggtctccctgaagcaac	hsa-miR-584-5p	TTATGGTTTGCCTGGGACTGAG	5'	Diff	gp1a	.....((((((.(((((((((...(((((.((((((((((((...(((......)))...)))))))))))).)))))...))))))))).)))))).((((.....)))).	92	52.7	-57.6	8	Low
323	506	hsa-miR-769-3p	CTGGGATCTCCGGGGTCTTGGTT	23	chr19	+	46018932	46019060	gccttggtgctgattcctgggctctgaccTGAGACCTCTGGGTTCTGAGCTgtgatgttgctctcgagCTGGGATCTCCGGGGTCTTGGTTcagggccggggcctctgggttccaagcaccagtgagga	9	hsa-mir-769,ggo-mir-769,ppa-mir-769,mml-mir-769,cja-mir-769,nle-mir-769,cfa-mir-769,ssc-mir-769,cpo-mir-769,	hsa-mir-769	gccttggtgctgattcctgggctctgaccTGAGACCTCTGGGTTCTGAGCTgtgatgttgctctcgagCTGGGATCTCCGGGGTCTTGGTTcagggccggggcctctgggttccaagc	hsa-miR-769-3p	CTGGGATCTCCGGGGTCTTGGTT	3'	Yes	gp1a	.((((((((((........((((((((.(..(((((((.(((.((..((((.(((........)))))))..)).))).)))))))..).))))))))((..((....))..)).)))))))...))).	79	61.2	-63.7	8	Low
362	555	hsa-miR-1293_L+1R-5	CTGGGTGGTCTGGAGATT	18	chr12	-	50234142	50234212	aggttgttCTGGGTGGTCTGGAGATTtgtgcagcttgtacctgcACAAATCTCCGGACCACTTAGtcttta	2	hsa-mir-1293,ptr-mir-1293,	hsa-mir-1293	aggttgttcTGGGTGGTCTGGAGATTTGTGCagcttgtacctgcacaaatctccggaccacttagtcttta	hsa-miR-1293	TGGGTGGTCTGGAGATTTGTGC	5'	Diff	gp1a	........((..(((((((((((((((((((((.......)))))))))))))))))))))..))......	57	47.9	-42.6	8	Low
370	566	hsa-miR-1306-5p_R-2	CCACCTCCCCTGCAAACGTC	20	chr22	+	20086042	20086150	ttccaagcgctgccccgtgagcagtctccaCCACCTCCCCTGCAAACGTCcagtggtgcagaggtaatggacgttggctctggtggtgatggacagtccgaactccctg	15	hsa-mir-1306,ppy-mir-1306,ptr-mir-1306,ggo-mir-1306,mml-mir-1306,cja-mir-1306,mmu-mir-1306,bta-mir-1306,cfa-mir-1306,rno-mir-1306,ssc-mir-1306,pal-mir-1306,chi-mir-1306,cgr-mir-1306,tch-mir-1306,	hsa-mir-1306	gtgagcagtctccaCCACCTCCCCTGCAAACGTCCAgtggtgcagaggtaatggACGTTGGCTCTGGTGGTGatggacagtccga	hsa-miR-1306-5p	CCACCTCCCCTGCAAACGTCCA	5'	Diff	gp1a	.((((..(((..((....((((((..((((..(((((...((((.((.....))..)))))))))..))))..))).))).))..))).))))................	92	60.6	-35.8	8	Low
57	45	mmu-miR-5119_1ss5TA	CATCACATCCTGGGGCTGG	19	chr1	-	95411072	95411099	atagcccagCATCACATCCTGGGCCTGG	1	mmu-mir-5119,	mmu-mir-5119	cagggctggcctatgggacagatactataagtCATCTCATCCTGGGGCTGGgtctgc	mmu-miR-5119	CATCTCATCCTGGGGCTGG	3'	Diff	gp2b	...((((((.........))))))....	21	60.7	-9.5	8	Low
58	45	mmu-miR-5119_1ss5TA	CATCACATCCTGGGGCTGG	19	chr5	+	132774770	132774795	atggctcCATCACATCCTGGGGCTTG	1	mmu-mir-5119,	mmu-mir-5119	cagggctggcctatgggacagatactataagtCATCTCATCCTGGGGCTGGgtctgc	mmu-miR-5119	CATCTCATCCTGGGGCTGG	3'	Diff	gp2b	..(((((((........)))))))..	22	57.7	-9.2	8	Low
21	21	bta-miR-363_L+1R+1	AATTGCACGGTATCCATCTGCGT	23						2	bta-mir-363,chi-mir-363,	bta-mir-363	tgttgtcgggtggatcacgatgcaattttgattagtataataggagaaaaATTGCACGGTATCCATCTGCGaac	bta-miR-363	ATTGCACGGTATCCATCTGCG	3'	Diff	gp3	..(((.(((((((((..((.(((((((((..(((......)))....)))))))))))..))))))))))))..	70	40.5	-25.6	8	Low
26	29	PC-5p-193973_4	AAGAGTGCAATCACGGGAG	19	chr1	+	62055383	62055477	agtggtataattaaattagtAAGAGTGCAATCACTGGAGctagactacttgggttcaaatcctggttccgctattcgctaacaattataacctta	0						5'	New	gp4	...(((((((((...((((..((((((.(((((..(((....((((.....))))....)))))))).)))).))..)))).))))))).))...	89	36.8	-20.5	8	Low
70	73	PC-3p-160502_5	GCATTGCGATGGCCAGAA	18	chr6	-	44691198	44691254	tagtctggtcagcaaatctacagccatatggtgtgagGCATTGCTATGGCCAGAAaa	0						3'	New	gp4	...((((((((((((.(((...(((....)))...)))..))))..))))))))...	51	45.6	-20.2	8	Low
123	126	PC-5p-126483_6	TCGGGGAAGGATTGGGGAA	19	X	-	40399277	40399389	accaggaaaggcatgatgagTGGGGGAAGGATTGGGGAAggagggttgtacaaaaggatcagaaatattttcccccttccacagtgcttcctaaaaattctgcctttcctata	0						5'	New	gp4	...((((((((((....((((..((((((.((((.((((((.(((..(((...............)))...))))))))).)))).))))))....))))))))))))))...	107	45.1	-46.8	8	Low
189	192	PC-3p-163199_5	GTGAGCGACCGGTTTCTGA	19	chr11	-	105609183	105609263	gagcttgaaccacactcagaagcagtcactgtggtagccGTGAGTGACCGGTTTCTGAtttcctctgtatggtttgagatt	0						3'	New	gp4	...((..(((((.((((((((((.((((((..((...))...))))))..))))))))........)).)))))..))...	75	48.1	-27.1	8	Low
216	219	PC-3p-366156_3	TTAAGCCGGGGCAGGGCGC	19	chr1	-	21279028	21279137	tggtgggcttgactcactcctgcacccggctccgtcagctcgggcgaggggggcttccctgcTTAAGCCGGGGCAGGGCTCtgaggctaaggagggagccaggcccaggg	0						3'	New	gp4	...((((((((.(((.(((((((.(((.((((((...(((..(((.(((((....))))))))..))))))))).))).......))..))))).))).))))))))...	104	70	-57.9	8	Low
247	250	PC-3p-237092_4	GGAGGGATGCCCGAACCCA	19	chr16	-	71430559	71430690	attttgtgaccgcgatagatacgcgcctcagtggcttggaggcaccttctctgcaaaagttgtttcaggtactggacacAGAGGGATGCCCGAACCCAggcactgggagcttgtagctccaggtcccagttg	0						3'	New	gp4	...(((.((((.....((.(((..(((((((((.(((((.((((((((((.((....(((..........)))...)).)))))).)))).....)))))))))))).))..))).))...)))).)))...	126	55.3	-44	8	Low
255	258	PC-5p-209860_4	CTCCCCGAGGGGGAGAAGG	19	chr19	+	13965297	13965393	gggtgCTCCCCGAGGCGGAGAAGGtctccccttcctccacaggcatcatccctggaacaggcgtggggacaaattttaccgcccctggggagcagag	0						5'	New	gp4	...(((((((((.(((((((((....(((((..(((...((((.......))))....)))...)))))....)))).)))))..)))))))))...	91	63.9	-46.4	8	Low
262	265	PC-5p-272774_3	TTAAGTGGGAAACGATGTG	19	chr2	+	80640459	80640536	ctgagataacTTAAGTGGGAAAAGATGTGattaggctgaaccttttcaccatgtctttgtttgcttgagttatttatt	0						5'	New	gp4	...((((((((((((..(..((((((((((..(((.....)))..))))...))))))..)..))))))))))))...	72	34.6	-28	8	Low
283	286	PC-3p-194304_4	ATGCTGACATGAGTAACG	18	chr16	-	77637976	77638067	ctatactctcagctatgtgatttaagggtctgttgccaaccctgctggtaagggatatgcacttgaaagcATGCTGACATGAGTAACCgcag	0						3'	New	gp4	...((((((((((.((((..((((((.(((..((((((.......))))))..))).....)))))).)))))))))...))))).......	82	46.7	-26.2	8	Low
321	324	PC-3p-210401_4	AAGGTTCCATGGAAACAGCA	20	chr1	+	172784394	172784458	cttctgtttttttggaatagttggtgtaagattggtattcttttAATGTTCCATGGAAACAGCAg	0						3'	New	gp4	((.(((((((..(((((((........((((.......))))....)))))))..))))))).))	65	33.8	-17.2	8	Low
322	325	PC-3p-168730_5	AGCGGTCTGTTTTTTGACA	19	chr18	+	62782829	62782940	tggtaatttttgacagattaagatcagatgttttcggggcaaagcgctatttgttttttgacttccAGTGGTCTGTTTTTTGACAtctgtttgtgctgtagtaaaattaatt	0						3'	New	gp4	...(((((((..((((....(((.((((((((...(..(((...((((....(((....)))....))))...)))..)..)))))))))))...))))...)))))))...	106	33.9	-26	8	Low
323	326	PC-3p-197060_4	TGAGGCAATAACAGGTCTGT	20	chr7	-	65449818	65449885	cttacctcttgtcctgccacttgtgggagtctgtctttttccaactccTGAGGCAATAACAGGTCTTT	0						3'	New	gp4	...((((.((((..((((......((((((.((........))))))))..)))))))).))))....	61	47.1	-15.9	8	Low
343	346	PC-5p-108726_8	TGAAATGTTTGTGATGATGC	20	chr1	+	210502683	210502768	atagtttgttaAGAAATGTTTGTGATGATGCtttgtaaatttaaagttctactgaagtactaattattattttcttaatagacaac	0						5'	New	gp4	...(((((((((((((.....(((((..((((((((((((.....))).))).))))))...)))))...)))))))))))))...	80	23.3	-19.8	8	Low
359	362	PC-3p-358903_3	AGCGGTACGTGAGTTTGGG	19	chr13	+	58041529	58041615	ccagttccatagatttacgaagttttatttattcacagggaaactctacactgactgggtgtaAGCTGTACGTGAGTTTGGGaccat	0						3'	New	gp4	...((((((..((((((((.((((((((..(.(((.(((....).))....))).)..))).)))))...))))))))))))))...	81	41.4	-21.5	8	Low
371	374	PC-5p-103576_8	GTAGGATAGTATTGGGTTT	19	chr10	-	68253067	68253143	aaagtcagATAGGATAGTATTGGGTTTttatgacatagaagtaattcacagtcagctctcagttatcctctggctgg	0						5'	New	gp4	..(((((((..(((((..((((((......((((...(((....)))...))))...))))))))))))))))))..	73	39	-24.2	8	Low
152	252	hsa-miR-215-5p	ATGACCTATGAATTGACAGAC	21	chr1	-	220117853	220117962	atcattcagaaatggtatacaggaaaATGACCTATGAATTGACAGACaatatagctgagtttgtctgtcatttctttaggccaatattctgtatgactgtgctacttcaa	11	hsa-mir-215,ptr-mir-215,ggo-mir-215,ppy-mir-215,mml-mir-215,mne-mir-215,cja-mir-215,eca-mir-215,efu-mir-215,dno-mir-215,cgr-mir-215,	hsa-mir-215	atcattcagaaatggtatacaggaaaATGACCTATGAATTGACAGACaatatagctgagtttgTCTGTCATTTCTTTAGGCCAATAttctgtatgactgtgctacttcaa	hsa-miR-215-5p	ATGACCTATGAATTGACAGAC	5'	Yes	gp1a	........(((.((((((((((((...((.((((.(((.((((((((((...........)))))))))).)))..)))).))...))))))))......)))).)))..	100	34.5	-33.2	7.5	Low
413	621	hsa-mir-3665-p5_1ss17AG	GGGCGGCGGCGGCGGCGG	18	chr13	-	77698012	77698116	gcGGGCGGCGGCGGCGGCAGcagcagcaggtgcggggcggcggccgcgctggccgctcgactccgcagctgctcgttctgcttctccagcttgcgcaccagctcc	1	hsa-mir-3665,	hsa-mir-3665	gcgggcggcggcggcggcagcagcAGCAGGTGCGGGGCGGCGgccgcgctggccgctcgactccgcagctgctcgttctgcttctccagcttgcgcaccagctcc	hsa-mir-3665-p5	gggcggcggcggcggcag	5'	New	gp1a	(((((((..(((((.(((((.((((((((.(((((((((((((((.....)))))).)).))))))).))))).))))))))...)).)))..))).)).))...	102	77.1	-61.4	7.5	Low
31	23	bta-miR-2887_R-2	CGGGACCGGGGTCCGGTG	18	chr21	+	8401755	8401797	ccgcgcgcCGGGACCGGGGTCCGGTGCGGAGTgcccttcgtcc	2	bta-mir-2887-2,bta-mir-2887-1,	bta-mir-2887-2	cgtCGGGACCGGGGTCCGGTGCGgagagcccttcgtcccgggacacggggcgcggcc	bta-miR-2887	CGGGACCGGGGTCCGGTGCG	5'	Diff	gp2b	...(((((((((.......)))))))))...............	25	81.4	-18.2	7.5	Low
71	126	hsa-miR-99b-3p_R+1	CAAGCTCGTGTCTGTGGGTCCGA	23	chr19	+	51692608	51692687	tcctggcaccCACCCGTAGAACCGACCTTGCGgggccttcgccgcacaCAAGCTCGTGTCTGTGGGTCCGTgtcgggggc	17	hsa-mir-99b,mml-mir-99b,mmu-mir-99b,bta-mir-99b,eca-mir-99b,rno-mir-99b,ssc-mir-99b,chi-mir-99b,cgr-mir-99b,ptr-mir-99b,ptr-mir-99b,oga-mir-99b,cfa-mir-99b,efu-mir-99b,cpo-mir-99b,pal-mir-99b,tch-mir-99b,	hsa-mir-99b	ggcaccCACCCGTAGAACCGACCTTGCGgggccttcgccgcacaCAAGCTCGTGTCTGTGGGTCCGtgtc	hsa-miR-99b-3p	CAAGCTCGTGTCTGTGGGTCCG	3'	Diff	gp1a	(((((((((..((((..(((..(((.(((((((((...)).)))))....)).)))..)))..))))..)))))))))..	78	68.8	-37.4	7	Low
89	156	hsa-miR-130a-3p_R-1	CAGTGCAATGTTAAAAGGGCA	21	chr11	+	57641198	57641286	tgctgctggccagagctcttttcacattgtgctactgtctgcacctgtcactagCAGTGCAATGTTAAAAGGGCAttggccgtgtagtg	21	hsa-mir-130a,ppy-mir-130a,ggo-mir-130a,ppa-mir-130a,mne-mir-130a,ptr-mir-130a,mml-mir-130a,oga-mir-130a,mmu-mir-130a,bta-mir-130a,eca-mir-130a,cfa-mir-130a,pal-mir-130,efu-mir-130,rno-mir-130a,ssc-mir-130a,cpo-mir-130a,dno-mir-130a,chi-mir-130a,cgr-mir-130a,tch-mir-130a,	hsa-mir-130a	tgctgctggccagaGCTCTTTTCACATTGTGCTACTgtctgcacctgtcactagCAGTGCAATGTTAAAAGGGCATtggccgtgtagtg	hsa-miR-130a-3p	CAGTGCAATGTTAAAAGGGCAT	3'	Diff	gp1a	.(((((((((((..((((((((.((((((..((.(((...((....))...))).))..)))))).))))))))..)))))).))))).	87	50.6	-41.4	7	Low
100	170	hsa-miR-140-5p	CAGTGGTTTTACCCTATGGTAG	22	chr16	+	69933073	69933190	gccctgtgtgtgtctctctctgtgtcctgcCAGTGGTTTTACCCTATGGTAGgttacgtcatgctgttctACCACAGGGTAGAACCACGGAcaggataccggggcaccctctgcgtcg	27	hsa-mir-140,ptr-mir-140,ppy-mir-140,mml-mir-140,ggo-mir-140,ppa-mir-140,nle-mir-140,oga-mir-140,mmr-mir-140,cpo-mir-140,dno-mir-140,ocu-mir-140,cja-mir-140,mne-mir-140,dma-mir-140,mmu-mir-140,mdo-mir-140,ssc-mir-140,bta-mir-140,eca-mir-140,cfa-mir-140,pal-mir-140,efu-mir-140,rno-mir-140,chi-mir-140,cgr-mir-140,tch-mir-140,	hsa-mir-140	tgtgtctctctctgtgtcctgcCAGTGGTTTTACCCTATGGTAGgttacgtcatgctgttcTACCACAGGGTAGAACCACGGacaggataccggggcacc	hsa-miR-140-5p	CAGTGGTTTTACCCTATGGTAG	5'	Yes	gp1a	((((((...............((((((((((.(((((((((((((.(((((((..(((......)))))))))).))))))))))))))).)))))))))))))).............	78	56.8	-56.1	7	Low
144	241	hsa-miR-200c-3p_R-3	TAATACTGCCGGGTAATGAT	20	chr12	+	6963672	6963780	acccaaggtgggcgggctgggcgggggccctcgtcttacccagcagtgtttgggtgcggttgggagtctcTAATACTGCCGGGTAATGATggaggcccctgtccctgtg	20	hsa-mir-200c,ppy-mir-200c,mml-mir-200c,ptr-mir-200c,ggo-mir-200c,cja-mir-200c,mmu-mir-200c,rno-mir-200c,bta-mir-200c,oar-mir-200c,eca-mir-200c,mdo-mir-200c,cfa-mir-200c,pal-mir-200c,ocu-mir-200c,efu-mir-200c,cpo-mir-200c,chi-mir-200c,cgr-mir-200c,tch-mir-200c,	hsa-mir-200c	ccctCGTCTTACCCAGCAGTGTTTGGgtgcggttgggagtctcTAATACTGCCGGGTAATGATGGAgg	hsa-miR-200c-3p	TAATACTGCCGGGTAATGATGGA	3'	Diff	gp1a	.(((.....)))...((.(((((((((((..((((((((((.((((((((.(((.((........))))).)))))))).)))))).))))..)))))))))))..)).	93	64.2	-60.8	7	Low
148	246	hsa-miR-204-3p_L+1R-1	GGCTGGGAAGGCAAAGGGACG	21	chr9	-	70809975	70810084	ggctacagtctttcttcatgtgactcgtggacTTCCCTTTGTCATCCTATGCCTgagaatatatgaaggaGGCTGGGAAGGCAAAGGGACGttcaattgtcatcactggc	25	hsa-mir-204,ptr-mir-204,ppy-mir-204,ggo-mir-204,ppa-mir-204,mml-mir-204,mne-mir-204,sla-mir-204,cja-mir-204,mmr-mir-204,cfa-mir-204,cpo-mir-204,pal-mir-204,dno-mir-204,ocu-mir-204,mmu-mir-204,eca-mir-204b-2,mmu-mir-204,eca-mir-204b-2,bta-mir-204,efu-mir-204,rno-mir-204,ssc-mir-204,chi-mir-204,cgr-mir-204,	hsa-mir-204	ggctacagtctttcttcatgtgactcgtggacTTCCCTTTGTCATCCTATGCCTgagaatatatgaaggagGCTGGGAAGGCAAAGGGACGTtcaattgtcatcactggc	hsa-miR-204-3p	GCTGGGAAGGCAAAGGGACGT	3'	Diff	gp1a	(((....))).....(((((((((...(((((.((((((((((.(((((.((((...............))))))))).)))))))))).)))))...)))).)).))).	94	48.2	-42.3	7	Low
173	283	hsa-miR-326_R+1	CCTCTGGGCCCTTCCTCCAGT	21	chr11	-	75335089	75335196	cttccggagcctcatctgtctgttgggctggaggcagggcctttgtgaaggcgggtggtgctcagatcgCCTCTGGGCCCTTCCTCCAGCcccgaggcggattcacca	14	hsa-mir-326,ppy-mir-326,ptr-mir-326,ggo-mir-326,mmu-mir-326,bta-mir-326,eca-mir-326,cfa-mir-326,rno-mir-326,ssc-mir-326,cpo-mir-326,dno-mir-326,chi-mir-326,tch-mir-326,	hsa-mir-326	ctcatctgtctgttgggctggaggcagggcctttgtgaaggcgggtggtgctcagatcgCCTCTGGGCCCTTCCTCCAGccccgaggcggattca	hsa-miR-326	CCTCTGGGCCCTTCCTCCAG	3'	Diff	gp1a	.....((......((((((((...((((((((((.(((((((......((((((.((.....))..))))))..))))))).))))))))))..))))))))...)).	102	64.8	-55.3	7	Low
228	373	hsa-miR-454-3p_R-1	TAGTGCAATATTGCTTATAGGG	22	chr17	-	59137751	59137879	aaaaaattctgtttatcaccagatcctagaACCCTATCAATATTGTCTCTGctgtgtaaatagttctgagTAGTGCAATATTGCTTATAGGGttttggtgtttggaaagaacaatgggcaggctgcaga	14	hsa-mir-454,ptr-mir-454,ppy-mir-454,ggo-mir-454,mml-mir-454,nle-mir-454,bta-mir-454,eca-mir-454,cfa-mir-454,ssc-mir-454,cpo-mir-454,pal-mir-454,dno-mir-454,chi-mir-454,	hsa-mir-454	tctgtttatcaccagatcctagaACCCTATCAATATTGTCTCTGCtgtgtaaatagttctgagTAGTGCAATATTGCTTATAGGGTtttggtgtttggaaagaacaatgggcagg	hsa-miR-454-3p	TAGTGCAATATTGCTTATAGGGT	3'	Diff	gp1a	.......(((((..(((.(((((..((((((((((((((((((((((((.(((((....)))))...)))....)))))))))...))))))))))))..)))))...))....)..))))).......	115	38	-40.2	7	Low
238	391	hsa-miR-491-5p_L-2R+3	TGGGGAACCCTTCCATGAGGAGT	23	chr9	+	20716100	20716209	gggaattgacttagctgggtagTGGGGAACCCTTCCATGAGGAGTagaacactccttatgcaagattcccttctacctggctgggttggagtcatatcctgcaggtcctt	16	hsa-mir-491,ppy-mir-491,mml-mir-491,ptr-mir-491,ggo-mir-491,cja-mir-491,mmu-mir-491,bta-mir-491,eca-mir-491,cfa-mir-491,ssc-mir-491,cpo-mir-491,dno-mir-491,tch-mir-491,ocu-mir-491,chi-mir-491,	hsa-mir-491	ttgacttagctgggtAGTGGGGAACCCTTCCATGAGGagtagaacactcCTTATGCAAGATTCCCTTCTACctggctgggttgg	hsa-miR-491-5p	AGTGGGGAACCCTTCCATGAGG	5'	Diff	gp1a	((((...(((..(((..(((((..(((((..(((.((((((((((.....)))))))))).))).)))))..)))))..)))..)))(((......)))......)))).	80	50.9	-52.3	7	Low
316	495	hsa-miR-671-3p	TCCGGTTCTCAGGGCTCCACC	21	chr7	+	151238421	151238541	gcaggtgaactggcaggccaggaagaggAGGAAGCCCTGGAGGGGCTGGAGgtgatggatgttttccTCCGGTTCTCAGGGCTCCACCtctttcgggccgtagagccagggctggtgcaga	20	hsa-mir-671,ppy-mir-671,mml-mir-671,ptr-mir-671,ggo-mir-671,cja-mir-671,nle-mir-671,cpo-mir-671,dno-mir-671,ocu-mir-671,tch-mir-671,mmu-mir-671,bta-mir-671,eca-mir-671,cfa-mir-671,rno-mir-671,ssc-mir-671,chi-mir-671,cgr-mir-671,aja-mir-671,	hsa-mir-671	gcaggtgaactggcaggccaggaagaggAGGAAGCCCTGGAGGGGCTGGAGgtgatggatgttttccTCCGGTTCTCAGGGCTCCACCtctttcgggccgtagagccagggctggtgc	hsa-miR-671-3p	TCCGGTTCTCAGGGCTCCACC	3'	Yes	gp1a	(((......(((((.((((.((((((((.(((.((((((..((..(((((((.(((....)))..)))))))..))))))))))).)))))))).)))).....)))))......)))...	118	62.8	-66.5	7	Low
373	570	hsa-miR-1343-3p	CTCCTGGGGCCCGCACTCTCGC	22	chr11	+	34941829	34941923	acgatgatgctggcgtcggtgctggggagcggcccccgggtgggcctctgctctggcccCTCCTGGGGCCCGCACTCTCGCtctgggcccgctcc	9	hsa-mir-1343,bta-mir-1343,cfa-mir-1343,efu-mir-1343,ssc-mir-1343,cpo-mir-1343,ocu-mir-1343,chi-mir-1343,cgr-mir-1343,	hsa-mir-1343	gctggcgtcggtgcTGGGGAGCGGCCCCCGGGTGGGcctctgctctggcccCTCCTGGGGCCCGCACTCTCGCtctgggcccgc	hsa-miR-1343-3p	CTCCTGGGGCCCGCACTCTCGC	3'	Yes	gp1a	.....((.((.(((.((((.((..(((.((((.(((((((.(((((........)))))..))))))).)))).)))..)).))))))).)))).	89	75.8	-55.7	7	Low
397	601	hsa-miR-3168_L+1	AGAGTTCTACAGTCAGAC	18	chr13	-	41101019	41101100	aagatcaTGAGTTCTACAGTCAGACagcctgagttggaggctcatcttcacttcttgctgtgtgaccctgggccagtgactt	1	hsa-mir-3168,	hsa-mir-3168	aagatcatGAGTTCTACAGTCAGACagcctgagttggaggctcatcttcacttcttgctgtgtgaccctgggccagtgactt	hsa-miR-3168	GAGTTCTACAGTCAGAC	5'	Diff	gp1a	(((.((((..(..(....((((.(((((..((..((((((....))))))..))..))))).))))...)..)..)))))))	82	50	-28.2	7	Low
428	639	hsa-miR-3940-5p_R-1	GTGGGTTGGGGCGGGCTCT	19	chr19	-	6416410	6416525	gaccacgccaagcagcttatcgaggaaaagatcgagGTGGGTTGGGGCGGGCTCTggggatttggtctcaCAGCCCGGATCCCAGCCCACTtaccttggttactctccttccttct	2	hsa-mir-3940,ppy-mir-3940,	hsa-mir-3940	gcttatcgaggaaaagatcgagGTGGGTTGGGGCGGGCTCTGgggatttggtctcaCAGCCCGGATCCCAGCCCACTTaccttggttactctccttccttct	hsa-miR-3940-5p	GTGGGTTGGGGCGGGCTCTG	5'	Diff	gp1a	......((......)).....(((((...((((((((((((((((((((((((.(((((......))))).))))))..)))))))))....)))))))))....)))))......	89	57.8	-49.6	7	Low
479	696	hsa-mir-6068-p5_1ss19CA	TCCGGCGGTGGCTTGTGGA	19	chr1	-	63326925	63326984	cctgcgagtcTCCGGCGGTGGCTTGTGGCtgagtgtcacgctgctggcgcaggctcggcc	1	hsa-mir-6068,	hsa-mir-6068	CCTGCGAGTCTCCGGCGGTGGcttgtggctgagtgtcacgctgctggcgcaggctcggcc	hsa-mir-6068-p5	TCCGGCGGTGGcttgtggc	5'	New	gp1a	....(((((((.((.(((..((..(((((.....)))))))..))).)).)))))))...	53	71.7	-31	7	Low
511	729	hsa-mir-7851-p5_1ss5TG	CTCAGCCTCCCAAGTAGCTGG	21	chr12	-	42323700	42323859	tggctcactgcagcctccccgccccctcaggtgatcctcccacCTCATCCTCCCAAGTAGCTGGgaatacaggtgtgtgccaccatgcctctacaagctacctgggagactgaggttggAAGATTGCTTGAGCCTAGGaggtcgaggcgacagtgagcca	1	hsa-mir-7851,	hsa-mir-7851	tggctcactgcagcctccccgccccctcaggtgatcctcccacctcatcctcccaagtagctgggaatacaggtgtgtgccaccatgcctctacaagcTACCTGGGAGACTGAGGTTGGAagattgcttgagcctaggaggtcgaggcgacagtgagcca	hsa-mir-7851-p5	ctcatcctcccaagtagctgg	5'	New	gp1a	.(((((((((..(((((.((.((..((((((..(((.(((.((((((..((((((.((((((.....((.(((..((......))..))).))..)))))).))))))..)))))).))).)))..))))))....)).))..)))))..))))))))).	158	59.4	-91	7	Low
14	16	mmu-mir-1983-p5	GCTCCAGTGGCGCAATCG	18	chr6	+	27631413	27631525	gaaagcatGCTCCAGTGGCGCAATCGgttagcgcgcggtacttatacaacagtatatgtgcgggTGATGCCGAGGTTGTGAGTTcgagcctcacctggagcatgttttcttcc	1	mmu-mir-1983,	mmu-mir-1983	cctttacagagaaagcatgctccagtggcgcaatcggttagcgcgcggtacttatacagcagtatatgtgcgggtgatgccgaggttgtgagttcgagcCTCACCTGGAGCATGTTTTCTtccctttccgcc	mmu-mir-1983-p5	gctccagtggcgcaatcg	5'	New	gp1b	(((((((((((((((........(((((...(((.((.(((.(((((....))))).))))).)))..)))))....(((((.......))))))))))))))))))))....	109	53.1	-49.4	7	Low
19	24	mmu-mir-3535-p3	AAATTCCTCTAGATAGTC	18	chr2	-	231456422	231456557	ctgtgtttcctgttgctactgagtgaacaataactggatatgatgactgattacctgagaaataattgatgaaatctcaagaAAATTCCTCTAGATAGTCaagttctgatccagctgtgtcaactcagagtagcaa	1	mmu-mir-3535,	mmu-mir-3535	tttggggctgtctttatgttgttgctgagaaaatgacaacTGGATATGATGACTGATTACCTGAGAaataattgatgaaatctcaagaaaattcctctagatagtcaagttctgatccagctatgtcaactcaaagcagcaaccttg	mmu-mir-3535-p3	aaattcctctagatagtc	3'	New	gp1b	..........(((((((.((((((..(((....((((((.....(((((((((.(((((.(((..((((.......))))....))).))).)).))))).))))...))))))...)))..))))))))))))).	125	37.5	-39.7	7	Low
14	14	eca-miR-451_R-3	AAACCGTTACCATTACTGT	19	chr17	-	28861388	28861463	cacttgggaatggcaaggAAACCGTTACCATTACTGAgtttagtaatggtaatggttctcttgctatacccagaaa	2	eca-mir-451,mdo-mir-451,	eca-mir-451	cttgggaatgtcgaggAAACCGTTACCATTACTGTGTTtagtaatggtaacggttctcttgctgtacccaga	eca-miR-451	AAACCGTTACCATTACTGTGTT	5'	Diff	gp2a	...(((((.((((((((..(((((((((((((((((....)))))))))))))))))..)))))))).)))))...	70	40.8	-44.8	7	Low
8	6	bta-mir-1246-p3_1ss16AG	GATTTTTGGAGCAGGGAG	18	chr4	+	54231310	54231408	gaggccaaattgctcaatgttttggaccgactcgcctcgccgcggtcgctcctgacaagaactagacaGATTTTTGGAGCAGGGAGcatccagggcaaa	1	bta-mir-1246,	bta-mir-1246	caacatattaAATGGATTTTTGGAGCAGGaagttggaatagaggctttctcagacaaatactttactgtgcag	bta-mir-1246-p3	GATTTTTGGAGCAGGaag	3'	New	gp2b	...(((....(((((..((((..(((.((((.(((......))))))).)))...((((((((....)).)))))).))))..))))).....)))...	93	54.5	-33.4	7	Low
21	16	bta-miR-2285f	AAAACCTGAATGAACTTTTTGG	22	chr10	+	87668203	87668243	AAAACCTGAATTAACTTTTTGGccctctgctgggggtccca	4	bta-mir-2285f-1,bta-mir-2285z,bta-mir-2285am,bta-mir-2285f-2,	bta-mir-2285f-2	tactattgggttggccagaaaatttgttcaggtttttctgtacaatgctatgaAAAACCTGAATGAACTTTTTGGccaatccaatatat	bta-miR-2285f	AAAACCTGAATGAACTTTTTGG	5'	Yes	gp2b	....................(((((((....)))))))...	18	48.8	-11.4	7	Low
71	57	mmu-mir-6236-p3_1ss15GC	TGGCGCTGGAGCGTCGGG	18	chr4	+	1329911	1329944	gaactcacggtccacaTGGCGCTGGAGCGTCGGG	1	mmu-mir-6236,	mmu-mir-6236	acaactcacctgccgaatcaactagccctgaaaatggatggcgctggagcgtggggaccatacccaGCCGTCGCCGGCAGTCAGGggtgggggtgggggtggagaaagaaaaaaaatcaataa	mmu-mir-6236-p3	tggcgctggagcgtgggg	3'	New	gp2b	...((((((.((((........)))).))).)))	31	67.6	-10.4	7	Low
81	65	mmu-mir-6240-p5_1ss2GA_1	CAATGTGATTTCTGCCCAGT	20	chr2	+	79489183	79489216	CAATGTGATTTCTGTCCAGTtatttactcattat	1	mmu-mir-6240,	mmu-mir-6240	ttgagaaaaacaaaaccaaaaaaccCCAAAGCATCGCGAAGGCCCACGGCGggtgttgactcgatgtgatttctgcccagtgctctgaaggtcaatgtgaagaaatgtgactctctt	mmu-mir-6240-p5	cgatgtgatttctgcccagt	5'	New	gp2b	....((((...((....))....)))).......	23	29.4	-1.4	7	Low
83	67	mmu-mir-6240-p3_1ss2GA	CAATGTGATTTCTGCCCAGT	20	chr7	-	138881956	138882014	ttctctcgtgctcctatgctctgacccatctagcatagcCAATGTGATTTCTTCCCAGT	1	mmu-mir-6240,	mmu-mir-6240	ttgagaaaaacaaaaccaaaaaaccCCAAAGCATCGCGAAGGCCCACGGCGggtgttgactcgatgtgatttctgcccagtgctctgaaggtcaatgtgaagaaatgtgactctctt	mmu-mir-6240-p3	cgatgtgatttctgcccagt	3'	New	gp2b	...((.(((....(((((((..((....)).)))))))...))).))............	44	47.5	-10.4	7	Low
89	72	eca-mir-8969-p3_1ss5AT	GCAGTGGTGGTTCAGTGG	18	chr1	-	149708633	149708732	cacttgaaaaggccgcttggaagtttctaagtctttctggatactcttttcaataattctcccagggttgccagagagagGCAGTGGTGGTTCAGTGGta	1	eca-mir-8969,	eca-mir-8969	acagcagacataggaaaggggcacaggctggcctcctgcaatcagcagaggtggttcagtgggagaagccatccccTGGGCTTTCTGTGCTGATGGGgtcatgcagcttgtttgtgtaattactgaaaaggcaattt	eca-mir-8969-p3	gcagaggtggttcagtgg	3'	New	gp2b	(((.((((...((((((((((....))))..(((((((((..(((((................)))))..)))))))))...))))))..)))))))...	97	46	-30.1	7	Low
105	83	pal-miR-9993b-3p_L+1	AATCTCGCTGGGGCCTCCA	19	chr10	-	37935323	37935389	ccggtggcgCATCTCGCTGGGGCCTCCAaatgttgtaaccgagtgagttgtagagaaacgccacact	1	pal-mir-9993b,	pal-mir-9993b	TAGGTCTTAGGGAAAACTtccctcctccctctggggagtATCTCGCTGGGGCCTCCA	pal-miR-9993b-3p	ATCTCGCTGGGGCCTCCA	5'	Diff	gp2b	...((((((((.((((((.((.................)).)))))).))........))))))...	61	56.7	-21.6	7	Low
120	94	bta-miR-11987_L-1R-2_1ss8TA	GAGGAAACTCTGGTGGAG	18	chr1	+	149459497	149459523	aaagccaGAGGAAACTCTGGTGGAGgt	1	bta-mir-11987,	bta-mir-11987	CGAGGAATCTCTGGTGGAGGTatatgtcagcagtggccctgcagggttggggccactgagtgcagcagtgcctgcatgggaccttttg	bta-miR-11987	CGAGGAATCTCTGGTGGAGGT	3'	Diff	gp2b	...(((((((....)))))))......	18	51.9	-14.5	7	Low
121	94	bta-miR-11987_L-1R-2_1ss8TA	GAGGAAACTCTGGTGGAG	18	chr21	+	8215434	8215458	gaagccaGAGGAAACTCTGGTGGAG	1	bta-mir-11987,	bta-mir-11987	CGAGGAATCTCTGGTGGAGGTatatgtcagcagtggccctgcagggttggggccactgagtgcagcagtgcctgcatgggaccttttg	bta-miR-11987	CGAGGAATCTCTGGTGGAGGT	3'	Diff	gp2b	...(((((((....)))))))....	18	56	-14.5	7	Low
21	24	PC-5p-105149_7	GCAGGAAAAGAAATCAACC	19	chr5	-	75807256	75807355	aGCAGGAAAAGAAATGAACCtaatggcactggggtcctaccagatcatacagagaggaaatcatgttgttaaacatcaaaggtcggcaatttcttttcct	0						5'	New	gp4	...((((((((((((..((((((..(((.(((..((((................))))..))))))..)).........)))).....))))))))))))	97	41	-25.5	7	Low
51	54	PC-3p-236113_4	TCTTTGCTGGTGTATTGGTA	20	chr12	+	81244953	81245057	tttaccttttagtatgccttgtaattgcctgttgaaatactgacatgatgtactgtgtaaaaagaacttcagtaagtaggCCTTTGCTGGTGTATTGGTAagatg	0						3'	New	gp4	((((((....((((..((..((((..((((........(((.((.(((.((.((........)).)).))))).)))))))..)))).))..))))))))))...	102	36.2	-25.4	7	Low
54	57	PC-5p-114589_7	ATTTTTGTCTGTATCGCTTT	20	chr4	-	46090121	46090234	tgacttaattgttgaagtaATTTTTGTATGTATCGCTTTctgtccaaaatatgttttagtaccctttgtctttggtgatgctatgaaaacttataaaaccaacttattgaggtc	0						5'	New	gp4	...((((((.((((..((((((((..((.((((((((.......((((.(((......)))...)))).....))))))))))..)))).)))).....))))..))))))...	108	30.7	-19.7	7	Low
120	123	PC-5p-212512_4	GGTCATAGCCGGTCTCCTT	19	chr3	-	113163653	113163708	tGGTCATAGCAGGTCTCCTTttaggttctgttaagcagaggcctggtctatgagat	0						5'	New	gp4	...((((((((((((((..(((((......)))))..))))))))..))))))...	50	46.4	-19.2	7	Low
129	132	PC-3p-161564_5	TGTGGAAGGGCCATCGCT	18	chr12	+	96071066	96071134	ctctccctaagggttccgcctgtcaccatctgtgcacccacTGTGGAAGGGCCAGCGCTaaggtgaatt	0						3'	New	gp4	...(((((.((.(((..((((....((((..(((....))).))))..)))).))).)).))).))...	63	58	-20	7	Low
133	136	PC-5p-135051_6	GGGAGACAGACATCGGGT	18	chr9	+	129524317	129524390	ggggcacaggtttgGGGAGACAGACATCTGGTtcccattgtggaaacagatctctcctcccaagcttgggctct	0						5'	New	gp4	(((((.((((((((((..((.(((..((((.((((......)))).))))))).))..)))))))))).)))))	74	55.4	-36.1	7	Low
138	141	PC-3p-119005_7	GAAGTGGGGTTGTGGGAAT	19	X	-	56738165	56738272	catttgttcacaagctttctgtgttggttgctgtggtacaagagccaaagaaaaactttttttccacacaatcagtgtcaGAAGTGGGGTTGTGAGAATataatgaga	0						3'	New	gp4	((((..(((((((.((((((((..((((((.(((((...(((((...........)))))...)))))))))))..).)))))...)).))))))).....))))...	105	38.9	-31	7	Low
176	179	PC-3p-133975_6	TTTTGAAGAATGAGCCTGC	19	chr20	+	16551480	16551568	ctccagctttcattccttctgactccttgctggtgcctgtacctcccaaggccctaaaggtgtgcaacTTTTGAAGAATGAGGCTGCca	0						3'	New	gp4	...((((.(((((((.(((((((.((((...((.((((..........))))))..)))).)).))......))))))))))))))...	83	51.7	-27.6	7	Low
249	252	PC-3p-163510_7	TTCTGAGAGGAGTCGGGGC	19	chr5	-	177359543	177359647	tgaccctcgggattctaagaggtggcacagagagtttggaacaggcccaggaagggcaaagataaacctgtgtgtgacagTTCTGAGAGGAGCCGGGGCgtctgt	0						3'	New	gp4	.(((((((((..((((.((((((..((((.((.(((((......((((.....)))).....))))))).))))..))..)))).))))...)))))).)))...	101	55.2	-41.8	7	Low
256	259	PC-5p-148976_5	TGTCTGTTTGAGTGTCTGT	19	chr5	-	28424012	28424074	TGTCTGTTTGAGTGTCTTTggatgagattaaccttcgcattggtagagtacataaagcagatt	0						5'	New	gp4	.((((((((..(((((((((((((.((.......)).))))..))))).)))).)))))))).	61	38.1	-17.2	7	Low
320	323	PC-3p-115561_7	GGTGCACTTTTCTGTAGGC	19	chr9	-	16609074	16609158	aaaagctctctgagcctttgaaaagtggctccgaaaggtcccctggGGTGCACTTTTCTCTAGGCaatcagtgatcagagttagc	0						3'	New	gp4	...((((((((((((((..(((((((((((((...(((...)))))))).))))))))...))))..)))).....))))))...	79	49.4	-30.8	7	Low
331	334	PC-3p-208184_4	TGATAGGCCAGAACTGGAA	19	chr19	-	38658591	38658654	ggctcttccagacattttgaattttgaaactgactgtattTCATAGGCCAGAACTGGAAgatca	0						3'	New	gp4	((.((((((((...(((((..((.((((((.....))..)))).))..))))))))))))))).	63	39.1	-16	7	Low
332	335	PC-5p-110706_7	ATCCTTCCTCCCCAGCCA	18	chr6	-	34553113	34553236	aaaggggcctccagacttggggagggagaggctcATCCTTCCTCCCCAGCCAgggaccttagtgtgactctgctgggggtcggatgggaccgggacctccccaggattatgacggcgcaccacc	0						5'	New	gp4	...((.(((..((..((((((((((....(((((((((....((((((((.((((............))))))))))))..))))))).))....))))))))))....))..)))...))...	118	64.5	-58.9	7	Low
346	349	PC-3p-545445_2	CGCGTTGGTGGTATAGTGGTG	21	chr17	+	76888735	76888873	tgaggattggggcctgcgaggaagtagtgacctgccactggccacctgcggaaccagagttccccactggagggcCGCGTTGGTGGTATAGTGGTGagcatagctgccttccagagttccccgctggccccggcccatc	0						3'	New	gp4	...((..(((((((.(((.(((((((((...(((((((..(((((((((((..((((.........))))....)))))..))))))...))))).))....))))).........)))).))).)))))))..))...	133	64	-63.2	7	Low
347	350	PC-5p-109105_7	GGGCACTTGAAACCCTGTC	19	chr19	+	53672352	53672419	cgAGGCACTTGAAACCCTGTCtctactaaaaatacaaaaattagctggacatggtggcatgtgcctgt	0						5'	New	gp4	..((((((.((..(((.((((.(..((((...........))))..))))).)))..)).))))))..	64	44.1	-23.4	7	Low
195	320	hsa-miR-376c-5p_L-1R+1	GTGGATATTCCTTCTATGTTT	21	chr14	+	101039662	101039777	tccaggactcaatccttctttggtatttaaaagGTGGATATTCCTTCTATGTTTatgttatttatggttaAACATAGAGGAAATTCCACGTtttcagtatcaaatgctgcttggaa	17	hsa-mir-376c,ppy-mir-376c,mml-mir-376c,ptr-mir-376c,ggo-mir-376c,ppa-mir-376c,mmu-mir-376c,bta-mir-376c,eca-mir-376c,cfa-mir-376c,rno-mir-376c,ssc-mir-376c,ssc-mir-376b,pal-mir-376c,chi-mir-376c,tch-mir-376c,oar-mir-376c,	hsa-mir-376c	aaaaGGTGGATATTCCTTCTATGTTtatgttatttatggttaAACATAGAGGAAATTCCACGTttt	hsa-miR-376c-5p	GGTGGATATTCCTTCTATGTT	5'	Diff	gp1a	((((((...((.......(((((((((.((((.(((((..((((.((((((((((.............))))))))))))))..))))).)))).)))))))))))...)))))).	115	33.6	-39.3	6.5	Low
198	326	hsa-miR-376b-5p_L-1	GTGGATATTCCTTCTATGTTT	21	chr14	+	101040426	101040543	ttccagagcccagtccttctttggtatttaaaacGTGGATATTCCTTCTATGTTTacgtgattcctggttaATCATAGAGGAAAATCCATGTTttcagtatcaaatgctgctttggaa	16	hsa-mir-376b,mml-mir-376b,ptr-mir-376b,ppy-mir-376b,ggo-mir-376b,cja-mir-376b,bta-mir-376b,eca-mir-376b,cfa-mir-376b,cpo-mir-376b,pal-mir-376b,dno-mir-376b,ocu-mir-376c-1,chi-mir-376b,tch-mir-376b,oar-mir-376b,	hsa-mir-376b	cagtccttctttggtatttaaaaCGTGGATATTCCTTCTATGTTTacgtgattcctggttaATCATAGAGGAAAATCCATGTTttcagtatcaaatgctg	hsa-miR-376b-5p	CGTGGATATTCCTTCTATGTTT	5'	Diff	gp1a	(((((((((..(((.....(((((((((.(((((((((((.(((((.(((((......((((.....))))..)))))))))).))))))))))).))))))))).))))))))))))	118	37.3	-44.2	6.5	Low
394	597	hsa-miR-3158-3p_R-1	AAGGGCTTCCTCTCTGCAGGA	21	chr10	-	101601417	101601497	attcaggccggtCCTGCAGAGAGGAAGCCCTTCcaatacctgtaagcagAAGGGCTTCCTCTCTGCAGGAccggcctgaat	1	hsa-mir-3158-2,	hsa-mir-3158-2	attcaggccggtCCTGCAGAGAGGAAGCCCTTCcaatacctgtaagcagAAGGGCTTCCTCTCTGCAGGACcggcctgaat	hsa-miR-3158-3p	AAGGGCTTCCTCTCTGCAGGAC	3'	Diff	gp1a	(((((((((((((((((((((((((((((((((...............)))))))))))))))))))))))))))))))))	81	56.8	-70.7	6.5	Low
395	599	hsa-miR-3158-3p_R-1	AAGGGCTTCCTCTCTGCAGGA	21	chr10	+	101601417	101601497	attcaggccggtCCTGCAGAGAGGAAGCCCTTCtgcttacaggtattggAAGGGCTTCCTCTCTGCAGGAccggcctgaat	1	hsa-mir-3158-1,	hsa-mir-3158-1	attcaggccggtCCTGCAGAGAGGAAGCCCTTCtgcttacaggtattggAAGGGCTTCCTCTCTGCAGGACcggcctgaat	hsa-miR-3158-3p	AAGGGCTTCCTCTCTGCAGGAC	3'	Diff	gp1a	(((((((((((((((((((((((((((((((((((((....)))...))))))))))))))))))))))))))))))))))	81	56.8	-74.1	6.5	Low
43	34	ssc-mir-4332-p5_1ss14CT	GCCGGGGGTGGGGTCGGCGGG	21	chr21	+	8397551	8397615	GCCGGGGGTGGGGTCGGCGGGggaccgtcccccgaccggcgaccggcCGCCGCCGGGCGCATTTC	1	ssc-mir-4332,	ssc-mir-4332	cggcggggggtgtcgcgggggtgggcgggctggggccgggggtggggccggcgggggcacgacccccggtcggcgtcCACGGCCGCCGCCGGGCGCCtttccaccgc	ssc-mir-4332-p5	gccgggggtggggccggcggg	5'	New	gp2b	(((.(((((((((((((((((((.....)))))).))...))))..))))).)).))).......	58	84.6	-40	6.5	Low
64	52	mmu-mir-6236-p5_1ss9CG_1	CAACTAGCGCTGAAAATGG	19	chr14	-	23517801	23517927	ggagtgtgtaacaactcacctgccaaatCAACTAGCCCTGAAAATGGatgggcattgggcccataccaagctgttgctggcagtcaagaggggacagggggatggcagcagtgggggcacgcacatg	1	mmu-mir-6236,	mmu-mir-6236	acaactcacctgccgaatcaactagccctgaaaatggatggcgctggagcgtggggaccatacccaGCCGTCGCCGGCAGTCAGGggtgggggtgggggtggagaaagaaaaaaaatcaataa	mmu-mir-6236-p5	caactagccctgaaaatgg	5'	New	gp2b	...((((((.....(((((((((((..((..((..((((.....(((((((((.....)))))).))).(((((.....))))).....))))..))..)).))))))..)))))...))))))...	121	56.7	-49.4	6.5	Low
72	58	mmu-mir-6236-p3_1ss16CG	ACTCACCTGCCGAATGAACTAG	22	chr8	-	108292338	108292384	gaaattcgctaaggagtgtcaaacaACTCACCTGCCGAATCAACTAG	1	mmu-mir-6236,	mmu-mir-6236	acaactcacctgccgaatcaactagccctgaaaatggatggcgctggagcgtggggaccatacccaGCCGTCGCCGGCAGTCAGGggtgggggtgggggtggagaaagaaaaaaaatcaataa	mmu-mir-6236-p3	actcacctgccgaatcaactag	3'	New	gp2b	...((((((....((((........))))....).))))).......	37	44.7	-8.6	6.5	Low
17	29	hsa-miR-9-5p_R-1	TCTTTGGTTATCTAGCTGTATG	22	chr1	-	156420341	156420429	cggggttggttgttaTCTTTGGTTATCTAGCTGTATGagtggtgtggagtcttcATAAAGCTAGATAACCGAAAGTaaaaataacccca	16	hsa-mir-9-1,ppy-mir-9-1,mml-mir-9-1,mmu-mir-9-1,rno-mir-9a-1,ssc-mir-9-1,ptr-mir-9-1,cja-mir-9-1,eca-mir-9a,mdo-mir-9a-3,cfa-mir-9-1,dno-mir-9-1,ocu-mir-9-1,efu-mir-9-1,cpo-mir-9-1,tch-mir-9-3,	hsa-mir-9-1	cggggttggttgttaTCTTTGGTTATCTAGCTGTATGAgtggtgtggagtcttcATAAAGCTAGATAACCGAAAGTaaaaataacccca	hsa-miR-9-5p	TCTTTGGTTATCTAGCTGTATGA	5'	Diff	gp1a	.(((((((....(((..(((((((((((((((.((((((.((.......)))))))).)))))))))))))))..)))...))))))).	87	40.4	-41.7	6	Low
18	31	hsa-miR-9-5p_R-1	TCTTTGGTTATCTAGCTGTATG	22	chr15	+	89368017	89368106	ggaggcccgtttctcTCTTTGGTTATCTAGCTGTATGagtgccacagagccgtcATAAAGCTAGATAACCGAAAGTagaaatgattctca	15	hsa-mir-9-3,ppy-mir-9-3,mml-mir-9-3,mmu-mir-9-3,bta-mir-9-1,mdo-mir-9a-1,cfa-mir-9-3,pal-mir-9-2,tch-mir-9-2,efu-mir-9-2,rno-mir-9a-3,ssc-mir-9-3,cpo-mir-9-3,dno-mir-9-3,chi-mir-9,	hsa-mir-9-3	ggaggcccgtttctcTCTTTGGTTATCTAGCTGTATGAgtgccacagagccgtcATAAAGCTAGATAACCGAAAGTagaaatgattctca	hsa-miR-9-5p	TCTTTGGTTATCTAGCTGTATGA	5'	Diff	gp1a	.((((..(((((((((.(((((((((((((((.(((((..((......))..))))).))))))))))))))))).)))))))..)))).	88	44.4	-41.1	6	Low
19	33	hsa-miR-9-5p_R-1	TCTTTGGTTATCTAGCTGTATG	22	chr5	-	88666818	88666945	tgtgtgggaagcgagttgttaTCTTTGGTTATCTAGCTGTATGagtgtattggtcttcATAAAGCTAGATAACCGAAAGTaaaaactccttcaagatcgccggggagcgtgtgagaatgaaagactac	24	hsa-mir-9-2,ptr-mir-9-2,ggo-mir-9,mml-mir-9-2,mne-mir-9,age-mir-9,lla-mir-9,bta-mir-9-2,rno-mir-9a-2,ssc-mir-9-2,ppy-mir-9-2,mdo-mir-9a-2,cja-mir-9-2,mmu-mir-9-2,eca-mir-9a-2,cfa-mir-9-2,cpo-mir-9-2,dno-mir-9-2,efu-mir-9-3,pal-mir-9-1,tch-mir-9-1,ocu-mir-9-2,cgr-mir-9,sha-mir-9,	hsa-mir-9-2	ggaagcgagttgttaTCTTTGGTTATCTAGCTGTATGAgtgtattggtcttcATAAAGCTAGATAACCGAAAGTaaaaactccttca	hsa-miR-9-5p	TCTTTGGTTATCTAGCTGTATGA	5'	Diff	gp1a	...((((((((.(((((.(((..(((((((((((((((.((((((..(....)..)))))).)))))))))))))))..))).)))))))))....((((((.....)).))))..........))))	85	42.2	-45.6	6	Low
27	48	hsa-miR-18b-3p_L+3R-5	TACTGCCCTAAATGCCCCTT	20	X	-	134170017	134170125	tataatgtgtctcttgtgtTAAGGTGCATCTAGTGCAGttagtgaagcagcttagaatcTACTGCCCTAAATGCCCCTTctggcacaggctgcctaatatacagcattt	17	hsa-mir-18b,ppy-mir-18b,mml-mir-18b,ptr-mir-18b,ggo-mir-18b,mmu-mir-18b,bta-mir-18b,eca-mir-18b,mdo-mir-18b,cfa-mir-18b,ssc-mir-18b,cpo-mir-18b,pal-mir-18b,dno-mir-18b,ocu-mir-18b,chi-mir-18b,cgr-mir-18b,	hsa-mir-18b	tgtgtTAAGGTGCATCTAGTGCAGTTAGtgaagcagcttagaatctacTGCCCTAAATGCCCCTTCTGGCa	hsa-miR-18b-3p	TGCCCTAAATGCCCCTTCTGGC	3'	Diff	gp1a	...(((((((..(((((((.((((.((((.(((.(((((..((.............))..))))).))).)))).))))...)))))))..))..........))))).	105	43.1	-27.5	6	Low
50	88	hsa-miR-29b-2-5p_R+1	CTGGTTTCACATGGTGGCTTAGA	23	chr1	-	207802438	207802527	tcttcttctggaagCTGGTTTCACATGGTGGCTTAGAtttttccatctttgtatCTAGCACCATTTGAAATCAGTgttttaggagtaaga	31	hsa-mir-29b-2,ptr-mir-29b-2,ppy-mir-29b-2,ggo-mir-29b-2,ppa-mir-29b-2,mml-mir-29b-2,mne-mir-29b,sla-mir-29b,mmu-mir-29b-2,bta-mir-29b-2,eca-mir-29b-2,rno-mir-29b-2,rno-mir-29b-3,oar-mir-29b-2,oar-mir-29b-1,aja-mir-29b,cja-mir-29b-1,nle-mir-29b-2,oga-mir-29b-2,mmr-mir-29b-2,cfa-mir-29b-2,bta-mir-29e,mdo-mir-29b-2,ssc-mir-29b-2,chi-mir-29b,cpo-mir-29b-2,pal-mir-29b-2,dno-mir-29b-2,ocu-mir-29b-2,tch…	hsa-mir-29b-2	cttctggaagCTGGTTTCACATGGTGGCTTAGatttttccatctttgtatcTAGCACCATTTGAAATCAGTGTTttaggag	hsa-miR-29b-2-5p	CTGGTTTCACATGGTGGCTTAG	5'	Diff	gp1a	(((((((((..((((((((((((.((((((.((.((((..............)))))))))))).)))))))))).))..))))).))))	90	37.8	-33.5	6	Low
60	108	hsa-miR-33b-3p_R-1	CAGTGCCTCGGCAGTGCAGCC	21	chr17	-	17813836	17813931	gcgggcggccccgcgGTGCATTGCTGTTGCATTGCacgtgtgtgaggcgggtgCAGTGCCTCGGCAGTGCAGCCcggagccggcccctggcaccac	11	hsa-mir-33b,ptr-mir-33b,ppy-mir-33b,mml-mir-33b,bta-mir-33b,chi-mir-33b,eca-mir-33b,cfa-mir-33b,ssc-mir-33b,cpo-mir-33b,pal-mir-33b,	hsa-mir-33b	gcgggcggccccgcgGTGCATTGCTGTTGCATTGCacgtgtgtgaggcgggtgCAGTGCCTCGGCAGTGCAGCCCggagccggcccctggcaccac	hsa-miR-33b-3p	CAGTGCCTCGGCAGTGCAGCCC	3'	Diff	gp1a	(((((((((.(((.((((((((((((..(((((((((..((.....))..)))))))))..)))))))))).))))).)))).)))...)).....	91	72.9	-55.8	6	Low
109	187	hsa-miR-148a-5p	AAAGTTCTGAGACACTCCGACT	22	chr7	-	25949903	25950013	ggaggaagacagcacgtttggtcttttgaggcAAAGTTCTGAGACACTCCGACTctgagtatgatagaagTCAGTGCACTACAGAACTTTGTctctagaggctgtggtcgc	25	hsa-mir-148a,ppy-mir-148a,mml-mir-148a,ptr-mir-148a,ggo-mir-148a,ppa-mir-148a,nle-mir-148a,oga-mir-148a,cja-mir-148a,sbo-mir-148a,cpo-mir-148a,dno-mir-148a,tch-mir-148a,mmu-mir-148a,bta-mir-148a,eca-mir-148a,ssc-mir-148a,oar-mir-148a,mdo-mir-148,cfa-mir-148a,pal-mir-148a,rno-mir-148a,ocu-mir-148a,chi-mir-148a,cgr-mir-148a,	hsa-mir-148a	gaggcAAAGTTCTGAGACACTCCGACTctgagtatgatagaagTCAGTGCACTACAGAACTTTGTctc	hsa-miR-148a-5p	AAAGTTCTGAGACACTCCGACT	5'	Yes	gp1a	.......(((..(((....(((((((.((((((((((((((((.((((..(((((((.......))).))))))))..)).)))))))))))))).)))))))))))))..	102	48.6	-40.9	6	Low
125	211	hsa-miR-184_R-1	TGGACGGAGAACTGATAAGGG	21	chr15	+	79209783	79209871	gccggccagtcacgtccccttatcacttttccagcccagctttgtgactgtaagtgtTGGACGGAGAACTGATAAGGGtaggtgattga	22	hsa-mir-184,ptr-mir-184,ppy-mir-184,mml-mir-184,mne-mir-184,cja-mir-184,oga-mir-184,mmu-mir-184,bta-mir-184,chi-mir-184,eca-mir-184,mdo-mir-184,cfa-mir-184,rno-mir-184,ssc-mir-184,cpo-mir-184,pal-mir-184,dno-mir-184,ocu-mir-184,ocu-mir-184,cgr-mir-184,tch-mir-184,	hsa-mir-184	ccagtcacgtccccttatcacttttccagcccagctttgtgactgtaagtgtTGGACGGAGAACTGATAAGGGTaggtgattga	hsa-miR-184	TGGACGGAGAACTGATAAGGGT	3'	Diff	gp1a	......(((((((...(((((((((.((((((...(((((((((......)))).)))))..)))))).)))))))))...))))))).	82	51.7	-35.6	6	Low
199	329	hsa-miR-377-3p	ATCACACAAAGGCAACTTTTGT	22	chr14	+	101062006	101062139	aagaggcatctcggtgtgttcttgcccgtgctgatgtttgacccttgagcAGAGGTTGCCCTTGGTGAATTCgctttatttatgttgaATCACACAAAGGCAACTTTTGTttgagtatcaaatcctgcttggga	16	hsa-mir-377,ppy-mir-377,mml-mir-377,bta-mir-377,eca-mir-377,cfa-mir-377,ptr-mir-377,ggo-mir-377,cja-mir-377,mmu-mir-377,rno-mir-377,cpo-mir-377,pal-mir-377,ocu-mir-377,chi-mir-377,cgr-mir-377,	hsa-mir-377	ttgagcAGAGGTTGCCCTTGGTGAATTCgctttatttatgttgaATCACACAAAGGCAACTTTTGTttg	hsa-miR-377-3p	ATCACACAAAGGCAACTTTTGT	3'	Yes	gp1a	...(((((..((((..((........))..)))).((((((..((..(((((((((((((.(((((((.(((((.........).)))))))).))).)))))))))))))..))..))))))..)))))....	88	44.8	-48.9	6	Low
240	394	hsa-miR-494-5p_R-1	AGGTTGTCCGTGTTGTCTTCTC	22	chr14	+	101029611	101029724	ttttttgatcagtgctaatcttcgatactcgaaggagAGGTTGTCCGTGTTGTCTTCTCtttatttatgaTGAAACATACACGGGAAACCTCTtttttagtatcaaatcccacc	23	hsa-mir-494,ppy-mir-494,eca-mir-494,cfa-mir-494,ptr-mir-494,ggo-mir-494,ppa-mir-494,cpo-mir-494,dno-mir-494,mml-mir-494,mml-mir-494,cja-mir-494,cja-mir-494,mmu-mir-494,mmu-mir-494,bta-mir-494,bta-mir-494,efu-mir-494,rno-mir-494,rno-mir-494,ssc-mir-494,chi-mir-494,oar-mir-494,	hsa-mir-494	gatactcgaaggagAGGTTGTCCGTGTTGTCTTCTCTttatttatgaTGAAACATACACGGGAAACCTCttttttagtatc	hsa-miR-494-5p	AGGTTGTCCGTGTTGTCTTCTCT	5'	Diff	gp1a	.......................((((((.(((..(((((((..(((((((((.(((((.........)).)))))).))))))..)))))))..)))))))))..........	81	37.7	-34.9	6	Low
289	460	hsa-miR-582-3p_R+1	TAACTGGTTGAACAACTGAACCC	23	chr5	-	59703578	59703731	tctctctctagtagaccacaacaagtcaatctgtgctctttgaTTACAGTTGTTCAACCAGTTACTaatctaactaattgTAACTGGTTGAACAACTGAACCCaaagggtgcaaagtagaaacatttcattgtgaagtcggctggggacaaaga	17	hsa-mir-582,ppy-mir-582,ptr-mir-582,ggo-mir-582,mml-mir-582,cja-mir-582,nle-mir-582,bta-mir-582,eca-mir-582,cfa-mir-582,efu-mir-582,ssc-mir-582,cpo-mir-582,dno-mir-582,ocu-mir-582,chi-mir-582,cgr-mir-582,	hsa-mir-582	atctgtgctctttgaTTACAGTTGTTCAACCAGTTACTaatctaactaattgTAACTGGTTGAACAACTGAACCcaaagggtgcaaagtagaaacatt	hsa-miR-582-3p	TAACTGGTTGAACAACTGAACC	3'	Diff	gp1a	....(((((((..((((((((..........((..(((((((....(((((((((((((((((((..............)))))))))))))))))))....)))))))..)).....(((....))).)))))..)))..)))))))......	82	39.6	-60.6	6	Low
291	463	hsa-miR-589-5p_R-1	TGAGAACCACGTCTGCTCTGA	21	chr7	-	5495804	5495917	tccagcctgtgcccagcagccccTGAGAACCACGTCTGCTCTGAgctgggtactgcctgtTCAGAACAAATGCCGGTTCCCAgacgctgccagctggccccgttcctctggatt	4	hsa-mir-589,ppy-mir-589,ggo-mir-589,mml-mir-589,	hsa-mir-589	tccagcctgtgcccagcagccccTGAGAACCACGTCTGCTCTGAGctgggtactgcctgtTCAGAACAAATGCCGGTTCCCAGAcgctgccagctggcc	hsa-miR-589-5p	TGAGAACCACGTCTGCTCTGAG	5'	Diff	gp1a	.((((.(((......(((((..(((.(((((.(((.((.(((((((.(((.....)))))))))).)).)))..))))).)))..))))))))))))..(((......)))...	96	61.4	-42.4	6	Low
305	481	hsa-miR-641_R-1	AAAGACATAGGATAGAGTCACCT	23	chr19	-	40282535	40282646	caggctgggtgaaaggaaggAAAGACATAGGATAGAGTCACCTctgtcctctgtcctctacctatagaggtgactgtcctatgtctttccttcctcttacccctgagcctca	3	hsa-mir-641,ptr-mir-641,ggo-mir-641,	hsa-mir-641	tgggtgaaaggaaggAAAGACATAGGATAGAGTCACCTCtgtcctctgtcctctacctatagaggtgactgtcctatgtctttccttcctcttacccct	hsa-miR-641	AAAGACATAGGATAGAGTCACCTC	5'	Diff	gp1a	.(((((((((((.((((((((((((((((((((..((((((((((((................)))))))))))))))))))))))))))))))).))))))...)))))..	109	50	-67.9	6	Low
322	504	hsa-miR-766-3p_R-2	ACTCCAGCCCCACAGCCTCA	20	X	-	119646738	119646854	gaagctgcatcctcaggacctgggcttgggtggtAGGAGGAATTGGTGCTGGTCTTtcattttggatttgACTCCAGCCCCACAGCCTCAgccaccccagccaattgtcataggagc	4	hsa-mir-766,ppy-mir-766,ptr-mir-766,ggo-mir-766,	hsa-mir-766	gcatcctcaggacctgggcttgggtggtAGGAGGAATTGGTGCTGGTCTTtcattttggatttgACTCCAGCCCCACAGCCTCAGCcaccccagccaattgtcataggagc	hsa-miR-766-3p	ACTCCAGCCCCACAGCCTCAGC	3'	Diff	gp1a	......((.((((...(((...((((.(((((((..((((...(((.(((((....(((.........)))..))))).)))...)))).))))))).))))....)))..))))))	111	55.6	-50.8	6	Low
338	527	hsa-miR-1185-2-3p	ATATACAGGGGGAGACTCTCAT	22	chr14	+	101044198	101044283	tttggtacttaaagAGAGGATACCCTTTGTATGTTcacttgattaatggcgaATATACAGGGGGAGACTCTCATttgcgtatcaaa	2	hsa-mir-1185-2,ptr-mir-1185-2,	hsa-mir-1185-2	tttggtacttaaagAGAGGATACCCTTTGTATGTTcacttgattaatggcgaATATACAGGGGGAGACTCTCATttgcgtatcaaa	hsa-miR-1185-2-3p	ATATACAGGGGGAGACTCTCAT	3'	Yes	gp1a	((((((((..((((((((....(((..(((((((((.((........)).)))))))))..)))...))))).)))..))))))))	86	38.4	-34.6	6	Low
341	530	hsa-miR-1227-3p	CGTGCCACCCTTTTCCCCAG	20	chr19	-	2234062	2234149	gtggggccaggcggtggtgggcactgctggggtgggcacagcagccatgcagagcgggcatttgacccCGTGCCACCCTTTTCCCCAG	1	hsa-mir-1227,	hsa-mir-1227	GTGGGGCCAGGCGGTGGtgggcactgctggggtgggcacagcagccatgcagagcgggcatttgacccCGTGCCACCCTTTTCCCCAG	hsa-miR-1227-3p	CGTGCCACCCTTTTCCCCAG	3'	Yes	gp1a	.(((((...(((((((.....)))))))(((((((.(((.(((....))).....(((.......))).))))))))))...))))).	51	69.3	-39.6	6	Low
376	574	hsa-miR-1908-5p_R+1	CGGCGGGGACGGCGATTGGTCT	22	chr11	-	61815161	61815240	cgggaatgccgCGGCGGGGACGGCGATTGGTCCgtatgtgtggtgccaccggccgccggctccgccccggcccccgcccc	1	hsa-mir-1908,	hsa-mir-1908	cgggaatgccgCGGCGGGGACGGCGATTGGTCcgtatgtgtggtgccaCCGGCCGCCGGCTCCGCCCCGgcccccgcccc	hsa-miR-1908-5p	CGGCGGGGACGGCGATTGGTC	5'	Diff	gp1a	((((...((((.(((((((.(((((..((((..((((.....)))).))))..))))).))))))).)))).))))....	76	80	-45.2	6	Low
380	579	hsa-miR-2277-5p_R-1	AGCGCGGGCTGAGCGCTGCCAGT	23	chr5	-	93620696	93620788	gtgcttcctgcgggctgAGCGCGGGCTGAGCGCTGCCAGTcagcgctcacattaaggctgacagcgccctgcctggctcggccggcgaagctc	1	hsa-mir-2277,	hsa-mir-2277	gtgcttcctgcgggctgAGCGCGGGCTGAGCGCTGCCAGTCagcgctcacattaaggcTGACAGCGCCCTGCCTGGCTCggccggcgaagctc	hsa-miR-2277-5p	AGCGCGGGCTGAGCGCTGCCAGTC	5'	Diff	gp1a	..(((((..((.((((((((.(((((...((((((.(((((..............))))).))))))...))))))))))))).)))))))..	89	69.9	-54.3	6	Low
406	613	hsa-miR-3200-3p_R-1	CACCTTGCGCTACTCAGGTCT	21	chr22	+	30731538	30731661	cgagagagacaaagaaggaggtggtcgagggAATCTGAGAAGGCGCACAAGGTttgtgtccaatacagtccaCACCTTGCGCTACTCAGGTCTgctcgtgccctcccatgatatcagctctcct	4	hsa-mir-3200,ptr-mir-3200,mml-mir-3200,eca-mir-3200,	hsa-mir-3200	ggtggtcgagggAATCTGAGAAGGCGCACAAGGTttgtgtccaatacagtccaCACCTTGCGCTACTCAGGTCTGctcgtgccct	hsa-miR-3200-3p	CACCTTGCGCTACTCAGGTCTG	3'	Diff	gp1a	.(((((..........(((((....((((((.(((((((..((((((..((((((((((...)))))).....)))))))))).))))))))).))))...)))))...........)))))..	90	54	-43.5	6	Low
506	724	hsa-miR-7704_R-1	CGGGGTCGGCGGCGACGT	18	chr2	+	176188843	176188901	CGGGGTCGGCGGCGACGTgctcagcttggcacccaagttctgccgctccgacgcccggc	1	hsa-mir-7704,	hsa-mir-7704	CGGGGTCGGCGGCGACGTGctcagcttggcacccaagttctgccgctccgacgcccggc	hsa-miR-7704	CGGGGTCGGCGGCGACGTG	5'	Diff	gp1a	(((((((((.((((....((..(((((((...)))))))..))))))))))).))))..	57	74.6	-30.1	6	Low
530	752	hsa-miR-12136	GAAAAAGTCATGGAGGCC	18	MT	-	7444	7514	GAAAAAGTCATGGAGGCCatggggttggcttgaaaccagctttggggggttcgattccttccttttttgtc	1	hsa-mir-12136,	hsa-mir-12136	GAAAAAGTCATGGAGGCCatggggttggcttgaaaccagctttggggggttcgattccttccttttttgtc	hsa-miR-12136	GAAAAAGTCATGGAGGCC	5'	Yes	gp1a	(((((((.(((((...))))).((((((.......))))))..(..(((......)))..))))))))...	68	49.3	-19.2	6	Low
33	26	bta-mir-2904-3-p5	AGCGCCGCGGGAGCCTCGG	19	chr14	-	104792649	104792696	AGCGTCGCGGGAGCCTCGGgcaccatgagcgacgtggctattgtgaag	3	bta-mir-2904-2,bta-mir-2904-3,bta-mir-2904-1,	bta-mir-2904-3	acggcagcgccgcGGGAGCCTCGGTTGGCCTCggatagccggtcccccgccgtccccgccggcgggccgt	bta-mir-2904-3-p5	agcgccgcGGGAGCCTCGG	5'	New	gp2b	.(((((((.((.(((...))).))....))))))).............	34	64.6	-16.1	6	Low
48	38	ssc-mir-4335-p3_1ss2CG	CGAGCCCCACGTTGGGCGCCA	21	chr5	-	52305005	52305027	ttCGAGCCCCACGTTGGGCGCCA	1	ssc-mir-4335,	ssc-mir-4335	cctcttccagccccacgttgggcgccactctgctGTGCCCAGCGCTGCAGGGCAatagggaagc	ssc-mir-4335-p3	ccagccccacgttgggcgcca	3'	New	gp2b	.....((((......))))....	14	69.6	-7.1	6	Low
49	38	ssc-mir-4335-p3_1ss2CG	CGAGCCCCACGTTGGGCGCCA	21	chr6	-	76026302	76026323	tCGAGCCCCACGTTGGGCGCCA	1	ssc-mir-4335,	ssc-mir-4335	cctcttccagccccacgttgggcgccactctgctGTGCCCAGCGCTGCAGGGCAatagggaagc	ssc-mir-4335-p3	ccagccccacgttgggcgcca	3'	New	gp2b	....((((......))))....	14	72.7	-7.1	6	Low
50	39	mmu-miR-5100_R-2	TCGAATCCCAGCGGTGCCT	19	chr17	+	8187171	8187263	ttagttggttaaagcgcctgtctagtaaacaggagatcctgggtTCGAATCCCAGCGGTGCCTccgtgtttcccccacgcttttgccaacatt	1	mmu-mir-5100,	mmu-mir-5100	gtgggagggaggacttgggaactgaagagcagagtTCGAATCCCAGCGGTGCCTCTtcccgact	mmu-miR-5100	TCGAATCCCAGCGGTGCCTCT	3'	Diff	gp2b	...(((((..((((((..((......(((((((((((((((((.......))))).)))..)))).)))))....))))))))..)))))...	87	51.6	-32.3	6	Low
51	39	mmu-miR-5100_R-2	TCGAATCCCAGCGGTGCCT	19	chr19	+	33177095	33177133	aacaggagatcctgggtTCGAATCCCAGCGGTGCCTcaa	1	mmu-mir-5100,	mmu-mir-5100	gtgggagggaggacttgggaactgaagagcagagtTCGAATCCCAGCGGTGCCTCTtcccgact	mmu-miR-5100	TCGAATCCCAGCGGTGCCTCT	3'	Diff	gp2b	...(((..((((((((.......))))).))).)))...	33	56.4	-12.7	6	Low
54	42	mmu-mir-5108-p3_1ss3TA	GGAGGTAGAGCACTGGAT	18	chr18	-	76634869	76634970	catcctagaaaaacattttaacctccttctttgctcccagtgcaatgggccaacaccaaacttctttttgttgtgtcttaGGAGGTAGAACACTGGATgagc	1	mmu-mir-5108,	mmu-mir-5108	cagtgaagcttccactgttcttaccattccctctgtggcctcgggggacccaatggtgGTAGAGCACTGGATGGTTTctcaatga	mmu-mir-5108-p3	ggtgGTAGAGCACTGGAT	3'	New	gp2b	(((((.((.......((((.(((((((...((((.......)))).(((((((((.............))))).)))).)))))))))))..)))))))...	99	43.1	-24.5	6	Low
94	76	efu-miR-9226_L-2_1ss22GT	AAGTCCCTGTTCGGGCGCCT	20	chr1	-	204507024	204507046	TTCAAGTCCCTGTTCGGGCGTCT	2	efu-mir-9226,pal-mir-9226,	efu-mir-9226	acttctcggagcgacccgctcgcctgacttttgagagtacccctgtacTCAAGTCCCTGTTCGGGCGCCGaatgtggata	efu-miR-9226	TCAAGTCCCTGTTCGGGCGCCG	3'	Diff	gp2b	.....((((......))))....	14	56.5	-4.5	6	Low
106	84	pal-miR-9993a-3p_L+1	AATCTCGGTGGGACCTCCA	19	chr15	-	69102399	69102495	cctgaggcccgcccctccacgatatgtgaactgttactgagtcagggtcctggttaaagctatgaaagtctcaggtgAATCTTGGTGGGACCTCCAa	1	pal-mir-9993a,	pal-mir-9993a	TGGGTCTCAGAGAAAActccccttctctctctggggaagATCTCGGTGGGACCTCCA	pal-miR-9993a-3p	ATCTCGGTGGGACCTCCA	3'	Diff	gp2b	...((((((((((....(((.....)))........(((((......((.((((....)))).))....))))).........)))))).))))...	91	52.6	-29.3	6	Low
27	26	ssc-miR-451_L+3	ATCAAACCGTTACCATTACTGAGTT	25						2	ssc-mir-451,pal-mir-9226,	ssc-mir-451	gggggtggcgagcAAACCGTTACCATTACTGAGTTtagtaatggtaacggttctcttgctgcacc	ssc-miR-451	AAACCGTTACCATTACTGAGTT	5'	Diff	gp3	.((.(..(((((..(((((((((((((((((....)))))))))))))))))..)))))..).))	64	50.8	-38.1	6	Low
30	29	ssc-miR-664-5p_L+1_1ss15GA	ACAGGCTAGGAGAAATGATTGGAT	24						2	ssc-mir-664,pal-mir-9226,	ssc-mir-664	gaacattgaaaCAGGCTAGGAGAAGTGATTGGATagaaaatggtattcTATTCATTTATCTCCCAGCCTACAaaaagaaa	ssc-miR-664-5p	CAGGCTAGGAGAAGTGATTGGAT	5'	Diff	gp3	............(((((.(((((..(((.(((((((((.......))))))))).)))))))).)))))...........	57	35	-24.7	6	Low
20	23	PC-3p-137433_6	ATTGGCAAGGTCGGCGGAA	19	chr10	+	97906941	97907062	tagatcccactcaccactcctgcaggccagagctcttccccatgcctccaagaaggaggtgaaatcaaacctcccattcATTGGCAAGGTCGGGGGAAatggtcaggggtgcctgggatgca	0						3'	New	gp4	...((((((.....((((((((...((((......((((((..(((((((((((((((((........))))))..))).))))..))))..)))))).))))))))))))..))))))...	116	56.6	-51.8	6	Low
25	28	PC-3p-128406_6	CGGCCTGGTGGCTTTCAGC	19	chr13	+	98443048	98443127	gatcaggtcaaggcactgagtcaggggcacgctggcccccagccagatctagcccCGGCCTGGTGGCTTACAGCctgcga	0						3'	New	gp4	...(((((.(((.((((..(((.(((((...(((((.....))))).....))))))))..)))).)))...)))))...	74	66.2	-37.5	6	Low
30	33	PC-5p-342229_3	CAGCTCGAAGGCCCTGGAA	19	chr22	-	39044459	39044542	gactgtgCAGCTCGCAGGCCCTGGAAagttgctggtgcattgacagtggacttcccagaggccagaactcgagcccatacattt	0						5'	New	gp4	...((((..(((((..((((((((.((((..(((.........)))..).))).)))).))))......)))))...))))...	78	56	-30.3	6	Low
45	48	PC-3p-136482_6	ATTTTGATTTTCAGTGTGAAT	21	chr5	+	104494825	104494925	aaaacacttgaaatatgtttaaatataattaaactagaatacctctttaaaggagagagtagaggatactgggatgaacaATTTTGATTTTAAGTGTGAAT	0						3'	New	gp4	...(((((((((((......((((....(((..((((.((.(((((..............))))))).))))..)))...))))..)))))))))))....	94	26.7	-20	6	Low
46	49	PC-3p-303950_4	ATGTGAAGCTTACCGTTA	18	X	+	121634657	121634759	taggcagcttaacacagttctgcatttatatctcatcttaggtcaaattcaggatacaaacaggaaaacaatATGTGAAGCTTACTGTTAtttaagctgtaac	0						3'	New	gp4	...(((((((((.(((((...((.(((((((....((((..(((........)))......)))).......)))))))))..)))))...)))))))))...	97	34	-21.8	6	Low
59	62	PC-5p-230563_4	GGGAGTTTGGCTGGGGCG	18	chr13	-	58860981	58861040	cgGGGAGTTTGGCTGGGGCAgtgggagaaaagcccggccaccaaacggccagactccagg	0						5'	New	gp4	...((((((((((((((((..((((.......))))))).))....)))))))))))...	54	66.7	-30	6	Low
76	79	PC-5p-159251_5	GCGGGTGTAGCTCAGGGCA	19	chr16	-	726690	726789	acagaaggtgtccaGCGAGTGTAGCTCAGGGCAtcctgcgggcgggctgccgctccgttccgcgtgctcgtccgctgcgcccaggctgggcgctttcacg	0						5'	New	gp4	...(((((((((((((..(((((((...((((((...((((((((((....)).))).)))))))))))....)))))))....)))))))))))))...	94	70	-55.3	6	Low
121	124	PC-5p-124855_6	TTTGAAATCATACATGCGT	19	chr4	-	186336831	186336931	caagacgatatTTTGAAATGATACATGCGTacctcggagatgttgtgggttcagttctagacaaccacacgaaagcaagtatcacaataaagacagtcaca	0						5'	New	gp4	...(((....(((((...((((((.(((.....(((.....((((((((......)))..)))))....)))..))).))))))...)))))...)))...	95	40.6	-22.3	6	Low
130	133	PC-5p-189844_5	CACTGTGGGCGGGCCATCT	19	chr14	+	76673045	76673121	taattctCACTGTGGGAGGGCCATCTttttttctcaggacttcaactgattgaatgaagcccccacactgaggagga	0						5'	New	gp4	...((((((.((((((..(((..((.(((....((((........))))..))).)).))))))))).))))))...	71	46.8	-25.2	6	Low
186	189	PC-3p-243226_3	GGGGAGAAGGTGGTCCGAA	19	chr9	+	137015319	137015392	gacggtgagggcccagcctctccattgtggattctcaggtgggggtcccGGGGAGAAGGTGGCCCGAAgccagc	0						3'	New	gp4	...(((..(((((..((((((((...(.(((..(((....)))..))))..))))).))))))))...)))...	68	67.6	-37.9	6	Low
193	196	PC-5p-167902_5	GGTGCATCGGGCCTTGGT	18	chr15	-	29017187	29017265	caagctccgGGTGCATCTGGCCTTGGTtctgaccctcttcccaccacagcccttcagatgccccacaccagggagcaag	0						5'	New	gp4	...((((((((.(((((((((..((((...((......))..))))..)))....))))))))).......)))))...	73	62	-28.3	6	Low
198	201	PC-5p-204299_4	TCTCCCGGTGCGCACTTG	18	chr22	-	37080223	37080284	ctTCTCCCGGTGCCCACTTGagcccagctgaggcctcaggcccttgagtggcctgggggtgg	0						5'	New	gp4	(..(((((((.(((.(((..((.........((((...))))))..)))))))))))))..)	62	69.4	-28	6	Low
231	234	PC-3p-362787_3	CGCCGCTTTCTGGGCTCGCTC	21	chr5	-	108748599	108748657	gctgcgggccctgggagtggagacgcggagctgcggtCGCCGCTTTCTGGGCTCGCTCa	0						3'	New	gp4	...((((((((.(..(((((.((((((....))).))).)))))..).))))))))...	53	72.9	-36.6	6	Low
275	278	PC-5p-339171_3	AATGAAATTGTCGTTCGCAG	20	chr2	-	37307985	37308093	gtgttaagttgggggaaAATGAAATTGGCGTTCGCAGtatgggggagagcatggtaaaatttcatagaaatagagaacaatcaatgattcaagtcttataatttaaaaa	0						5'	New	gp4	...((((((((..(((...(((((((((.((((....((((..(...............)..))))........))))..)))))..))))..)))..))))))))...	103	33.9	-18.2	6	Low
285	288	PC-3p-964803_2	GATGTGTAGGATAGGTGGG	19	chr8	-	24186428	24186490	ggacctttctgcactgaatatattatacgttgacaactataGATGTTTAGGATAGGTGGGaaa	0						3'	New	gp4	...(((..(((..((((((((.(((((.(((...))))))))))))))))..)))..)))...	57	36.5	-15.2	6	Low
297	300	PC-3p-125989_6	GCGAAGGCTGCCCCCTGGA	19	chr12	-	94711055	94711145	ggcatgtcatggcacagcttcaggggcacagtcacattgcattagcaaacagtGTGAAGGCTGCCCCCTGGAgttagtggccatacattca	0						3'	New	gp4	((.((((.((((((((((((((((((((...((((((((..........))))))))....)).))))))))))).))).)))))))))).	90	52.7	-40.6	6	Low
279	444	hsa-miR-550a-3p_R-1	TGTCTTACTCCCTCAGGCACA	21	chr7	-	29680734	29680828	gatgctttgctggctggtgcAGTGCCTGAGGGAGTAAGAGtcctgttgttgtaagatagTGTCTTACTCCCTCAGGCACAtctccaacaagtctc	1	hsa-mir-550a-3,	hsa-mir-550a-3	gatgctttgctggctggtgcAGTGCCTGAGGGAGTAAGAGtcctgttgttgtaagatagTGTCTTACTCCCTCAGGCACATctccaacaagtctc	hsa-miR-550a-3p	TGTCTTACTCCCTCAGGCACAT	3'	Diff	gp1a	........(((...(((....((((((((((((((((((...(((((.......)))))..))))))))))))))))))....)))...)))...	84	50.5	-43.5	5.66667	Low
280	446	hsa-miR-550a-3p_R-1	TGTCTTACTCCCTCAGGCACA	21	chr7	+	30289794	30289890	tgatgctttgctggctggtgcaGTGCCTGAGGGAGTAAGAGCCctgttgttgtaagatagTGTCTTACTCCCTCAGGCACAtctccaacaagtctct	5	hsa-mir-550a-1,ptr-mir-550-2,ptr-mir-550-1,ptr-mir-550-3,mml-mir-550,	hsa-mir-550a-1	tgatgctttgctggctggtgcAGTGCCTGAGGGAGTAAGAGccctgttgttgtaagatagTGTCTTACTCCCTCAGGCACATctccaacaagtctct	hsa-miR-550a-3p	TGTCTTACTCCCTCAGGCACAT	3'	Diff	gp1a	.((..(.(((.(((..(((...((((((((((((((((((.(.(((((.......))))).)))))))))))))))))))))).))).))))..)).	95	50.5	-45.5	5.66667	Low
281	448	hsa-miR-550a-3p_R-1	TGTCTTACTCCCTCAGGCACA	21	chr7	+	32732981	32733077	tgatgctttgctggctggtgcaGTGCCTGAGGGAGTAAGAGCCctgttgttgtcagatagTGTCTTACTCCCTCAGGCACAtctccagcgagtctct	1	hsa-mir-550a-2,	hsa-mir-550a-2	tgatgctttgctggctggtgcAGTGCCTGAGGGAGTAAGAGccctgttgttgtcagatagTGTCTTACTCCCTCAGGCACATctccagcgagtctct	hsa-miR-550a-3p	TGTCTTACTCCCTCAGGCACAT	3'	Diff	gp1a	.........(((.(((((....((((((((((((((((((.(.(((((.......))))).)))))))))))))))))))....))))).)))....	84	53.6	-53.2	5.66667	Low
49	87	hsa-miR-29c-3p_R-1	TAGCACCATTTGAAATCGGTT	21	chr1	-	207801842	207801956	gggagcaccactggcccatctcttacacaggcTGACCGATTTCTCCTGGTGTTcagagtctgtttttgtcTAGCACCATTTGAAATCGGTTatgatgtagggggaaaagcagcag	28	hsa-mir-29c,ppy-mir-29c,mml-mir-29c,mmu-mir-29c,bta-mir-29c,eca-mir-29c,rno-mir-29c-2,rno-mir-29c-1,ssc-mir-29c,aja-mir-29c,ptr-mir-29c,ggo-mir-29c,cja-mir-29c,nle-mir-29c,cfa-mir-29c-1,cfa-mir-29c-2,cpo-mir-29c,ocu-mir-29c,mmr-mir-29c,dno-mir-29c,bta-mir-29d,eca-mir-29c-2,mdo-mir-29a-2,efu-mir-29c,pal-mir-29c,chi-mir-29c,cgr-mir-29c,tch-mir-29c,	hsa-mir-29c	atctcttacacaggcTGACCGATTTCTCCTGGTGTTCagagtctgtttttgtcTAGCACCATTTGAAATCGGTTAtgatgtaggggga	hsa-miR-29c-3p	TAGCACCATTTGAAATCGGTTA	3'	Diff	gp1a	(((..((....)).))).(((((((((((...(((((((((((...((((((((((((.....)))))...)))))))...))))))))))))).)))))))))...........	86	49.6	-39.3	5.5	Low
474	691	hsa-mir-5684-p3_1ss2TC	TCTTGTTGCCCAGGCTGGA	19	chr19	+	12787128	12787192	gctgaactctagcctgagcaacagagtgagatggtcttgTTTTGTTGCCCAGGCTGGAgtccagt	1	hsa-mir-5684,	hsa-mir-5684	gctgAACTCTAGCCTGAGCAACAGagtgagatggtcttgttttgttgcccaggctggagtccagt	hsa-mir-5684-p3	ttttgttgcccaggctgga	3'	New	gp1a	((((.(((((((((((.(((((((((..((.....))..))))))))).))))))))))).))))	65	52.3	-41.9	5.5	Low
3	3	oar-miR-665-5p_R-2	AGGGGTCTTGGCCTCTGCCC	20	chr12	-	34351831	34351876	cctggagaggcagagcAGGGGTCTTGGCCCCTGCCCcctcccccac	3	bta-mir-665,chi-mir-665,oar-mir-665,	oar-mir-665	ctggaggagggtctccttgAGGGGTCTTGGCCTCTGCCCAGgactctttcatgACCAGTAGGCCGAGGCCCCTCAcaggcggctgcttactctcc	oar-miR-665-5p	AGGGGTCTTGGCCTCTGCCCAG	3'	Diff	gp2b	..(((.((((....((((((((....))))))))..))))..))).	43	73.9	-24.8	5.5	Low
4	3	oar-miR-665-5p_R-2	AGGGGTCTTGGCCTCTGCCC	20	chr14	+	105252938	105252992	ccagccacacctccagcccagattccgatgggcccAGGGGTCTTGGCCTCAGCCC	3	bta-mir-665,chi-mir-665,oar-mir-665,	oar-mir-665	ctggaggagggtctccttgAGGGGTCTTGGCCTCTGCCCAGgactctttcatgACCAGTAGGCCGAGGCCCCTCAcaggcggctgcttactctcc	oar-miR-665-5p	AGGGGTCTTGGCCTCTGCCCAG	3'	Diff	gp2b	...((((.(((((..(((((........)))))...)))))..))))........	44	69.1	-20.5	5.5	Low
63	51	mmu-mir-6236-p5_1ss4CG	AATGAACTAGCCCTGAAAA	19	X	-	139513421	139513453	AATGAACTAGACCTGAAAAataatatggtttac	1	mmu-mir-6236,	mmu-mir-6236	acaactcacctgccgaatcaactagccctgaaaatggatggcgctggagcgtggggaccatacccaGCCGTCGCCGGCAGTCAGGggtgggggtgggggtggagaaagaaaaaaaatcaataa	mmu-mir-6236-p5	aatcaactagccctgaaaa	5'	New	gp2b	.......((((((.............)))))).	25	27.3	-4.1	5.5	Low
97	78	pal-miR-9226-5p_L-1_1ss15GA	CAAGTCCCTGTTCAGGCGCCA	21	chr16	-	35517022	35517093	agaccttctttgttCAAGTCCCTGTTCAGGTGCCActtgtggctgtcagttcaggactgaagaagaaggaca	1	pal-mir-9226,	pal-mir-9226	TCAAGTCCCTGTTCGGGCGCCActtgtcggaaaccagccgaccaagtcaaaccagGTACCTGAATGGGGGAGCAGGG	pal-miR-9226-5p	TCAAGTCCCTGTTCGGGCGCCA	5'	Diff	gp2b	...((((((((.((((.((((.((.......((((....))))........))))))))))))))))))...	66	48.6	-25.5	5.5	Low
98	78	pal-miR-9226-5p_L-1_1ss15GA	CAAGTCCCTGTTCAGGCGCCA	21	chr7	-	130256592	130256700	cgcatcttaccctccctCAAGTCCCTGTTCAGGCACCAaaatgttgcagaatttttgcttcttagttcagctaaaaccaggttcttgtcacaagactgggaaagattag	1	pal-mir-9226,	pal-mir-9226	TCAAGTCCCTGTTCGGGCGCCActtgtcggaaaccagccgaccaagtcaaaccagGTACCTGAATGGGGGAGCAGGG	pal-miR-9226-5p	TCAAGTCCCTGTTCGGGCGCCA	5'	Diff	gp2b	...(((((.(((...((((((..((((...(((((..(((((........)))))))))).((((.....))))...))))..)))).....))...))).)))))...	103	44	-23.4	5.5	Low
39	66	hsa-miR-24-2-5p_L+1R+1	GTGCCTACTGAGCTGAAACACAGT	24	chr19	-	13836268	13836371	ggcctccctgggctctgcctcccGTGCCTACTGAGCTGAAACACAGTtggtttgtgtacacTGGCTCAGTTCAGCAGGAACaggggtcaagcccccttggagcc	18	hsa-mir-24-2,ptr-mir-24-2,ppy-mir-24-2,ggo-mir-24,ppa-mir-24-2,mml-mir-24-2,mne-mir-24-2,cja-mir-24-1,nle-mir-24-2,oga-mir-24-2,sbo-mir-24-1,bta-mir-24-2,eca-mir-24-1,mdo-mir-24-2,cfa-mir-24-2,ssc-mir-24-1,dno-mir-24b,ocu-mir-24-2,	hsa-mir-24-2	ctctgcctcccgTGCCTACTGAGCTGAAACACAGttggtttgtgtacacTGGCTCAGTTCAGCAGGAACAGgg	hsa-miR-24-2-5p	TGCCTACTGAGCTGAAACACAG	5'	Diff	gp1a	((.((((..(((((..(((.((.((.(((.(((((((((....((((.(.........)))))..))))))))).))).)).)))))..)))))....))))))	104	60.6	-45.8	5	Low
45	78	hsa-miR-27b-5p	AGAGCTTAGCTGATTGGTGAAC	22	chr9	+	95085415	95085581	tcaccgtccctttatttatgcccagcgatgacctctctaacaaggtgcAGAGCTTAGCTGATTGGTGAACagtgattggtttccgctttgTTCACAGTGGCTAAGTTCTGCacctgaagagaaggtgagatggggacagttaagttggagccgctggggcagaggcc	26	hsa-mir-27b,ppy-mir-27b,mml-mir-27b,rno-mir-27b,ptr-mir-27b,ggo-mir-27b,ppa-mir-27b,mmr-mir-27b,sbo-mir-27b,cpo-mir-27b,tch-mir-27b,cja-mir-27b,nle-mir-27b,oga-mir-27b,dma-mir-27b,mmu-mir-27b,bta-mir-27b,eca-mir-27b,mdo-mir-27b,cfa-mir-27b,pal-mir-27b,efu-mir-27b,ssc-mir-27b,dno-mir-27b,ocu-mir-27b,chi-mir-27b,	hsa-mir-27b	acctctctaacaaggtgcAGAGCTTAGCTGATTGGTGAACagtgattggtttccgctttgTTCACAGTGGCTAAGTTCTGCacctgaagagaaggtg	hsa-miR-27b-5p	AGAGCTTAGCTGATTGGTGAAC	5'	Yes	gp1a	........((((......(((((((((...((((((((....(((((((((((((((((.((((.(((((((....(((...)))..))))))))))))))))))))))))))))..))))).)))....((....)).............))))))).))))))..	96	51.5	-69.6	5	Low
54	97	hsa-miR-30b-3p_R-1	CTGGGAGGTGGATGTTTACTT	21	chr8	-	134800520	134800610	taaaccaagtttcagttcaTGTAAACATCCTACACTCAGCTgtaatacatggattggCTGGGAGGTGGATGTTTACTTcagctgacttgga	28	hsa-mir-30b,ptr-mir-30b,ppy-mir-30b,ppa-mir-30b,mml-mir-30b,mne-mir-30b,ggo-mir-30b,cja-mir-30b,cja-mir-30b,nle-mir-30b,oga-mir-30b,age-mir-30b,lla-mir-30b,mmu-mir-30b,bta-mir-30b,eca-mir-30b,mdo-mir-30b,cfa-mir-30b,rno-mir-30b,ssc-mir-30b,cpo-mir-30b,pal-mir-30b,dno-mir-30b,ocu-mir-30b,chi-mir-30b,cgr-mir-30b,tch-mir-30b,oar-mir-30b,	hsa-mir-30b	accaagtttcagttcaTGTAAACATCCTACACTCAGCTgtaatacatggattggCTGGGAGGTGGATGTTTACTTCagctgacttgga	hsa-miR-30b-3p	CTGGGAGGTGGATGTTTACTTC	3'	Diff	gp1a	....(((((..((((((...((((((((((.((.(((((((..............)))))))..))))))))))))...))))))))))).	86	41.8	-36.8	5	Low
60	107	hsa-miR-33b-5p	GTGCATTGCTGTTGCATTGC	20	chr17	-	17813836	17813931	gcgggcggccccgcgGTGCATTGCTGTTGCATTGCacgtgtgtgaggcgggtgCAGTGCCTCGGCAGTGCAGCCcggagccggcccctggcaccac	11	hsa-mir-33b,ptr-mir-33b,ppy-mir-33b,mml-mir-33b,bta-mir-33b,chi-mir-33b,eca-mir-33b,cfa-mir-33b,ssc-mir-33b,cpo-mir-33b,pal-mir-33b,	hsa-mir-33b	gcgggcggccccgcgGTGCATTGCTGTTGCATTGCacgtgtgtgaggcgggtgCAGTGCCTCGGCAGTGCAGCCCggagccggcccctggcaccac	hsa-miR-33b-5p	GTGCATTGCTGTTGCATTGC	5'	Yes	gp1a	(((((((((.(((.((((((((((((..(((((((((..((.....))..)))))))))..)))))))))).))))).)))).)))...)).....	91	72.9	-55.8	5	Low
62	111	hsa-miR-34c-5p	AGGCAGTGTAGTTAGCTGATTGC	23	chr11	+	111513431	111513538	tttctatgagtctagttactAGGCAGTGTAGTTAGCTGATTGCtaatagtaccaatcactaaccacacggccaggtaaaaagatttgggaattcgtccaaatgagctg	25	hsa-mir-34c,ppy-mir-34c,ptr-mir-34c,ggo-mir-34c,ppa-mir-34c,oga-mir-34c,mmr-mir-34c,cfa-mir-34c,cpo-mir-34c,pal-mir-34c,dno-mir-34c,tch-mir-34c,mml-mir-34c,cja-mir-34c,nle-mir-34c,mmu-mir-34c,rno-mir-34c,bta-mir-34c,eca-mir-34c,efu-mir-34c,ssc-mir-34c-1,ssc-mir-34c-2,ocu-mir-34c,chi-mir-34c,cgr-mir-34c,	hsa-mir-34c	agtctagttactAGGCAGTGTAGTTAGCTGATTGCtaatagtaccAATCACTAACCACACGGCCAGGtaaaaagatt	hsa-miR-34c-5p	AGGCAGTGTAGTTAGCTGATTGC	5'	Yes	gp1a	.......((((((..((((..(((.((((.(((((.((((((.((....)).))))))))))).)))).)))..))))..))))))(((......)))..........	79	40.7	-34.5	5	Low
139	233	hsa-miR-196a-3p_R+1	CGGCAACAAGAAACTGCCTGAGT	23	chr12	+	53991738	53991847	tgctcgctcagctgatctgtggctTAGGTAGTTTCATGTTGTTGGGattgagttttgaactCGGCAACAAGAAACTGCCTGAGTtacatcagtcggttttcgtcgagggc	22	hsa-mir-196a-2,ptr-mir-196a-2,ppy-mir-196-2,ggo-mir-196-2,ppa-mir-196,mml-mir-196a-2,oga-mir-196,dma-mir-196,cfa-mir-196a-2,cpo-mir-196c,pal-mir-196a,dno-mir-196a,ocu-mir-196a-2,tch-mir-196a,age-mir-196,lla-mir-196,mmu-mir-196a-2,bta-mir-196a-2,efu-mir-196,rno-mir-196a,ssc-mir-196a-2,cgr-mir-196a,	hsa-mir-196a-2	tgctcgctcagctgatctgtggctTAGGTAGTTTCATGTTGTTGGGattgagttttgaactCGGCAACAAGAAACTGCCTGAGttacatcagtcggttttcgtcgagggc	hsa-miR-196a-3p	CGGCAACAAGAAACTGCCTGAG	3'	Diff	gp1a	..(((((..(((((((.(((..(((((((((((((.(((((..(((.(..(...)..).)))..))))).)))))))))))))..)))...)))))))...).))))...	105	48.2	-48.3	5	Low
159	265	hsa-miR-224-3p_L-1	AAATGGTGCCCTAGTGACTACA	22	X	-	151958565	151958670	gataaggcccaggggctttCAAGTCACTAGTGGTTCCGTTTagtagatgattgtgcattgtttcaAAATGGTGCCCTAGTGACTACAaagccccagagccagcatc	19	hsa-mir-224,ptr-mir-224,ppy-mir-224,ggo-mir-224,ppa-mir-224,mml-mir-224,mne-mir-224,cja-mir-224,nle-mir-224,oga-mir-224,mmu-mir-224,bta-mir-224,chi-mir-224,eca-mir-224,cfa-mir-224,rno-mir-224,ssc-mir-224,cpo-mir-224,ocu-mir-224,	hsa-mir-224	gggcttTCAAGTCACTAGTGGTTCCGTTTAGtagatgattgtgcattgtttcAAAATGGTGCCCTAGTGACTACAaagccc	hsa-miR-224-3p	AAAATGGTGCCCTAGTGACTACA	3'	Diff	gp1a	.....(((...((((((((..(((((((((.((..((((((....((((......))))......))))))..)))))))))))..))))))))...)))......	95	48.1	-44.9	5	Low
181	296	hsa-miR-339-3p_R-2	TGAGCGCCTCGACGACAGAGC	21	chr7	-	1022933	1023045	gtcctgtgctccgcaggggcggggcggccgctcTCCCTGTCCTCCAGGAGCTCacgtgtgcctgcctgTGAGCGCCTCGACGACAGAGCcggcgcctgccccagtgtctgcgc	7	hsa-mir-339,ptr-mir-339,ppy-mir-339,ggo-mir-339,mml-mir-339,cja-mir-339,dma-mir-339,	hsa-mir-339	cggggcggccgctcTCCCTGTCCTCCAGGAGCTCACGtgtgcctgcctgTGAGCGCCTCGACGACAGAGCCGgcgcctgccccagtgtctgcgc	hsa-miR-339-3p	TGAGCGCCTCGACGACAGAGCCG	3'	Diff	gp1a	.....((((..(((.((((((((.((.(((((((....(((.((.(((.((((((..((....))..)))))).))).)).))))))).))))))))))))).)))...))))	108	73.5	-57	5	Low
222	363	hsa-miR-450a-1-3p_R-1	ATTGGGAACATTTTGCATGTA	21	X	-	134540338	134540431	aaacgatactaaactgtTTTTGCGATGTGTTCCTAATATgcactataaatatATTGGGAACATTTTGCATGTAtagttttgtatcaatatacag	13	hsa-mir-450a-1,ptr-mir-450a-1,ppy-mir-450a-1,ppa-mir-450a-1,nle-mir-450a-1,mml-mir-450a-1,cja-mir-450b,bta-mir-450a-1,eca-mir-450a,cfa-mir-450a,dno-mir-450a,ocu-mir-450a-1,cgr-mir-450a,	hsa-mir-450a-1	aaacgatactaaactgtTTTTGCGATGTGTTCCTAATATgcactataaatatATTGGGAACATTTTGCATGTATagttttgtatcaatata	hsa-miR-450a-1-3p	ATTGGGAACATTTTGCATGTAT	3'	Diff	gp1a	....(((((.(((((((...(((((..(((((((((((((.........)))))))))))))..)))))...))))))).))))).........	81	28.7	-34.3	5	Low
224	366	hsa-miR-450a-2-3p_1ss7GA	ATTGGGAACATTTTGCATTCAT	22	X	-	134540495	134540607	ccaaagaaagatgctaaactatTTTTGCGATGTGTTCCTAATATgtaatataaatgtATTGGGGACATTTTGCATTCATagttttgtatcaataatatggggaaaagaggcta	15	hsa-mir-450a-2,mml-mir-450a-2,ptr-mir-450a-2,ppy-mir-450a-2,ggo-mir-450a,ppa-mir-450a-2,nle-mir-450a-2,bta-mir-450a-2,eca-mir-450c,efu-mir-450,ssc-mir-450c,cpo-mir-450a-2,pal-mir-450a-1,ocu-mir-450a-2,chi-mir-450,	hsa-mir-450a-2	ccaaagaaagatgctaaactatTTTTGCGATGTGTTCCTAATATgtaatataaatgtATTGGGGACATTTTGCATTCATagttttgtatcaataatatgg	hsa-miR-450a-2-3p	ATTGGGGACATTTTGCATTCAT	3'	Diff	gp1a	(((......(((((.(((((((...(((((..(((((((((((..(.......)..)))))))))))..)))))...))))))).))))).......))).............	81	31	-35	5	Low
249	405	hsa-miR-505-5p_R-1	GGGAGCCAGGAAGTATTGATG	21	X	-	139924126	139924237	taaattgatgcacccagtggGGGAGCCAGGAAGTATTGATGtttctgccagtttagcgTCAACACTTGCTGGTTTCCTCTctggagcatcgccaagttcgtggattttcatt	20	hsa-mir-505,mml-mir-505,eca-mir-505,ptr-mir-505,ppy-mir-505,ggo-mir-505,cja-mir-505,nle-mir-505,oga-mir-505,mmu-mir-505,bta-mir-505,cfa-mir-505,rno-mir-505,ssc-mir-505,cpo-mir-505,dno-mir-505,ocu-mir-505,chi-mir-505,cgr-mir-505,tch-mir-505,	hsa-mir-505	gatgcacccagtggGGGAGCCAGGAAGTATTGATGTttctgccagtttagCGTCAACACTTGCTGGTTTCCTctctggagcatc	hsa-miR-505-5p	GGGAGCCAGGAAGTATTGATGT	5'	Diff	gp1a	......(((((..((((.(((((((((((.((((.((((((((...........)))))))).)))).))))))))))).)))).))))).(((......))).........	84	47.3	-48	5	Low
299	473	hsa-miR-624-5p_R-2	TAGTACCAGTACCTTGTGTT	20	chr14	-	31014636	31014747	tatataatgctgtttcaaggTAGTACCAGTACCTTGTGTTcagtggaaccaaggtaaacacaaggtattggtattaccttgagatagcattacacctaagtggtttcagtga	4	hsa-mir-624,ptr-mir-624,ppy-mir-624,ggo-mir-624,	hsa-mir-624	aatgctgtttcaaggTAGTACCAGTACCTTGTGTTCAgtggaaccaaggtaaaCACAAGGTATTGGTATTACCTtgagatagcattacacctaagtg	hsa-miR-624-5p	TAGTACCAGTACCTTGTGTTCA	5'	Diff	gp1a	....((((((((((((((((((((((((((((((((((((...((....)).....)))))))))))))))))))))))))))))))))))).(((.....)))........	88	38.4	-59.3	5	Low
313	490	hsa-miR-664a-3p	TATTCATTTATCCCCAGCCTACA	23	chr1	-	220200538	220200619	gaacattgaaactggctagggaaaatgattggatagaaactattattcTATTCATTTATCCCCAGCCTACAaaatgaaaaaa	4	hsa-mir-664a,ptr-mir-664a,ppy-mir-664,mml-mir-664,	hsa-mir-664a	gaacattgaaACTGGCTAGGGAAAATGATTGGATagaaactattattcTATTCATTTATCCCCAGCCTACAaaatgaaaaaa	hsa-miR-664a-3p	TATTCATTTATCCCCAGCCTACA	3'	Yes	gp1a	...((((......((((.((((...(((.(((((((((.......))))))))).))))))).)))).....))))......	73	31.7	-23.9	5	Low
324	507	hsa-miR-873-3p_L-1R-2	GAGACTGATGAGTTCCCGG	19	chr9	-	28888856	28888965	gaataagtttgtgtgcatttgcaggaacttgtgagtctcctattgaaaatgaacagGAGACTGATGAGTTCCCGGgaacacccacaaatcttcctactcatttctactgc	11	hsa-mir-873,ppy-mir-873,eca-mir-873,ptr-mir-873,ggo-mir-873,mml-mir-873,cja-mir-873,pal-mir-873,cpo-mir-873,dno-mir-873,ocu-mir-873,	hsa-mir-873	gtgtgcatttGCAGGAACTTGTGAGTCTCCTattgaaaatgaacaGGAGACTGATGAGTTCCCGGGAacacccacaa	hsa-miR-873-3p	GGAGACTGATGAGTTCCCGGGA	3'	Diff	gp1a	......(((((((.((....)).((((((..(.((((((((.((.......)).)))))))).)..))))))..........))))))).....................	49	42.7	-32.7	5	Low
326	509	hsa-miR-877-5p	GTAGAGGAGATGGCGCAGGG	20	chr6	+	30584312	30584425	ctgctgagaggctagagaagGTAGAGGAGATGGCGCAGGGgacacgggcaaagacttgggggttcctgggaccctcagacgtgtgTCCTCTTCTCCCTCCTCCCAGGtgtatga	6	hsa-mir-877,ptr-mir-877,ppy-mir-877,ggo-mir-877,mml-mir-877,bta-mir-877,	hsa-mir-877	GTAGAGGAGATGGCGCAGGGgacacgggcaaagacttgggggttcctgggaccctcagacgtgtgTCCTCTTCTCCCTCCTCCCAG	hsa-miR-877-5p	GTAGAGGAGATGGCGCAGGG	5'	Yes	gp1a	(((((....))).))....((..((((((..((...(((((((((.(.......).((((((((.....)))))))).....)))))))))...))))))))))..........	85	59.6	-41.9	5	Low
356	547	hsa-miR-1275_R+1	GTGGGGGAGAGGCTGTCG	18	chr6	-	33999972	34000051	cctctgtgagaaagggtGTGGGGGAGAGGCTGTCTtgtgtctgtaagtatgccaaacttattttccccaaggcagaggga	3	hsa-mir-1275,ptr-mir-1275,ppy-mir-1275,	hsa-mir-1275	cctctgtgagaaagggtGTGGGGGAGAGGCTGTCttgtgtctgtaagtatgccaaacttattttccccaaggcagaggga	hsa-miR-1275	GTGGGGGAGAGGCTGTC	5'	Diff	gp1a	(((((((...........((((((((((((...((((......))))...))).......)))))))))..)))))))..	51	51.2	-26.4	5	Low
361	554	hsa-miR-1292-5p	TGGGAACGGGTTCCGGCAGACGCTG	25	chr20	+	2652777	2652842	ccTGGGAACGGGTTCCGGCAGACGCTGaggttgcgttgacgctcgcgccccggctcccgttccagg	2	hsa-mir-1292,ptr-mir-1292,	hsa-mir-1292	ccTGGGAACGGGTTCCGGCAGACGCTGaggttgcgttgacgcTCGCGCCCCGGCTCCCGTTCcagg	hsa-miR-1292-5p	TGGGAACGGGTTCCGGCAGACGCTG	5'	Yes	gp1a	(((.((((((((..((((....(((.((((((.....))).))))))..))))..)))))))))))	66	71.2	-34.2	5	Low
365	559	hsa-miR-1301-3p_R-4	TTGCAGCTGCCTGGGAGTGA	20	chr2	-	25328616	25328746	ctctgccaagcgacccctagaatggggattgtggggggtcgctctaggcaccgcagcactgtgctggggatgTTGCAGCTGCCTGGGAGTGActtcacacagtcctctctgcctccagggtcacccggaac	8	hsa-mir-1301,ppy-mir-1301,cja-mir-1301,eca-mir-1301,cfa-mir-1301,cpo-mir-1301,dno-mir-1301,tch-mir-1301,	hsa-mir-1301	ggattgtggggggtCGCTCTAGGCACCGCAGCActgtgctggggatgTTGCAGCTGCCTGGGAGTGACTTCacacagtcctc	hsa-miR-1301-3p	TTGCAGCTGCCTGGGAGTGACTTC	3'	Diff	gp1a	.((((......(((((.((((..((((((((((.(..((((((((((((.((.((((.....)))).))..((....)).)))).))))))))..).))))))))))))))......)))))...))))..	128	62.6	-58.7	5	Low
369	565	hsa-miR-1304-3p_R-1	TCTCACTGTAGCCTCGAACCC	21	chr11	-	93733655	93733764	aaacacttgagcccagcGGTTTGAGGCTACAGTGAGATGtgatcctgccacaTCTCACTGTAGCCTCGAACCCctgggctcaagtgattcagcaagaatcacacgatttt	5	hsa-mir-1304,ppy-mir-1304,ggo-mir-1304,ppa-mir-1304,mml-mir-1304,	hsa-mir-1304	aaacacttgagcccagcggTTTGAGGCTACAGTGAGATGTGatcctgccacaTCTCACTGTAGCCTCGAACCCCtgggctcaagtgattca	hsa-miR-1304-3p	TCTCACTGTAGCCTCGAACCCC	3'	Diff	gp1a	...(((((((((((((.((((((((((((((((((((((((.......)))))))))))))))))))))))).)))))))))))))........((((((....))))))	83	50	-75.1	5	Low
[truncated: 695 more rows]

## Sheet: Sheet2
rep_miRID	UCMSCexo(raw)		233149				0.680501
miR-451a	49332	0.21159		miR-451a	49332	0.21159
miR-486-5p	32326	0.13865		miR-486-5p	32326	0.13865
miR-221-3p	17071	0.0732193		miR-221-3p	17071	0.0732193
miR-191-5p	8412	0.0360799		miR-191-5p	8412	0.0360799
miR-92a-3p	8235.33	0.0353222		miR-92a-3p	8235.33	0.0353222
miR-92a-3p	8235.33	0.0353222		miR-92a-3p_R+1	8235.33	0.0353222
miR-320a-3p	6500.73	0.0278823		miR-320a-3p	6500.73	0.0278823
[truncated: 1,397 more rows]

## Sheet: Sheet3
GO_ID	GO_Term	GO_Category	IDs	S	TS	B	TB	Rich.Factor	P.value	Sig.Sign.P	Q.value	Sig.Sign.Q
[truncated: 18,261 more rows]
