# Supplementary material for: Clinical investigation on nebulized human umbilical cord MSC-derived extracellular vesicles for pulmonary fibrosis treatment
Source: Signal Transduct Target Ther. 2025 Jun 4;10:179. doi: 10.1038/s41392-025-02262-3 (PMC12134356; doi:10.1038/s41392-025-02262-3)
Supplement: Supplementary file 35 — hUCMSC-EVs Protein [file 41392_2025_2262_MOESM35_ESM.xlsx]

## Sheet: Sheet1
Gene Symbol	Abundances (Normalized): 1UC	Abundances (Normalized): 2UC	Abundances (Normalized): 3UC
ALB	726316	812739	764615
AHNAK	21590.3	21088.4	20011.6
COL6A3	28503.5	20726.6	20200
FN1	43931.1	20236.5	19903.9
TF	52460.5	55361.3	52872.8
MYH4	5892.7	4974.5	8846.2
MYH1	17863.9	15148.9	22754.1
COL1A2	13060	10934.6	10182.4
COL1A1	28553.5	19602.2	18224.7
MYH2	659.4	496.6	678
MYH8	320.4	253	737.9
FLNA	6426.6	7383.7	7204.9
ANXA6	7765.7	7794.5	7717.9
MSN	11707.3	12396.3	11513.8
PKM	5810.9	6401	6155
PLEC	6322.1	7043.3	6664.2
COL6A1	11203.8	9446	8841.6
KRT1	45337.3	13282.8	20761.6
ANXA2	9123.2	8994	8699.9
TLN1	5995.2	6502.1	6139.2
ACTN4	4853.7	5242.7	5125.1
MYH9	4713.8	5267.6	5114.2
BASP1	5130	4518	4368.6
VCL	6894.9	7862	7430.5
FLNB	4627.4	4982.4	4919.8
ITGB1	4813.2	5079	5107.8
VIM	7049.2	8562.5	8468
ACTN1	2258	2463.1	2316.9
ANPEP	5622.7	5760.9	5919.2
THBS1	11919.1	11217.2	10555.5
GAPDH	3541.8	3472.1	3535.8
EZR	4579.2	4353	4269.7
ITGA2	4796.9	4687	4716.3
KRT10	21240	8194.3	9594.6
HSPA8	6047	6216.1	5929.6
ACTB	6345.1	6585.9	6464
COL12A1	5055.4	4950.3	4664.5
FBN1	6912.4	7997.8	7476
MYH7	183	210.8	183.6
MVP	3851.7	4291.3	3932.9
HSP90AA1	4299.8	5052.5	4471.8
SERPINE1	5000.7	5596.8	5131.4
MME	3945.8	4398.5	4097.8
RDX	2168.7	1920.9	1869.4
COL6A2	6491.9	5212.3	4893.2
KRT2	11772.3	9386.7	11117.2
ATP1A1	3599.9	3609.7	3663.1
HSP90AB1	1811.9	1993.6	1989.5
KRT86	4301.8	5230.9	35488
FLNC	1764.9	1958.9	1946.1
KRT9	6674.1	3073.7	5389.9
ANXA1	4226.4	4444.1	4205.6
ACTA1	1375.9	1308.1	1700.2
MYH13	44.5	46.5	40.8
ANXA5	3820.1	4034.7	3858.1
TPI1	5457.4	5373.2	5396.8
ENO1	4812.6	4789.6	4729.4
SPARC	5489.3	5518.4	5402
ALDOA	5563.9	5783.2	5830.3
KRT85	799.1	875.7	6679.2
SPTAN1	2607.1	2895.5	2677.4
TPM4	4587.3	4928.9	5143.7
CAP1	2519	2421.4	2404.8
TPM2	2658.3	2343	3144.1
GSN	4510.9	5564.5	5620.4
COL3A1	4283.7	3511.6	3427.2
TPM1	2082.3	1912	3575.4
PGK1	2809.6	3046.3	3005.9
THBS2	9117.5	3133.5	3100.4
EEF2	3241.9	3638.2	3485.7
FASN	2281.3	2418.8	2376.5
EEF1A1	4200.6	4344.7	4118
YWHAZ	1923.9	1968.3	1985.7
YWHAE	3567	3688.7	3433.5
DPP4	2623.8	2773.8	2639.2
KRT6B	5188.1	1041.8	2057.2
NT5E	1612.8	1650.4	1710.2
PXDN	2529.4	2446.9	2287.5
KRT5	2511.5	1135	1336.1
NUCB1	4094.6	4303.6	4213.8
LMNA	1805.8	1691.9	1746.8
CLTC	2199	2330.5	2372.6
KRT31	1270.8	1503.9	11479.8
GNB1	941.2	856.3	805.9
FBN2	1807.2	2429.7	2189.7
PFN1	2189.7	2059.3	2044.2
TKT	1850.3	1960.6	1916.5
SERPINF1	2798	3195.2	2967.9
IQGAP1	1421.7	1543.7	1459.4
KRT14	4731.3	1904.5	3003
BSG	2595.9	2646.3	2570.2
CFL1	2611.1	2823.3	2829.2
ANXA11	2900.1	2986.3	2922.6
KRT8	743.2	837.4	789.4
KRT16	731.2	420.3	523.4
CALM3; CALM2; CALM1	3280.3	3037.1	3192
LTBP1	2245.4	2263.3	2207.6
LRP1	2252.5	2441.5	2231.3
MMP2	3606.4	3200.7	3134.2
TUBA1C	2143.1	2435.9	2310.8
ANXA4	2612.2	2579.3	2626.2
PRDX1	2808.6	2838	2677.9
SLC3A2	1127.7	1225.4	1176.5
LDHA	2274.6	2455.2	2409.2
HSPA5	1593.5	1496.8	1591.6
IGFBP7	2181.3	2049.7	1951.5
VCP	1450.1	1606.9	1427.5
HSPG2	1532.1	1755.1	1656.1
GDI2	2170.7	2282.1	2165.4
TGFBI	2937.3	3157.5	2987.6
PLXNB2	1037.4	988.2	963.3
TPM3	267.6	323.1	297.1
MARCKS	3156.5	2184.2	2171.5
TUBB	1842.8	1888.6	1943.7
PLIN3	1107.7	1235.4	1130.4
HSPA1B; HSPA1A	1504.4	1495.5	1412.8
KRT33A	183.6	203.9	513.5
NID1	1684.2	1740.6	1651.9
HSPA4	2348.4	2564.7	2448.6
TUBA4A	583.6	623.6	632.8
LDHB	2369.4	2867.8	2680
PCOLCE	6025.7	2497.6	2385
P4HB	2429.8	2644.6	2574.7
A2M	9286	11377.2	10185.4
CAPZA1	919.2	957.4	940.2
MFGE8	3400.9	3055.7	2682.1
ITGAV	1465.8	1504.5	1488.4
MYOF	1583.1	1676.9	1573
KRT34; LOC100653049	745.6	798.8	2923.6
PDCD6IP	1966.4	2140.3	2022.6
APP	1641.9	1626.2	1624.7
FSTL1	4460.4	4218.7	4061.6
NID2	1678.1	1773.3	1707.6
LUM	2852.1	2623.2	2507.8
CST3	2062.6	2076.9	1965.2
EIF4A1	1596.9	1781.9	1639.1
RNH1	1106.5	1257.1	1165.5
CLSTN1	3639.4	3413.7	3234.2
PDIA3	1622.6	1807	1760.1
ENO3	779.6	880.7	1033.9
ATP2B4	1091.7	1132.6	1105.9
EPB41L2	1354.8	1209.9	1129.6
CD109	3007.2	2903.2	2838
LGALS3BP	2827.5	3361.4	3090
UCHL1	3080	3338.5	3167.1
CLIC1	1355.6	1462.5	1344.8
C3	2884.4	3471.1	3254.5
LAMC1	1299.3	1368.3	1392.8
QSOX1	2741.5	3386	2979.5
ITGA3	1098.2	1210.2	1221.7
CD44	1340.3	1457.4	1482
EHD1	1195.2	1248.9	1326.4
AGRN	1600.8	1867.8	1729.3
TGM2	1628.7	1680.8	1583.9
TUBB2A	579.3	623	648.9
ITGA4	809.5	749.6	736.2
HSP90B1	1604.5	1876.4	1755.9
ACLY	1300.7	1299.1	1277.7
GNB2	2467.8	2647.8	2524.8
ACTN3	214.3	146.3	175.7
CKM	2012.1	2310	3843.3
GC	6316	6978.6	6395.8
AKAP12	1459.7	1219.4	1171.4
ITGA5	1280.8	1290.1	1443.9
PLS3	1963.5	2109.9	2060.7
HLA-A	1372.9	1446.2	1445.2
COL5A1	3095.3	2731.4	2647.1
MYO1C	1129.1	1163.7	1163.2
MYLPF	4043.4	3551.8	6270.2
SLC1A5	1403.8	1403.6	1364.3
SERPINE2	4375.2	2862.7	2627.1
ARHGDIA	1953.8	1836.8	1805.8
ATP2A1	1280.2	1297.3	1085.1
YWHAG	1259.4	1209.9	1177.5
CAPZA2	533.1	500.9	486.2
WDR1	1178.3	1218.5	1205.4
YWHAB	794.4	914.1	829.7
YWHAQ	171.8	221.3	224.9
SPTBN1	1176.5	1451.2	1291.7
MDH2	1322.3	1339.8	1488.6
PTX3	1716.9	1711.7	1589.8
CTSB	1984.3	1772.3	1693.5
TIMP1	3333.4	2953.7	2851.8
DPYSL2	976.8	1112	1037.2
CALD1	703.9	777.4	779.4
DSG2	1047.1	994.2	909.9
EPHA2	2201.9	2469.4	2405.2
GPC1	1048	1108.2	1057.2
EHD4	647	699.7	678
HLA-A	576	545.2	489
PPIA	2811	2703.5	2643
ITGB5	892.4	1052.7	1018.2
PSMA7	908.7	954.2	918.5
COMP	1194.8	1399.5	1316.4
TUBB3	59.8	72	66.9
ALCAM	2440.1	2153.6	2115.3
OLFML3	4275.6	1579	1534
FSCN1	1194.1	1212.1	1193.7
DCN	3183.1	3381.3	3169.4
COL5A2	1663.2	1519.5	1391.8
LOXL2	1608.1	1617.2	1467.4
B2M	1810	1775.7	1763.8
ITGA6	1117.5	1109.7	1109.6
CSPG4	1282.2	1334.2	1208.4
CCT8	749.7	829.5	781.9
CDCP1	1235	1480.9	1450.4
ECM1	1996.7	1851.1	1809.3
EHD2	1143.7	1223.4	1138.5
PYGB	289.5	322.8	305.1
ITIH2	4754.8	5772.7	5518
SEMA7A	1210	1071.3	1012
PDIA4	972.5	1064.7	995
ACTBL2	13.2	14.8	13.7
PRDX2	1558.9	1415.8	1380.7
SOD1	1574.6	1542.4	1357.8
DYNC1H1	825.5	931	872.4
LAMB1	1258	1251.9	1192.8
YWHAH	851.1	916.5	843.4
NME2; NME1-NME2	1930	1840.8	1683.9
AHCY	1778.3	2192.4	1967.5
MMP14	1129.5	1067.7	1068.6
ENG	1072	1186.6	1146.4
CCT6A	961.5	992.7	946.2
TALDO1	1566	1740.1	1672.7
PSAP	1879.6	2334.4	2247.2
CSRP1	1033.9	1114.6	1101.4
ATP2B1	194.2	206.5	182
LGALS1	2861.2	3288.8	2995.3
PRDX6	922.7	1053.1	1020.1
RALA	972.9	816.6	770.5
JUP	1811.3	1115.9	1370.4
VAT1	828.2	839.3	818.3
HSPB1	1846	1587.6	1635.9
CDH13	867.6	856.7	753.3
GSTO1	1270	1412.4	1363.7
DKK3	325.7	539.4	688.2
MYL1	1743.5	1458	3976.1
EIF5A	1413.9	1512	1494.9
DDAH1	925.1	883.7	817.6
IGFBP4	1699.4	1843.2	1695.5
HSP90AB2P	59.2	72.8	71.8
ITIH1	2217.9	2819.8	2455.1
TXNRD1	698.4	674.4	714.3
CD97; ADGRE5	856.2	908.1	884.7
PPIB	1299.7	1205.9	1155.3
CLIC4	410.9	427.4	423.9
STMN1	1470.1	1324.5	1322.4
ITIH3	2568.5	3222.1	2856.4
MAP4	796.6	815.1	789.9
NPEPPS	1143.9	1217.4	1190.5
TPT1	1355.2	1229.9	1278.8
ANXA3	1270	1453.3	1312.6
NCL	872.3	874.5	860.5
NOTCH2	806.6	822.6	777.1
UBA1	524.6	606.9	497.6
TAGLN	1277.3	1468.7	1443.1
GPI	924.3	994.9	1011.9
MYO1B	613.8	629.8	617.2
RPS3	1122.8	1156.2	1100
DSTN	829.4	912.8	937.2
LTBP2	987	1036.4	985.1
CCT7	916.8	977.3	917.3
MMP1	972.3	1038.3	943
EGFR	490.6	507.3	455.4
PACSIN2	952.6	1043.7	1000.6
RALB	427.8	353.5	340.1
AKR1B1	749.7	826	770
PGAM1; LOC643576	1081.9	1138.4	1103.5
SERPINH1	945.1	837	807.8
S100A13	2215.9	1777.2	1787.6
COTL1	1193.9	1199.9	1148.6
HNRNPA1	710	771.8	764.9
TTN	189.3	203.7	195.3
SDC4	879.8	798.2	778.4
HSPE1	913.8	1022.3	998.9
ICAM1	608.8	621.9	597.4
MYL6	857.8	972.1	965.3
ATP2B3	186.2	178.7	161.7
POTEJ	62.8	56.8	73.4
MYL12B; MYL12A	869.6	972.6	912
FKBP1A	586	710.8	610.9
KRT82	512	567.1	2911.2
DAG1	1156.7	1165.4	1111
PARK7	1493.5	1612	1518.6
STIP1	1116.3	1333.3	1204.9
AFP	3423.5	3885.6	3618.5
CCT4	743	890.7	829.2
EIF4B	354.6	357.8	346.4
HBA2; HBA1	1883	2336.3	2110.6
GNG12	805	778.5	765.9
CD81	473.1	521.6	502.9
GARS	1289.5	1409	1293.1
WARS	1298.5	1573.3	1431.3
PARVA	426	470.7	440.5
F2	1148.2	1217.2	1205.6
IGF2R	1355.6	1498.1	1404.7
PYGM	50	52.1	49.4
RAB7A	651.1	589.3	582.7
NQO1	535.8	683.4	572.7
CCT2	366.8	353.3	358.4
PZP	281	324.3	293.9
PSME1	446.9	440	434.2
G6PD	1760.2	1970.6	1754.7
ANXA7	259.9	270.8	246.1
NPTN	796.8	788.1	766.5
CFL2	790.3	875.5	775.9
KRT32	42.7	62.1	89
C4A; C4B	1488.6	2162.2	1806.2
EIF3B	585	544.1	532.6
TIMP2	2094.5	2109.3	2065.6
SERPINB2	414.4	468.7	429.3
PYGL	855.6	912.2	925.7
MAP1B	1184.2	1285.3	1215.4
SRI	855.6	792.8	820.4
CAND1	511	530.6	525.6
HSPH1	382.5	478.8	396.4
LGALS3	1114.6	1152.7	1291.2
AARS	917.2	755.8	808.1
SH3BGRL3	1436.3	1334.8	1293.3
RSU1	674.9	754.3	720.6
CD248	822.7	724.9	713.2
DPP3	717.7	866.1	748.6
AHSG	5433.6	6874.2	7185.6
AKR1A1	860.3	1011.4	939.9
TUBB6	307.8	315.6	304.2
GBP1	760.5	871.7	839
ADH5	551.2	653.6	618.6
EMILIN1	434.9	525.9	507.1
NAMPT	865.6	826	793.3
GNB4	25.6	10.7	15.1
FAT1	509.7	477.7	474.7
CALR	821.9	801.2	785
FDPS	661.8	705.9	647.2
NPM1	1235	1090.6	1034.1
NME1	896.3	1105	930.1
GRN	678.1	787.3	719.7
TNNC2	1061	1051.8	1327.5
FKBP4	670.4	749.8	699.4
HIST1H4A; HIST1H4F; HIST1H4D; HIST1H4J; HIST2H4A; HIST2H4B; HIST1H4H; HIST1H4C; HIST4H4; HIST1H4E; HIST1H4I; HIST1H4B; HIST1H4K; HIST1H4L	1238.3	1176.9	1654.1
KRT19	178.1	187.9	201.1
PTK7	674.9	706.5	662.6
STOM	673.8	663.7	670.7
IDH1	1139.3	1109	1097.3
GNAI2	622.8	660.2	637.6
SLC16A3	250.1	255.8	233.5
RPL10A	598	604.1	613.7
MYH10	26.4	31.7	27.1
FBLN1	1605.9	2162.6	1865.4
ATP1B3	756.2	828	804.3
PDAP1	432.7	463.4	434.9
ST13	814.9	882	887.7
SLC7A5	813.9	785.6	724.6
ECE1	711	784.7	796.2
POTEF	111	135	157.1
ALDOC	364	473.4	365.9
TXN	1601	1575.8	1555.9
CD9	661.2	684.9	651.4
CTTN	709	717.4	702.5
SFRP1	665.3	588.5	597.8
HARS	709.6	838	853
NPC2	626	548.8	538.6
GSTP1	350.5	365.3	324.7
PLAU	750.7	794.3	855.4
HRNR	115.1	67.7	85.1
RPS12	853.6	851.5	862.4
PEBP1	1740.1	1762	1787.8
PSMA1	347.9	377.2	350
NUDC	560	586.5	555.6
MDH1	796	863.3	844.8
MYH11	66.7	71.3	62.9
STXBP3	785.3	790.5	798.2
APEH	342	380	360.8
SH3BGRL	1103.9	1136.7	1084.9
KRT17	76.2	64.1	82
LTF	2415.8	2452.4	2427.4
DDAH2	519.7	478.4	483.8
CAST	719.4	733.3	726.9
EEF1D	513.6	530.6	526.9
S100A4	650.7	721.1	700.3
RPL5	1295	1338	1241.5
CFH	1246	1125.7	1114
POSTN	1186.2	1401.7	1339.7
GIPC1	151.5	180.4	135.4
CD151	1008.9	941.1	960
MT2A	708	612.5	582.2
NRP1	550.6	530.2	507.4
RPL12	949.8	897.6	926.4
ARPC1B	386.9	394.2	374.3
SLC16A1	325.3	346.8	316.7
PLOD1	868	898	770.7
CORO1C	761.9	814.7	846.7
GOLM1	1341.2	1352.2	1246.6
S100A10	748	730.5	838.8
PGM1	524.2	489.7	498.1
CTNND1	553.1	541.1	548.7
UBA52	836.5	695.8	691.7
STK24	339.2	343.4	348.9
ATP1B1	395.1	414.7	392.2
PSMA6	395.7	431	423.9
CD59	1023.8	916.2	868.6
KRT37	597.6	638.8	3497.9
DPYSL3	315.4	337	302.7
RPS3A	812.5	900.4	863.5
CPNE3	400.2	392.5	376.9
SERBP1	622.8	428.7	403.2
IGFBP2	248.3	348.8	305.8
CLEC3B	453.4	479.4	466.8
TWF1	575.6	672.2	634.4
TIMP3	613	633.7	644.7
CAPZB	643.9	715.5	681.5
AP2A1	626.9	678.9	643
ATP5B	421.3	447.5	473.1
ETF1	365	388.4	351.2
STC2	321.3	399.1	366.2
CDH2	459.1	482.6	432.4
KRT18	453.8	565.3	498
CACYBP	683.8	659.4	673.8
CD276	548	592.1	527
IGFBP6	1059.8	1146.5	999.6
SPON2	1572.5	1509	1379.1
DSP	1936.1	816	1006.8
HNRNPA2B1	886.1	884.3	947.6
PLOD2	164.5	197.9	168.1
COPA	428.2	437.9	447.7
SARS	278	341.7	351.4
RECK	759.2	796.9	764
TAGLN2	448.1	476.9	459.9
RPS4X	444.1	490.1	498.8
UBE2L3	662	612	592.9
GOT2	523.6	567.9	602.5
RPSA	501.6	528.3	541.9
CAPN2	640.1	914.5	826.5
SEPT2	464.2	464.4	508.1
CCT3	331.4	373.4	363.8
DCTN2	88.2	113.1	74.6
GNAI1	161.4	186.6	151.2
DNAJB4	375.6	424.8	389.4
FTL	461.2	513.3	524.1
PFKP	412.1	408.7	435.4
PPA1	1192.7	1359.7	1291.7
RUVBL1	417.8	452.7	430.5
PGAM2	46.6	50.6	45.7
EEF1G	621	693	719
SET	339	299.9	333.3
PSAT1	533.7	670.5	588.2
S100A8	3919	497.6	564
BMP1	1109.4	972.8	1169.8
F5	621.2	732.6	686.4
RAN	462	446.7	461.9
RPL7A	590.5	555.9	555.9
HIST1H1B	238.5	279.8	343.1
TUBB8	25.2	23.4	29.4
GNAI3	20.5	25.9	24.7
RPLP0	334.5	338.9	335.2
HLA-B	104.3	126.4	116.7
CD46	560.4	462.1	544.4
FAP	567.5	616.5	571.2
DLG1	304.4	316.4	316.7
TSG101	507.5	519.1	459.2
HMGA2	282.4	279.6	259.6
SEPT11	501.6	559.6	535.4
THBS4	136.6	180.2	158.7
CALU	315.2	340.4	344.9
EDIL3	914.6	735.6	659.6
ALDOB	195.2	207.8	191.4
RBP4	1222.4	1316.4	1271.8
GNAS	407.3	438.5	379.7
GNB2L1; RACK1	361.5	393.3	390.8
RAP1B	297.5	266.9	232.4
HIST1H1D	1116.7	614	714.4
PSMB5	494.5	494	465.7
CRIP2	152.3	179.1	177.6
COL4A2	325.3	410.2	404.2
GAS6	407.7	504.5	452.8
PSMD2	261.7	283.4	273.2
SCRN1	487.8	509.9	532.1
S100A9	2754.5	611.6	706.9
KRT35	120.4	142.9	477.8
PNP	183.4	201.6	201.1
PPP1CA	96.6	97	89.5
ADAM9	329.4	298.2	266.4
PCBP1	398.1	426.7	445.6
CNN3	412.6	468.3	446.1
CCT5	247.2	290.1	275.9
AK1	465.8	492.3	550.5
UAP1	573.4	666.9	614.8
PLAT	821.9	855.4	777.3
SLC44A1	234.4	250	256.8
EPRS	401.8	374	377.5
KPNB1	532.3	587.2	536.5
NUDT5	185.8	190.4	186.9
LIN7C	703.9	704.4	674.5
CLEC11A	178.7	209.9	190.2
ITGA1	437.8	536.6	470.8
COL11A1	1271	1462.1	1498.1
PDIA6	212.3	236.1	208.1
TWF2	186.9	223.4	194.6
TMSB4X	2732.3	2038.6	1606.5
EPHB2	203.9	241.4	246.3
JAM3	154.1	137.3	151.2
SRGN	499.4	560.8	528.8
RCN3	222.4	226.4	207.6
SEPT9	730.2	717.7	730
LASP1	476.2	525.9	507.4
LTA4H	740.7	801.4	809
PSMA3	790.1	758.1	711.5
CYR61	371.9	390.1	353.6
PLTP	277.7	367.6	307.9
ERP29	407.7	425.4	405.7
TFPI2	665.1	654.2	607.6
PITPNB	292	317.5	300.7
FAS	198.5	199.2	201.6
TNFSF4	282.8	279.1	285
NAPA	411.3	459.7	425.6
RUVBL2	373.9	401.9	383.2
PTGES3	373.3	350.9	408.8
NEB	104.3	105	119.5
PTMS	170	166.9	161.3
PA2G4	251.9	306.6	298.8
SERPINB3	1042.7	344.3	438.6
BGN	617.3	527.2	495.9
CANX	97.4	98.5	99.8
NNMT	311.7	335	325.3
UGP2	753.1	873.4	817.3
PLXNA1	708.4	703.7	681.3
RNASET2	273.1	249.8	286.2
NCAM1	382.5	423.3	348
CCDC80	735.2	548	541.9
HNRNPC	473.4	495.1	492.5
RRAS	50.2	50.6	65
CPPED1	89.5	114	103
LOX	245.2	322.2	278.1
GREM1	62.2	66.6	64.6
RAB11A	396.9	349.2	354.2
CD99	87.8	72.2	65.3
CSTB	454.4	491.4	538.8
CRABP2	616.7	552.5	545.6
PAM	471.3	541.1	466.8
BAG3	112.8	151.9	117.7
AP2B1	353.4	295.8	330.9
PABPC1	349.3	369.8	340.8
RHOA	149.9	162.4	144.3
ARPC2	291.2	309.8	300.2
THY1	179.7	178.4	173.2
STUB1	199.1	187	211.1
CHMP4B	872.9	973	848.3
HINT1	686.2	772.9	667.5
CBR1; SETD4	245.6	279.3	282.3
S100A6	1228.5	1293.5	1319.4
CNN2	213.7	241.9	248.4
RAC3	216.7	212.3	223
GFPT1	298.3	357.5	323.3
RPL30	257.6	263.5	256.2
CDV3	443.7	453.9	404.8
STMN2	112.6	120.4	104.2
PDLIM5	281	277.6	299.5
RCN1	308.2	334	356.3
MARCKSL1	639.9	650.4	605
KRT74	512.2	310	335.1
RPS8	388.2	376.6	369.4
MYBPC2	98.8	113.5	143.8
TPD52L2	276.5	295.8	266.1
ABI1	490.4	364.4	359.9
MAP4K4	244.4	249.4	242.1
DBI	493.7	418.2	435.3
PSMD3	424.6	503.9	480.3
LUZP6; MTPN	220.6	259.6	235.1
HEXB	388.4	419	420.9
RBMX	543.3	586.8	581.3
RPS19	349.7	345.8	328.8
UGDH	250.5	194.3	171.5
PSMA5	52.1	51	49.7
CSF1	449.2	453.3	411.3
CTNNB1	250.3	284.9	257.5
SNCA	188.3	189.2	179.4
TFRC	302.8	305.3	341.7
VBP1	204.1	201.8	189.3
RPS10	116.7	113.3	99.8
PGD	291.4	360.1	334
RPS18	166.9	179.1	188.3
IST1	417.2	461.7	423.5
NACA	387.7	314.5	352.6
CAPG	529.7	570.5	570.8
REXO2	718.2	747	657.5
OTUB1	224.5	220.2	243.5
TPBG	268.8	334	345.2
LAP3	409.9	420.3	450.7
PRSS23	351.8	391	353.6
NCKAP1	331.6	268.4	264
ANO6	464.6	527.4	579.4
ACAT2	398.1	480.5	437.9
NES	304.8	323.3	308.8
MYADM	226.3	221.1	235.9
BCAT1	423.9	362.5	411.6
CDC42	581.9	585	617.2
PEA15	606.1	599	604.6
PDCD5	277.7	295.6	286.7
SERPINB6	89.1	92.5	94.8
EFHD2	266.4	308.1	285.5
YARS	249.9	261.6	249.2
UBE2V1; TMEM189-UBE2V1	324.5	395.7	352.6
TBCA	827.5	893.7	827.1
CHMP5	412.1	411.7	365.2
CAT	202.5	208.4	206.2
CTHRC1	591.5	496.1	506.9
PTGR1	505.3	608	563.3
CMBL	335.5	367.2	360.1
S100A7	463.2	121.9	222.8
PAK2	342	356.3	381.3
VCAM1	519.3	566.4	527.6
CTNNA1	380.8	295.8	298.8
RTN4	209.4	245.7	223.8
CACNA2D1	473.1	481.4	461
IL1RAP	558.1	588.5	568.2
EEF1B2	342.8	372.8	467.7
LAMP1	183.2	175	192.1
PSMC1	350.9	387.1	374.6
TCP1	213.7	260.9	228.2
SLC38A2	298.3	276.8	269.4
RAD23B	425.2	420.1	409.9
RPS23	88.2	96.8	106.5
DCTD	56.9	52.9	59.2
HMGA1	358.3	372.5	369.9
STRAP	182.4	232.2	186.4
MPZL1	420.3	444.1	449.4
RPS26; LOC101929876; RPS26P25	200.3	253.4	238.9
TMSB10	210.2	166	137.8
BLVRA	235	255.4	266.6
PSMB6	159.2	132.6	151.2
ADD1	205.2	205.4	203.2
PVRL2; NECTIN2	784.4	687.2	717.4
GALNT2	681	674.8	645.3
STX4	308.7	315.8	305.3
C12orf75	95	91.9	82.3
NANS	305.6	339.5	320.7
RPL8	344.4	356.3	330.2
FERMT2	325.3	322.6	316
UBQLN1	54.1	64.1	58.2
SLC25A5	213.3	197.9	202.3
SNAP23	187.7	221.1	210.9
PAPSS2	281.6	304.8	297.2
VPS4B	219	233.3	218.9
IGF2	466.2	520.8	480.3
TMEM119	482.1	357.1	316.5
MAP2K1	574	662	558.9
TMEM200A	82.1	93.8	75
SERPINB7	551.8	623.4	561.7
TBCB	102.7	130.5	130.5
PDLIM7	308.7	290.7	332.6
ATIC	68.9	67.3	65
TXNDC17	498.6	498.7	506.4
PDLIM1	225.7	288.8	285
GLRX	92.1	108.8	107.2
TXNDC5	273.5	284.3	248.4
PPP3CB	137.9	157	147.3
RPS11	186.9	181.4	182.7
EIF2S1	121.2	115	120.9
CDC37	284.1	314.1	319.3
HDGF	248.5	298.8	258.7
CD47	349.1	321.6	343.5
TNNT3	319.4	247.4	428.6
DIP2B	171	166.9	179
AEBP1	314.3	224.5	215.3
VAMP3	256.6	261.6	252.7
FABP3	538.2	541.6	533
GGH	610.4	621	579.6
FAH	306.6	346.8	322.6
BHMT2	709.2	910.9	782.1
CASQ1	211.7	220	391.3
NSFL1C	296.3	346.8	307.4
RPL6	173.6	140.3	147.1
MAP1A	58.6	69.6	54.6
TRAP1	66.1	93.6	69.5
CD55	689.3	712.1	684.1
CNDP2	168.8	153.6	159.6
ACTR2	113.5	121.5	111.6
RAB5C	302.3	310	290.4
HBD	641.5	858.2	760.3
AP2M1	280.4	263.9	236.8
HEBP1	206.6	204.4	222.1
PRKAR1A	265.1	283.4	248.5
GSR	560.8	630.7	611.6
LEPRE1; P3H1	209.4	260.7	254.3
HGFAC	414.6	451.6	417.9
SRSF1	392.4	325.8	333.5
AFM	2521.9	2524.8	2406.1
PSMB1	202.5	203.3	203.5
GYPC	98.8	109.9	116.1
CYFIP1	104.1	127.2	109.3
F3	126.9	127	134.7
ZYX	154.7	190.9	172.5
NEO1	247.7	265	253.4
GDI1	88.2	95.1	83.4
GLRX3	412.8	442.2	457.7
PRDX5	317.6	361.4	364.1
SLC39A6	227.7	213.8	241.5
GFPT2	64.9	85.9	74.4
EIF3L	246.4	316.2	289
SCRIB	58.4	57.6	54.1
ZDHHC5	27.9	33.8	31.4
CTSD	378.2	264.1	260.6
VNN1	905.2	1114	956.3
CARS	229	263.1	244.2
PHPT1	323.1	302.1	310.4
PSMA2	223.7	229.6	211.8
GSS	273.5	305.1	266.6
RPL17	113.7	116.5	117.7
FH	552.9	615	605
SERPINC1	1908.2	2387.5	2262.4
RPL34	477.2	429.9	468.4
VEGFC	285.1	326	321.1
AZGP1	444.1	276.6	256.8
MRC2	168	180.6	152.4
CHMP4A	214.9	210.4	205.5
RPL18	169	203.3	175.3
PSMA4	163.5	202	173.8
FMOD	137.2	156.4	147.1
KATNAL2	129.5	140.1	131.4
SLC39A10	103.7	95.1	91.3
SDF4	176.1	182.5	171.8
CRIM1	281.6	253.9	267.1
C1S	328	279.8	279.2
GOT1	166.5	147.2	145.6
PSMB7	467.3	507.3	446.3
BAG2	134.8	159	135.7
CFI	837.9	979.9	913.8
DYNLRB1	59.8	59.1	70.4
SSB	439	456.9	456.4
EIF3A	253.5	253.9	235.6
PFDN2	66.5	74.1	65.5
RPL22	137	139.9	139.2
MXRA8	172	193.9	184.1
PTPRK	127.1	79.3	88.8
ABCE1	282.2	289.4	299.5
ADAMTSL1	269	265	263.1
PSMD1	344	382.8	382.4
FTH1	132.6	123.6	125.2
NIT2	421.9	427.2	406.4
RPS7	225.9	196.7	204.8
CMPK1	278	319	306.9
RPS2	481.3	433.4	426.5
BANF1	469.5	431.2	394.3
ADPRHL2	142.7	146.3	123.1
PRMT5	55.3	61.7	58.5
ARPC5	511	535.6	477.3
ADD3	305.2	341.7	309.3
KRAS	57.9	49.5	48.3
TCEB2; ELOB	73.6	67.9	63.1
IPO7	293.4	340.8	319
FABP1	715.7	772.9	543.1
HSPA13	405.6	426.9	402
NRAS	197.4	153.6	140.3
CAB39	241.4	272.5	262.2
USP14	112.4	139.2	152.7
MASP1	271.8	275.1	281.5
DYNC1I2	311.5	389.9	353.5
S100A11	420.9	377.5	408.5
CNP	423.5	454.8	417
RARS	290.4	295.2	286.5
SH3KBP1	121	133	141.7
RPS28	38.8	51.6	47.6
VASN	317.6	386	354.2
DDX1	40.9	30.2	35.6
RFTN1	118.1	130.5	111.6
ARF3	242.2	245.9	259.2
DLD	223.3	195.8	181.1
GGCT	633	410.5	449.6
ITIH4	849.9	1106.5	1014
CCDC50	296.2	322.4	323.3
SEPT7	257.4	254.9	237.2
EFEMP1	229.2	271.4	311.1
FAM3C; WNT16	330.6	347.9	345
HMGB1	704.3	506.2	464.9
PSMD10	347.5	406.4	362.7
CAPN1	270.4	246.1	217.4
GNG5	143.5	134.1	135.9
TAOK3	378.8	376.6	424.6
GART	146	156.8	152.2
NRP2	170.2	154.9	160.1
PLCB3	133	139.2	138.7
YBX1	63.8	74.1	54.5
PAFAH1B1	342	331.4	290.1
GNA11	158	145.7	141
HTRA1	392.6	419.2	421.4
PSMD4	68.3	75	67.4
ILF3	64.1	78	77.1
ACTR3	439	416.5	426.3
ME1	346.5	368.5	307.6
NARS	349.9	409.2	339.3
C1orf123	354.2	313.2	338.6
RPLP1	69.1	78.4	74.8
PAFAH1B2	76.5	79	69.9
APOA4	165.7	185.5	167.8
HMGCS1	382.7	440.4	405
HPD	186.9	228.8	208.3
RPL4	104.5	95.1	106.5
COL18A1	295.2	293.3	268.9
STX12	172.2	197.7	178.8
ANP32B	274.1	288.8	292.9
HDLBP	52.9	66.2	63.2
CAV1	314.8	354.8	315.6
PLG	66.1	65.3	65.9
PFDN5	311.1	324.1	314.9
RPL32	162.3	150.6	157.8
ARHGDIB	516.9	479.2	501.3
NEDD8	250.1	245.7	252.4
RANBP1	140.1	145.7	147.1
GLOD4	144.4	134.7	145.6
SRPX2	210.9	224.1	240.8
AIMP1	82.6	82.9	88.5
EIF4H	26.2	28.3	28.9
POF1B	320.2	89.8	96.3
PTPRF	69.9	75.6	69.4
MAN1A1	211.9	296.9	232.4
RPL29	557.3	544.6	534.9
SLC44A2	57.5	65.1	65.2
RPL21	435.5	424.6	400.2
C7	456.9	537.5	456.3
FARP1	110.6	108.8	110.7
LPHN2; ADGRL2	236.1	256	217.4
PSMC5	124.4	112.5	111.7
CTSZ	612.4	478.6	478.2
TPP2	114.7	138	122.6
ATPIF1	240.5	269.1	242.1
CTSC	208.2	227.7	194.8
PTRF; CAVIN1	176.7	184.9	194.2
RPL23A	184.2	174.2	183.2
SLC29A1	127.5	152.1	130.3
RPL13	231.6	221.9	232.3
ANGPTL4	167.7	155.7	155.9
STXBP6	240.7	214.2	216
SLC9A3R1	192.1	216.8	196.5
APOE	320.7	234.1	227.5
ADSS	113.3	134.3	113.5
FNTA	72.4	75.6	84.2
COPG1	294.8	348.1	312.5
HEXA	193	221.1	183.7
NAPG	162.7	175	154.5
RPS6	152.1	143.7	138.9
UBE2K	223.5	282.6	246.3
VASP	89.7	90.2	72.5
F11	314.3	330.3	317
COPB2	64.9	81	72.5
ATP6V1A	143.3	164.7	153.3
CHP1	194.8	209.5	221.7
PRKAR2A	124.4	150	137.3
RPL23	170.6	142	140.5
APLP2	286.7	301.8	274.1
HSPA9	105.7	124.9	115.8
HIST3H2A	265.7	214.2	294.4
ITGBL1	247.9	235.4	223.7
TWSG1	338.9	370.2	335.6
DNAJC5	361.9	327.3	355.9
RAB1A	79.5	81	70.2
TPP1	53.7	53.6	55
MT1F	401.4	350.7	331.7
KARS	95	95.1	97.9
ULBP2	56.5	55.3	53.4
FARSA	174.5	178.9	159.2
ZC3HAV1	24.8	30.2	24.9
PLAUR	253.5	246.6	238
TARS	88.9	102.2	98.8
CNBP	98.2	85.7	74.8
CDKN2A	19.7	34.5	25.6
RPL24	336.5	296.5	281.6
HYOU1	278.8	304.4	281.5
PIP4K2A	112.6	101.8	133.6
TAF15	62.2	73.9	46.2
APOA1	262.7	407.7	390.4
MGST1	55.1	50.3	51.8
NUCB2	251.7	289.6	266.4
PSMC3	158.2	173.3	164.6
TNFRSF10B	169.4	167.5	197.2
SHBG	89.3	113.5	108.4
PTPRG	115.7	126	107
SH3BP4	202.5	201.4	200.2
DBNL	144.2	156.4	165.5
IDE	176.3	74.6	67.1
DKK1	114.3	108.6	103.3
GBE1	61.4	80.1	71.5
SDCBP	82.5	95.3	67.6
RPL7	134.8	120	142.9
PSMC6	111.8	125.1	111.7
NUDT9	130.3	166.5	167.4
PURA	96	94.9	88.1
RPS13	157.4	165.6	178.3
CLMP	99.6	102.8	107.9
PVR	178.9	151.7	159.7
IGFALS	312.1	491.4	316.5
MMP19	115.1	84.8	106.1
SERPINF2	797.1	886.2	863
UNC45A	205.2	169.9	178
EIF5B	71.6	73.7	66.7
SERPINA7	381.2	583.5	542.1
RPLP2	222.2	242.7	212.8
MIF	341.8	334.6	303.2
PEPD	228.1	203.7	181.8
PTMA	43.3	27.6	35.6
CD82	92.5	93.6	94.1
RPL10	130.5	141	141.2
ESD	91.1	112.5	123
PPP2R4; PTPA	110.4	121	124.7
QPRT	348.3	402.5	373.2
PAPPA	225.7	173.7	168
FHL2	55.3	62.1	59.4
KTN1	128.9	113.1	109.6
ALDH9A1	511	543.7	489.7
MAT2A	231.6	231.6	225.4
B4GALT1	98	115.7	117.9
XPO1	156.4	156	175.9
CLU	197	212.1	228.6
ARCN1	394.7	399.3	383.2
HSPD1	682.2	675.9	664
FAM129B	273.7	268.6	245.2
RPL35	69.3	73.1	72.3
RPL3	297.1	258.6	290.2
RPS5	110.6	109.7	95.8
PCDHGA10	139.5	156.4	136.1
ATP6V1E1	135.6	140.7	130.5
GNA13	107.8	91.9	116.3
PRSS1	353.8	379	419
HABP2	341.4	388.4	354.3
ARPC4	555.5	534.7	535.3
PFN2	101.5	78	101.1
PFDN1	162.3	140.1	136.4
S100A3	115.1	111.2	313
SBDS	163.3	168	152.9
PHGDH	108.2	140.1	131
LDLR	104.7	114	118.6
PSPH	115.1	139.2	126.6
AMY1A; AMY1C; AMY1B	121.6	141.2	142.2
AHNAK2	112.2	123.2	100
BRK1	122.2	117.8	106.7
EIF2S3	208.2	239.1	223.7
ACO1	207.2	225.1	227.2
PCBD2	571.1	746.1	623.2
ADAM17	160.2	174.6	158.2
EIF3CL	287.5	339.1	333.3
SUB1	72.4	57.6	56
LSM1	144.4	159	148.5
RPL9	233.4	244.6	256.6
PRKCSH	289.9	370.4	333.5
YAP1	118.3	121.7	119.5
TTLL12	76.9	75	73.2
SCARB1	56.7	59.8	57.4
PLEKHO2	322.7	303.3	269.6
SPTB	688.7	760.7	793.3
ARG1	328.4	320.3	290.6
CSDE1	60.4	50.3	52.5
HIST2H2BF	61.2	74.3	100.2
INS; INS-IGF2	189.1	198.6	189.7
DAP	70.4	98.5	102.8
METRNL	57.1	69	61.1
C9	212.5	293.7	214
CBX3; C15orf57; CCDC32	140.1	146.7	153.3
LSM3	97.6	89.3	95.5
DNAJB1	40.1	43.7	36.1
VPS29	240.5	259.6	221.7
RAB35	150.3	143.1	161.1
RPL28	76.2	55.3	67.6
KIRREL; KIRREL1	88.9	106	114.4
KRT20	527.4	661.3	567.3
GALK1	63.2	73.7	62.4
SLC9A1	95.4	84.2	105.8
OPTN	143.3	157.2	142.9
PSMD13	172.4	197.3	192.1
DARS	142.7	176.3	145.7
NUCKS1	180.1	172.2	156.1
BST1	135.4	138.4	135.9
COPS4	45.1	45.2	41.7
PPA2	204.6	244.6	234.7
EPN2	100.8	107.5	111.4
FKBP3	290.6	352.4	302
AHCYL1	161.2	139.5	154.5
RPL19	126.7	168.2	150.5
SRPX	165.5	239.9	211.4
SNAP29	85.2	96.4	89
EFEMP2	142.9	174.4	145.6
RAB10	54.3	42.8	39.6
CUL4B	89.9	102	107.4
LIPA	44.1	65.8	56.9
RPS17; RPS17L	29.9	34.3	35.9
UBE2NL	114.5	126.8	130
RAI14	92.3	97.5	103.3
PGP	70.6	75.4	61
DCBLD2	153.7	169	125.2
C1R	652.9	444.9	408.1
ECH1	146.8	126.4	134.7
FSTL3	275.5	289.8	278.1
USP5	210.4	239.3	246.8
COL4A1	739.5	364.6	363.4
TGFBR2	42.3	51	47.6
PITPNA	23	29.8	20.8
EFNB2	250.7	258.1	265.7
PRKAR1B	30.3	36.2	31.9
HSPB6	56.7	80.1	76.4
EIF3I	99.4	106.9	96.3
FLG2	470.5	174	185.5
ERP44	38.4	45.2	39.8
S100A16	86	84.6	96
FMNL2	96	110.1	104.2
TMBIM1	56.9	60.4	55.2
RPL27	125.9	105.6	107.4
SND1	58.4	54.8	58
TMEM51	47.2	37.3	40.5
USP9X	73.4	90	77.1
CHORDC1	140.1	141.4	137.8
GMFG	130.3	166.5	145.6
FMNL3	76.3	74.8	72.3
GLIPR2	94.3	82.7	79
OLA1	308.2	278.9	301.6
STK10	66.9	56.1	52.9
MAPK1	79.3	87	87.2
INADL; PATJ	1081.9	1333.1	1244.1
ATRN	370.9	394.2	365.9
LAMTOR5	65.7	71.6	67.3
PFDN6	171	151.7	163.4
SEC24C	62.2	76.7	84.2
CSNK2A1	105.7	101.1	106.8
PPP5C	38.4	27.8	35.6
TMA7	510.2	400.8	379.7
PRDX3	21.3	22.3	21.4
PFAS	24.2	31.3	24.7
FABP5	91.1	66.8	84.4
CUL1	88.2	102.2	91.8
CFD	144.4	127.7	116.8
RAB23	32.9	24	25.7
FEN1	684.2	1104.5	877
CHMP1A	171.6	182.7	193.9
PARP4	91.7	98.8	96.3
PTN	192.6	97.9	83.5
HNRNPK	376.2	422.7	386.6
F10	87	91	90.4
STC1	93.7	115	103.5
ITPA	32.7	36	35
VAT1L	64.5	70.1	75.3
KIAA1033; WASHC4	234.6	227.5	202.8
TNFRSF6B	25.4	26.1	35.2
RPL14	59	62.1	64.5
FKBP10	66.7	70.9	63.4
PSMD14	113.1	110.8	144.7
CHMP6	74.2	75.4	69.5
C1QBP	91.1	130	115.6
TSTA3	15.5	13.1	17
MAP1LC3B	104.7	99.8	104.2
SLC7A11	321.3	361.8	362.7
SLC43A3	22.2	21.4	17.7
VTN	193.8	209.9	187.2
EIF1AX; LOC101060318; LOC107984923	39.2	48.2	37.7
CLDN11	192.6	139.9	160.8
C8B	222.6	298	281.5
ILF2	52.1	64.7	68.1
GALNS	17.1	20.1	14.9
SSBP1	72.6	75.6	75.7
TOLLIP	25.4	30	26.4
ICOSLG; LOC102723996	335.9	361.2	327.2
GALM	73.2	83.1	72.2
ARRB1	285.1	331.8	306.5
SACS	960.3	992.7	1061.8
TXN2	47.8	44.3	43.8
TFG	98.8	63.2	69
SLC2A1	217.4	230.9	227
RARRES2	55.7	58.9	63.1
KRTAP3-1	88.9	101.5	274.8
KCTD12	178.9	169.5	164.3
DNASE1L1	50.4	55.5	46.4
CYCS	143.8	138.4	161
PPP2R1A	144.4	165.4	147.5
ERAP1	102.3	116.8	104.2
GOLGA7	45.8	54.8	51.8
PSMC2	158.6	173.1	155.9
MANF	149.9	139.2	144.9
LIMS1	240.3	267.8	250.8
STRN3	96	67.7	75.1
GRB2	116.5	142.7	135.2
GLO1	326.7	326.5	321.9
CP	162.9	181	165.3
CASP1	134.2	135.4	131.2
COPB1	12.8	17.4	17.5
LRRFIP1	181.2	196.9	162.5
KNG1	147.6	187.9	169
TG	320.6	414.5	346.6
PCDH7	96.2	84.2	72.2
OAF	139.3	171.8	155.9
PHLDA3	206.6	202.4	178.1
SLC20A1	90.3	96.2	86.9
GNPNAT1	87.8	90.4	90.6
MFAP4	126.7	122.1	127
ARPC5L	174.7	160.9	162
RPS14	111.2	136.5	101.4
PCMT1	327.6	338.3	331.4
PRNP	247.7	204.6	215.6
PTPN11	61.4	64.3	60.3
MAPRE1	37	45.8	45.9
ADAM10	188.7	154.7	165.2
BZW1	117.3	114.2	100.2
EIF4G3	497.8	550.1	518.1
NMT1	25.8	25.5	29.8
NAA25	110.6	133.5	115.8
PSMD12	142.9	171.4	152.9
PPFIBP1	52.1	51	60.3
NAP1L1	72.2	84.4	79.7
MYL2	20.5	21.9	21.2
GSTA1	79.5	86.8	95.1
CTSL; CTSL1	100.4	102.6	103.7
ARF4	81.1	85	79.7
EDF1	77.7	90.2	93.5
CAD	158.2	148.5	158
RPS9	168.2	182.1	156.9
RPL35A	94.5	82	91.8
SLC38A1	213.7	218.7	218.8
HGS	208.4	258.4	208.8
WLS	76.7	75.2	84.1
DUSP3	54.5	49.3	49.7
STEAP3	79.3	76	69.7
MTHFD1	35.8	33	31.2
CPNE1	113.7	105.4	106.8
TSPAN4	55.7	45.4	50.4
IGLV2-11	70.2	87	83
KLKB1	382.7	441.1	400.9
TUFM	40.3	39.2	29.8
LIX1L; LOC101060547	51	46.5	38.7
PTPRM	100.9	108.4	95.1
ACOT7	54.1	69.2	48
DCTN1	48.8	78.8	76.7
DSG1	210.9	163.5	138
NOTCH1	296.9	343	300.9
PPME1	126.3	115.7	128.6
RELN	48.8	40.3	45.9
PICALM	70.6	68.6	71.6
RAB14	68.3	61.7	66.4
SUGT1	116.5	131.5	121.6
SNX9	107	133.9	102.6
SLC9A3R2	95.6	129.4	99
CA3	101.7	133.2	154
F9	83.2	91.7	89.7
LPP	81.3	79.7	71.5
LAMA4	132.4	157.7	145
PGLS	145	135	148.4
EIF4G2	89.1	107.8	97.2
PITRM1	13.8	18	15.2
TGM3	29.3	17.4	22.8
STXBP2	26	25.3	23.6
TMEM214	179.3	329	268.5
PLBD2	161.4	202.4	217.2
LRRC47	78.9	74.3	71.5
OGN	459.7	488.4	493.8
EML2	86.2	86.1	89.2
EIF4G1	27.5	41.1	31.9
MAT2B	115.7	112.5	106.8
LECT2	235.3	224.1	207.6
RPS24	177.3	139.5	155.2
ENAH	103.3	105.6	101.6
EIF3M	32.1	35.6	39.2
APOL2	39.6	51	45.9
STAT1	61.2	70.3	72.3
PHACTR4	23.4	34.3	32.8
FAM114A1	120.8	125.5	101.6
PSMB2	190.9	159.8	160.1
MTAP	226.7	245.1	253.3
CRYZ	35.8	29.6	33.5
LMO7	18.9	19.5	14.5
PXN	86	94.9	100.5
ITGA11	13.8	20.1	17
RPS20	99.2	87	85.6
DNAJB9	27.4	32.3	30.1
IRGQ	33.6	41.3	24.9
CLTA	195.6	193.2	188.8
PPAT	70.8	80.8	66.6
HMGB2	473.3	244.4	227.2
MACF1	41.5	43.3	37
UFM1	178.5	205	189.7
PRKCA	47.8	38.3	38
VARS; VARS2	12.2	12	9.8
RAP1GDS1	42.1	41.6	39.4
COPS6	139.5	145.9	129.6
HNRNPM	54.1	71.1	58.5
SRL	101.1	89.8	110.7
AMBP	931.9	1004.9	970.9
PROZ	149.7	207.8	182
CD99L2	15.7	15.6	13
ANKRD13A	35	32.3	44.3
CRYAB	77.5	92.8	94.4
PACSIN3	142.3	128.3	130.1
HMGN2	499.2	313.2	299.7
FLOT2	17.5	24	16.5
CDH11	75.8	107.3	92.7
GMPR2	83.4	88	81.8
KIAA1279; KIF1BP	101.9	111.4	101.9
CHIA	193.8	236.7	205.6
IPO5	34.8	35.8	31.9
PDZD11	29.1	30.4	32.8
MAPRE2	108.6	115.7	117
FAM129A	60	65.1	64.5
CHMP2A	20.3	20.1	19.6
SCARF2	548.4	419.5	427.7
LRPAP1	80.7	140.1	113.5
PIN4	73.4	64.9	71.6
SLC30A1	105.3	99.6	105.4
DPYS	289.1	393.7	337.5
EXTL1	280.6	315.1	295.8
DNAJA2	42.1	63	63.1
APOH	649.4	808.9	704.8
TRIP10	69.7	82.3	68.8
TP53I3	170.8	206.1	185
CSNK1G3	59.8	53.1	53.6
PPP1R7	48	56.1	44.7
DNAJC8	71.4	83.5	91.1
TMOD3	125.7	141.2	141.3
FHL3	45.8	48.2	48.9
NEXN	127.9	159.6	137.1
LOC101060511; PRKAB2	76.3	67.7	70.4
COPZ1	84.6	86.1	82.1
PPARD	1398.5	1495.9	1456
METAP2	71.2	67.5	71.6
PPM1G	16.3	15.4	18
DCD	499.4	243.4	282.7
CS	66.1	61.3	59.4
ISYNA1	55.9	102.2	84.2
ARHGEF1	62.8	62.1	59.7
TSPAN14	57.5	60	56.9
GM2A	113.3	91.9	94.4
SKP1	123.4	126.4	140.5
MYO10	125	112.7	103.9
ABCD3	54.1	49.3	27.5
CD200	90.3	93	99.5
PREP	155.3	208.4	135
CYGB	39.9	47.8	39.8
UQCC; UQCC1	886.9	1112.9	937.8
HNMT	40.3	51.8	40.6
CPB2	498.2	496.1	448
SEC13	62.2	63.4	52.9
GCN1L1; GCN1	251.1	252.6	249.8
MAP7D1	9.2	7.9	11.6
XPNPEP3	126.9	122.5	134
LTBP4	112.4	141.8	125.8
ARPC3	16.7	13.9	16.6
CTPS1	49	49.3	45.7
NCAM2	51.2	61.3	46.1
SGPP2	236.5	155.5	145.9
ADAMTS12	29.1	31.3	26.4
PRKAG2	19.1	20.8	23.5
PDLIM4	73.6	93	99.3
RPS25	41.1	45	48.9
CIAPIN1	63.6	59.1	70.2
SLC2A3	19.7	20.4	17.2
RPL31	95	79.9	87.2
DSC3	129.7	129.6	120.3
PDCD1LG2	52.3	57.6	59
UTRN	30.3	38.3	37.7
PPFIA3	50.6	55.1	46.1
NDST1	253.6	264.6	236.8
MGLL	21.4	34.9	25
GNG11	182	218.3	241.9
PI4KA	26.2	29.1	26.3
LIMA1	45.3	55.9	100.7
BIN1	98.8	105	110.3
LZTFL1	30.7	37.1	40.8
PVRL3; NECTIN3	43.7	37.5	39.8
PSPC1	165.5	161.5	158.9
DUT	66.1	56.3	56.9
SLC7A1	130.5	123.2	147.7
CUTA	44.9	48	43.8
JAK1	68.3	63.2	67.3
HEBP2	193.4	168.2	170.9
PGM3	322.1	278.5	248
BCAP31	81.5	64.5	68.7
SH3GLB1	140.5	179.7	149.6
PLCH1	125	117	119.8
FGB	40.7	65.1	66.7
DPYSL4	34.2	45.4	39.6
SFPQ	190.5	217	219.3
SNRPE	53.5	61.1	49.2
CHMP1B	158.2	137.5	152.4
HNRNPU	27	39.4	42.2
C14orf166; RTRAF	56.1	64.9	48.2
TMEM247	39.6	24.9	31.9
EFR3A	43.1	63.4	48.5
PRPSAP1	55.3	71.3	58.5
ALDH1L1	23.2	41.6	28.7
APOM	180.2	248.5	239.3
SERPIND1	31.3	38.3	40.3
ART4	414.6	497.9	446.5
C17orf53	340.8	335	351
BZW2	92.9	114.2	105.3
DDB1	193.4	247.9	238.9
KPNA3	140.3	129.8	147.5
CRKL	531.1	691.3	552.6
TIMP4	20.9	29.1	25.4
CXorf26; PBDC1	23.4	23.4	25.9
UBA7	50	51.2	45.2
CARHSP1	112.2	136.9	130.7
MST1	436.8	474.1	436
SPZ1	3961.9	4687.9	4308.7
NT5DC1	41.5	48.2	44.8
A1BG	284.9	283.4	270.8
TRIP6	97.2	114.8	122.4
UBE2C	231.2	141.6	118.1
NSF	91.7	84.8	83.2
CASC5; KNL1	967	1226.2	909.4
AKNA	239.9	149.5	131.7
DFFA	203.1	220.7	222.6
DNAJB3	22.2	24.2	23.1
EIF3D	45.7	46.3	48.9
UQCRH	32.1	46.3	52
SRGAP1	39	45.8	41.2
GLUD1	118.9	115.7	120
COL14A1	116.3	85.3	81.8
ARHGAP18	43.9	35.1	35.4
PSMB8	78.1	80.5	77.4
SLC34A3	909.1	838.9	735.1
KIF21A	451.4	339.3	284.4
RRAGC	38.8	40.7	45.5
YES1	138.3	158.3	172.9
SCG2	88.6	87.8	93.2
THOC3	64.3	72.4	68.7
PDCD10	237.5	216.4	209.3
AMPD2	17.3	26.8	15.4
DNAH9	587.2	895	727.1
ADAMTS13	107.8	112	103.5
RPL11	87.4	89.5	75.3
CTGF	89.3	85	90.9
RAP2B	116.9	118.7	118.1
HN1L; JPT2	88	87	100.4
TRIOBP	41.3	33.8	48.7
PI16	115.3	137.5	132.8
FGL2	158	146.5	139.2
ADK	99.8	109.3	94.9
RPL38	119.8	107.1	111.4
SLC1A4	39	43.9	40.3
LAMA2	54.9	79.3	69.5
VPS28	54.9	71.1	63.4
PMS2P1	22.2	32.1	30.8
IL6ST	113.3	133.5	123.8
TMEM181	37.8	33.2	23.6
TSSK4	162.7	194.1	182.7
CCDC37; CFAP100	1285.6	1575.2	1369.3
FRMPD1	285.5	272.7	278.8
MGAT5	32.3	45.4	42.2
LUC7L	69.9	69.2	61.8
STXBP4	441.2	502.6	481.7
MPRIP	166.5	129.8	106
PIP5K1A	109.6	117.2	107.5
CDH1	502	536.2	508.6
SLK	88.4	97.7	84.1
CAPN11	247.9	269.9	254.1
PLK4	157.6	119.5	106.7
MYO3A	95.8	102.8	91.1
TOM1	75	86.1	65.2
CCM2	37	42.8	49
COLEC10	158.6	193.2	182.7
ADA	178.7	208.9	172.3
MACC1	142.3	143.1	148.2
OTOL1	78.9	72	68.1
CCDC124	63	55.7	73
PCDH18	155.1	167.7	165.5
CDKL4	148.4	65.8	67.4
PTPN23	27.4	31.5	26.3
ZNF668	36.4	24.9	37.1
EPN1	17.1	14.8	13.8
NAP1L2	27.2	30.2	27.1
FOXG1	110.2	150	140.5
HSD17B4	24	30.8	26.4
LNPEP	244.6	229.4	227.2
CDH6	56.5	57.2	46.6
EIF5	61.8	74.8	60.6
PAICS	80.9	87.6	74.4
MLLT4; AFDN	125.7	86.5	94.8
DCST2	75.4	78.6	58.9
GRPEL1	84.8	87.2	92.7
CCDC178	81.3	112.7	84.2
PDK4	247.2	182.5	186.5
CHMP2B	50	59.3	61
UBFD1	25.6	39.6	39.6
BTBD16	352	388.2	343.6
CCDC88B	620.2	388.8	414.6
ARAP1	118.7	114.6	107.9
CAMKK2	156	140.7	157.6
C2orf47; MAIP1	346.5	465.3	415.8
EPHA6	449	416.9	490.4
MAD1L1	344.2	397.4	326.1
DHX15	62	75.8	64.6
GCLM	28.5	40.5	32.6
NRD1; NRDC	24	27.2	30.7
TM4SF1	52.7	39.4	50.3
RNASEH1	26.4	24.6	25.4
WASF2	103.1	73.9	88.5
ARL3	42.9	45.4	37.8
CORO1B	193.2	220	223.8
UBE2M	48.8	56.3	57.3
IGF2BP3	88.6	96.6	80.6
DOCK9	74.2	82.7	71.3
C19orf43; TRIR	19.5	12	16.6
NUDCD1	165.1	179.3	170.2
DIP2A	67.9	61.1	84.8
LGMN	365.2	446.7	382.5
ADAMTS15	61.8	62.3	66
RGN	242	263.7	270.3
RAB40C	97.8	117.4	100.5
FAT4	116.5	127.5	118.9
SRP9; SRP9P1	17.1	26.6	31.9
MRRF	129.5	115	120.7
BCKDK	69.3	65.1	60.4
RASA3	95.8	101.3	94.1
LNX1	154.9	154.5	159.2
CFHR5	579.9	602.2	571.7
DIAPH1	52.7	57	49.9
PROS1	244.4	312.8	278.5
ERBB2IP; ERBIN	50.8	57	44.8
