# Supplementary material for: Clinical investigation on nebulized human umbilical cord MSC-derived extracellular vesicles for pulmonary fibrosis treatment
Source: Signal Transduct Target Ther. 2025 Jun 4;10:179. doi: 10.1038/s41392-025-02262-3 (PMC12134356; doi:10.1038/s41392-025-02262-3)
Supplement: Supplementary file 36 — hUCMSC-EVs metablite [file 41392_2025_2262_MOESM36_ESM.xlsx]

## Sheet: Sheet1
Metabolite	Exosome_01	Exosome_02	Exosome_03	CV (%)
Phenylalanine	22.9843	22.8123	22.3294	1.49516
Pantothenic acid	10.2269	10.2821	10.3057	0.393669
Citrate	9.79169	9.81006	9.92393	0.727875
Spermine	5.59671	5.68338	5.79031	1.70431
Proline	5.46657	5.57349	5.40934	1.51954
1-Methyladenosine	3.73061	3.59213	3.73307	2.18898
Tyrosine	3.40973	3.44115	3.43073	0.466992
Lactic acid	2.75395	2.73939	2.81176	1.38266
GSSG	2.69762	2.62558	2.78444	2.94324
Guanosine	2.50325	2.40317	2.01007	11.3075
Folic acid	2.43859	2.43672	2.35588	1.95898
Kynurenine	2.39382	2.39845	2.39411	0.108352
3-Methyl-2-oxovaleric acid	2.09154	2.1125	2.18817	2.38554
Pyroglutamic acid	1.86409	1.98705	2.0086	3.9913
Succinate	1.78624	1.86492	1.95925	4.6321
SDMA-ADMA	1.61266	1.61064	1.64986	1.35959
1-Methylnicotinamide	1.58038	1.59768	1.73147	5.05291
Adenosine	1.39577	1.2443	1.06679	13.3261
Acetylcarnitine	1.39413	1.31178	1.3518	3.04449
Spermidine	1.31562	1.29881	1.30027	0.713957
Arginine	1.26172	1.43422	1.47885	8.24003
Carnitine-C3	1.22625	1.27369	1.29229	2.694
Lysine	1.14113	1.18106	1.17257	1.80573
others	9.33669
Carnitine-C4	0.757405	0.695024	0.749484	4.62696
Thiamine	0.520653	0.517604	0.536532	1.936
Malate	0.507089	0.50307	0.536467	3.53664
Xanthine	0.441537	0.436624	0.428833	1.47039
5-Methylcytosine	0.36674	0.353273	0.36915	2.35677
Histidine	0.316173	0.34908	0.320097	5.47228
NAD	0.2958	0.29838	0.290867	1.29384
α-Ketoglutaric acid	0.293236	0.299671	0.324561	5.40954
Guanine	0.289855	0.296101	0.29915	1.60594
Uridine	0.287798	0.283147	0.277525	1.8189
Ornithine	0.25922	0.255194	0.261843	1.29438
NR	0.24909	0.229482	0.22821	4.96829
Vitamin B12	0.240708	0.241614	0.238111	0.756984
N-Acetyl-L-alanine	0.230938	0.240946	0.239696	2.29907
Cytidine	0.210472	0.176649	0.150857	16.6722
2-Hydroxyisocaproic acid	0.210309	0.210805	0.219526	2.42761
GMP	0.209598	0.22929	0.260239	10.9545
Imidazoleacetic acid	0.188714	0.187951	0.211512	6.82854
Pyruvate	0.179481	0.189195	0.205457	6.85805
Glycerophosphorylcholine	0.178869	0.190492	0.183302	3.18419
3-Ureidopropionic acid	0.163963	0.169362	0.156207	4.05238
Alanine-Sarcosine	0.152717	0.150018	0.162992	4.40954
3-Phenyllactic acid	0.148533	0.150706	0.151257	0.958986
Kynurenic acid	0.14542	0.147888	0.147305	0.878271
Methionine sulfoxide	0.141978	0.142216	0.154153	4.76449
Carnitine-C5	0.1367	0.127289	0.13631	3.99008
Glutamate	0.129343	0.128814	0.131221	0.974321
Biotin	0.122015	0.120722	0.121412	0.533111
Carnitine-C8	0.11689	0.11453	0.118113	1.56342
Urea	0.105905	0.107098	0.108122	1.03627
Carnitine	0.094304	0.09572	0.101004	3.64008
4-Pyridoxic acid	0.0927172	0.0925596	0.0922363	0.265026
Creatinine	0.0901437	0.0889227	0.0908417	1.07957
2-Hydroxyglutaric acid	0.0898603	0.090195	0.0910626	0.68663
2-Aminoadipic acid	0.0894499	0.0856285	0.087797	2.18715
5-Methoxytryptophan	0.0793673	0.0651726	0.0795715	11.0501
Fumaric acid	0.0727451	0.0754289	0.074912	1.91489
UMP	0.0652918	0.0745691	0.0839899	12.5295
Glucose-Fructose	0.0582519	0.0579909	0.0598562	1.7207
Anthranilate	0.0570447	0.0569696	0.0579168	0.918764
GSH	0.0559877	0.0534732	0.0569027	3.20234
2'-Deoxyadenosine	0.0555723	0.0640288	0.0497151	12.7503
4-Hydroxybenzoic acid	0.0544569	0.0561789	0.0703649	14.4695
S-Methyl-5'-thioadenosine	0.0516188	0.047143	0.0523999	5.62955
Inosine	0.0510002	0.0586215	0.0492582	9.40296
dAMP	0.0497447	0.0492999	0.0546886	5.83686
Trimethyllysine	0.0479878	0.048318	0.0478287	0.519478
3-OH-anthranilate	0.0474119	0.0481768	0.0506334	3.45334
AICAR	0.0451379	0.0448447	0.0460268	1.3577
Xanthosine	0.0419795	0.0429773	0.0427575	1.23152
N-Acetylputrescine	0.0416389	0.0427131	0.0414179	1.6527
Indole-3-carboxylic acid	0.0389073	0.0385968	0.0395943	1.3078
Propionylcholine	0.037091	0.0364032	0.0373078	1.27887
CMP	0.0363559	0.04163	0.0443631	9.98021
Carnitine-C6	0.0353883	0.0251206	0.034469	17.9452
Lac-Phe	0.0301657	0.0316708	0.0314899	2.64159
N-Methyl-L-arginine	0.0263067	0.0279674	0.026477	3.39426
NMN	0.0253474	0.0250875	0.0248398	1.01158
S-(5'-Adenosyl)-L-homocysteine	0.0216451	0.0209592	0.0196235	4.95639
IMP	0.0197879	0.0220679	0.0243123	10.2568
4-Hydroxyphenylpyruvic acid	0.0164875	0.0162995	0.0168079	1.5551
UDP-N-acetylglucosamine	0.0146644	0.0146943	0.0166636	7.46846
cAMP	0.0134199	0.0137422	0.0136989	1.28454
α-ketoisovaleric acid	0.01257	0.0125162	0.0121287	1.9405
7-Methylguanosine	0.00983438	0.0109556	0.0105165	5.41399
Pyridoxal 5'-phosphate	0.00854917	0.00762539	0.008656	6.84685
Orotic acid	0.0084923	0.00849708	0.00872894	1.57783
5-Hydroxylysine	0.00809631	0.00809031	0.00840683	2.20832
Carnitine-C12	0.00714313	0.00698618	0.00722437	1.70111
Serotonin	0.00629676	0.00602651	0.00601944	2.58595
5-Hydroxyindoleacetic acid	0.00565199	0.00570117	0.00573444	0.728259
3-Ketodihydrosphingosine	0.00529798	0.00449994	0.00435424	10.7699
N-Acetyl-Asp-Glu	0.00481694	0.00476366	0.00507649	3.42559
Carnitine-C18	0.0046107	0.00365058	0.00430027	11.7011
Carnitine-C14	0.00422949	0.00383164	0.00395046	5.1008
Taurochenodeoxycholate	0.0026507	0.00291618	0.00279116	4.76731
Melatonin	0.00205877	0.00190942	0.00190101	4.53663
Mevalonic acid	0.00196587	0.00211517	0.00216936	5.05817
	109.337
