# Supplementary material for: Clinical investigation on nebulized human umbilical cord MSC-derived extracellular vesicles for pulmonary fibrosis treatment
Source: Signal Transduct Target Ther. 2025 Jun 4;10:179. doi: 10.1038/s41392-025-02262-3 (PMC12134356; doi:10.1038/s41392-025-02262-3)
Supplement: Supplementary file 37 — Mouse complete blood count and serum biochemical [file 41392_2025_2262_MOESM37_ESM.xlsx]

## Sheet: complete blood
试验编号：	SY25-027A
送检单位：	清华大学常智杰组				送检联系人：		李萌
收样日期：	2025-01-08				检测日期：		2025-01-08
动物种属	小鼠				样本类型：		EDTA抗凝全血
检测人：	张伊帆				审核人：		裴颖
仪器型号：	Sysmex XN-1000V 全自动动物血液分析仪
检测项目：	CBC/DIFF
仪器编号	301	302	303	304	305	306	308	309	310	311	312	314	315	316	317	318	320	321	322	323	324	325	326	327	328	329	330	331	332	334	335	336
样本编号	1	2	3	4	5	6	8	9	10	11	12	14	15	16	17	18	20	21	22	23	24	25	26	27	28	29	30	32	33	34	35	36
RBC（10^12/L）	7.1	7.78	7.08	8.28	8.13	7.58	9.85	8.76	8.13	9.01	9.44	7.82	8.68	9.08	7.93	8.97	11.2	9.65	10.25	10	9.17	9.9	11.99	10.85	9.12	9.68	9.19	8.65	8.13	8.67	9.03	8.19
HCT（%）	38.9	39.8	37.6	41.8	39.5	37.9	47	42.9	40.9	41	44.2	38.2	44.5	42.2	40.1	43.5	50.1	46	48.3	46.8	44.9	46.6	55.4	50.3	44.1	46.4	43.4	42.3	43.1	44.2	45.6	46.6
HGB（g/L）	113	120	111	128	122	115	149	133	130	129	141	119	139	135	124	136	164	143	153	154	140	147	181	159	136	147	133	134	130	135	143	137
MCV（fL）	54.8	51.2	53.1	50.5	48.6	50	47.7	49	46.2	45.5	46.8	48.8	51.3	46.5	50.6	48.5	44.7	47.7	47.1	46.8	49	47.1	46.2	46.4	48.4	47.9	47.2	48.9	47.5	47.3	46.8	46.1
MCH（pg）	15.9	15.4	15.7	15.5	15	15.2	15.1	15.2	15.1	14.3	14.9	15.2	16	14.9	15.6	15.2	14.6	14.8	14.9	15.4	15.3	14.8	15.1	14.7	14.9	15.2	14.5	15.5	15.1	14.6	14.9	14.8
MCHC（g/L）	290	302	295	306	309	303	317	310	313	315	319	312	312	320	309	313	327	311	317	329	312	315	327	316	308	317	306	317	313	325	325	305
RDW-CV（%）	24.3	18.8	18.6	18.2	15.2	16.3	17.5	17.1	18.1	21.1	17.6	16.6	18.6	18.1	19.4	18.3	18.8	20	18	17.2	18.1	19	19.9	19.4	18.1	17.2	20.4	16.7	17.1	18.6	19.6	18.3
RDW-SD（fL）	51.5	33	35	30.8	24.7	27.3	25.1	26.8	25.8	31.2	25.4	27.8	30.9	26.9	35	28.5	22.4	30	24.7	23	28.1	27.3	23.7	25.6	27.8	24.7	30.6	25.7	26.8	24.7	26.5	25.3
NRBC（%）	5.6	1.5	2.5	2.7	1.2	0	2.2	2	2.1	2.1	0.9	1.2	0.9	0	0.8	2.2	1.3	0	0.5	0.7	1.8	3.2	0.9	1.5	1.5	1.2	2.5	0.5	0.7	0.8	0.9	1.2
NRBC#（10^9/L）	0.19	0.05	0.04	0.08	0.01	0	0.02	0.03	0.03	0.02	0.01	0.01	0.01	0	0.01	0.03	0.02	0	0.01	0.01	0.07	0.1	0.01	0.02	0.02	0.04	0.07	0.01	0.02	0.07	0.03	0.1
WBC（10^9/L）	3.41	3.31	1.58	2.97	0.82	0.91	0.91	1.49	1.69	0.96	1.07	0.81	1.07	0.82	1.2	1.35	1.5	1.4	2.03	1.51	3.97	3.08	1.15	1.36	1.36	3.27	2.76	2.01	2.31	1.96	2.03	2.08
NEUT（%）	26.6	35.4	54.4	49.2	42.7	41.8	74.7	76.1	6.1	79.2	9.4	22.2	50.5	14.7	10.8	11.8	82.6	70.7	78.8	16.6	94.1	81.2	82.6	25	73.6	13.5	16.3	31.8	41.5	37.6	47.8	41.2
LYMPH（%）	70.7	60.4	43.7	44.8	56.1	57.1	19.8	87.2	47.2	16.7	88.8	74.1	49.5	82.9	89.2	75.6	16	27.9	19.7	80.8	5.3	17.2	16.5	72.8	25	85.6	82.2	61.7	68.6	48.4	17.8	37.2
MONO（%）	1.2	2.1	0.6	0.3	0	0	1.1	0.7	0.7	3.1	0.9	0	0	1.2	0	0.7	0.7	0.7	1	1.3	0.3	1	0.9	1.5	0.7	0.6	1.1	0.5	0.8	0.7	1	0.5
EO（%）	1.5	2.1	1.3	5.7	1.2	1.1	4.4	6	5.6	1	0.9	3.7	0	1.2	0	11.9	0.7	0.7	0.5	1.3	0.3	0.6	0	0.7	0.7	0.3	0.4	6	0.8	0.3	1.7	0.7
BASO（%）	0	0	0	0	0	0	0	0	0	0	0	0	0	0	0	0	0	0	0	0	0	0	0	0	0	0	0	0	0	0	0	0
NEUT#（10^9/L）	0.91	1.17	0.86	1.46	0.35	0.38	0.68	0.09	0.69	0.76	0.1	0.18	0.54	0.12	0.13	0.16	1.24	0.99	1.6	0.25	3.74	2.5	0.95	0.34	1	0.44	0.45	0.64	0.46	1.3	1.24	1.5
LYMPH#（10^9/L）	2.41	2	0.69	1.33	0.46	0.52	0.18	1.3	1.13	0.16	0.95	0.6	0.53	0.68	1.07	1.02	0.24	0.39	0.4	1.22	0.21	0.53	0.19	0.99	0.34	2.8	2.27	1.24	1.68	1.04	0.65	1.53
MONO#（10^9/L）	0.04	0.07	0.01	0.01	0	0	0.01	0.01	0.01	0.03	0.01	0	0	0.01	0	0.01	0.01	0.01	0.02	0.02	0.01	0.03	0.01	0.02	0.01	0.02	0.03	0.01	0.01	0.02	0.02	0.03
EO#（10^9/L）	0.05	0.07	0.02	0.17	0.01	0.01	0.04	0.09	0.17	0.01	0.01	0.03	0	0.01	0	0.16	0.01	0.01	0.01	0.02	0.01	0.02	0	0.01	0.01	0.01	0.01	0.12	0.02	0.01	0.01	0.02
BASO#（10^9/L）	0	0	0	0	0	0	0	0	0	0	0	0	0	0	0	0	0	0	0	0	0	0	0	0	0	0	0	0	0	0	0	0
PLT（K/μl）	1459	1473	1483	1235	1089	1183	2344	1538	1744	2356	1776	1351	1765	1378	1562	1827	1960	2368	2486	1679	2123	1975	2357	1965	1525	1959	1768	1278	1313	1235	1468	1275
MPV（fL）	6.7	6.3	6.7	6.8	5.9	6.1	6.1	6.2	6.1	6.2	6	6.3	6.3	6	6.2	6.1	5.7	6.3	6.1	5.9	6.7	6.6	6.1	6.1	6.4	6.1	6.6	6.2	6.2	6.1	5.9	6.6
PCT（%）	0.98	0.93	1	0.83	0.64	0.72	1.43	0.96	0.86	1.47	1.06	0.85	1.11	0.83	0.97	1.11	1.11	1.5	1.52	0.99	1.43	1.31	1.44	1.2	0.98	1.19	1.17	0.79	1.19	1.32	1.13	1.31
PDW（fL）	6.9	6.1	6.8	7.2	6	6.3	6.4	6.4	6.2	6.6	6.2	6.2	6.3	6.1	6.3	6.2	6	6.7	6.6	6	7.2	7.3	6.8	6.7	6.7	6.4	7.6	6.3	6.7	6.5	6.2	6.3
PLT-I（10^9/L）	1459	1473	1483	1235	1089	1183	2344	1538	1744	2356	1776	1351	1765	1378	1562	1827	1960	2368	2486	1679	2123	1975	2357	1965	1525	1959	1768	1278	1313	1235	1468	1275
P-LCR（%）	5	4	4.6	3.9	1.3	1.7	2.4	1.8	1.3	2.9	1.3	2.2	3.9	2.6	2.8	1.8	0.8	3.9	2.2	2.2	6	4.7	2.3	1.7	3.4	3.1	3	1.3	2.3	2.5	2.2	3.7
报告结束

## Sheet: Serum biochemical
	最终结果	ALT	AST	GLU	UREA(BUN)	CREA	CHOL(TC)	TG	HDL-C	LDL-C			ALT	AST	GLU	UREA	CREA	CHOL	TG	HDL-C	LDL-C
样本编号	仪器编号	U/L	U/L	mg/dL	mg/dL	mg/dL	mg/dL	mg/dL	mg/dL	mg/dL	稀释倍数	稀释结果	U/L	U/L	mg/dL	mg/dL	mg/dL	mg/dL	mg/dL	mg/dL	mg/dL
1	401	69.4	177.3	163.37	50.12	0.33	87.62	140.6	65.02	10.51
2	402	79.8	116.7	220.03	54.43	0.17	91.29	149.8	68.47	11.51
3	403	109.7	171.1	253.25	52.48	0.17	85.82	145.1	65.64	10.06
4	404	92	363.3	218.03	50.28	0.26	84.82	146.5	62.99	8.8
5	405	110.8	229.2	287.05	57.47	0.17	83.47	137.9	66.14	9.13
6	406	72.7	261.8	267.01	53.02	0.24	80.08	99.5	63.59	10.55
8	407	40.2	306.6	97.8	39.99	0.17	105.03	158.1	57.06	21.72	1:2	407	13.4	102.2	32.6	13.33	＜0.17	35.01	52.7	19.02	7.24
9	408	39.9	243.8	170.35	59.64	0.29	94.91	110.8	68.84	12.47
10	409	38.7	217.6	70.67	49.24	0.17	90.23	107.2	56.71	19.32
11	410	38.4	195.2	46.72	53.28	0.23	197.8	218	109	59.72	1:3	409	9.6	48.8	11.68	13.32	＜0.17	49.45	54.5	27.25	14.93
12	411	51.9	115.7	164.76	58.47	0.25	95.43	94	69.75	12.65
13	412	31.2	140.7	155.28	58.71	0.17	94.53	189.3	63.6	3.9	1:2	411	10.4	46.9	51.76	19.57	＜0.17	31.51	63.1	21.2	＜3.90
14	413	82.7	118.1	198.08	54.09	0.24	98.22	101.6	73.51	12.54
15	414	33.1	100	147.89	62.33	0.23	80.24	103.8	54.49	14.4
16	415	25.7	62.3	187.65	79.77	0.23	93.08	76.1	69.83	10.65
17	416	16.8	66.7	205.86	99.81	0.21	98.18	70.9	75.05	15.26
18	417	16.6	76.7	188.28	60.68	0.27	102.69	97	73.38	15
20	418	26.6	134.5	85.75	40.94	0.18	115.57	70.1	67.06	41.44
21	419	23.9	169.4	99.12	48.59	0.3	108.95	75.9	61.3	35.65
22	420	24.9	119.4	111.48	41.06	0.21	117.17	61.7	64.72	48.71
23	421	20.9	118.1	150.15	46.3	0.24	96.63	60.7	58.09	31
24	422	20.9	117.4	242.8	45.43	0.29	104.33	74.9	76.8	14.27
25	423	47	122.5	115.97	61.04	0.26	114.58	165.9	77.3	18.71
26	424	80.7	118.2	212.7	54.21	0.17	93.64	158.4	68.01	11.7
27	425	27.9	118.9	91.12	62.8	0.23	106.44	126.2	72.57	21.3
28	426	21.7	146.2	163.8	70.68	0.31	113.62	72.6	74.47	22.92
29	427	39.8	124.4	137.38	55.98	0.4	96.19	43.2	66.51	17.12
30	428	23.5	149.2	170.33	58.93	0.36	101.57	60	74.31	18.6
32	429	59.2	106.8	228.07	51.95	0.17	94.12	111.5	71.75	11.01
33	430	72	319	184.2	53.4	0.17	98.9	9	44.8	3.9	1:9	429	7.2	31.9	18.42	5.34	＜0.17	9.89	＜9.0	4.48	＜3.90
34	431	41.1	149.8	168.93	66.03	0.25	98.82	108.1	72.21	11.77
35	432	71.2	242.6	266.2	49.98	0.17	79.28	108.2	60.88	9.78	1:1	431	35.6	121.3	133.1	24.99	＜0.17	39.64	54.1	30.44	4.89
36	433	45.1	191.3	172.79	72.37	0.33	119.92	71	82.73	22.7
